# Supplementary material for: Chemotranscriptomic Profiling Defines Drug-Specific Signatures of the Glycopeptide Antibiotics Dalbavancin, Vancomycin and Chlorobiphenyl-Vancomycin in a VanB-Type-Resistant Streptomycete
Source: Front Microbiol. 2021 Feb 25;12:641756. doi: 10.3389/fmicb.2021.641756 (PMC7947799; doi:10.3389/fmicb.2021.641756)
Supplement: Supplementary file 1 [file Table_1.XLSX]

## Sheet: Sheet 1
transcript	SYMBOL	GENENAME	logFC.Van.v.Ctrl	adj.P.Val.Van.v.Ctrl	logFC.CbpVan.v.Ctrl	adj.P.Val.CbpVan.v.Ctrl	logFC.Dal.v.Ctrl	adj.P.Val.Dal.v.Ctrl	sig.Van.v.Ctrl	sig.CbpVan.v.Ctrl	sig.Dal.v.Ctrl	hrdB.target	leaderless.transcript
SCO6691	SCO6691	phospholipase C	-2.33563	0.00028297	-1.77643	0.00046522	-1.60269	5.99e-05	-1	-1	-1	hrdB	not.known
SCO0918	SCO0918	excinuclease ABC subunit A	-1.4298	0.001723	-1.1	0.00930784	-1.82358	1.03987e-06	-1	-1	-1	hrdB	not.known
SCO0765	SCO0765	endoglucanase	-1.48156	0.00517073	-1.29849	0.00497786	-1.59024	4.37572e-05	-1	-1	-1	hrdB	not.known
SCO1254	SCO1254	adenylosuccinate lyase	-1.16918	0.00616954	-1.19838	0.00108286	-1.68334	9.65599e-07	-1	-1	-1	hrdB	not.known
SCO2177	SCO2177	adenosylcobinamide-GDP ribazoletransferase	-2.01769	0.0430604	-2.48124	0.00550755	-1.99356	0.000944798	-1	-1	-1	hrdB	not.known
SCO2387	SCO2387	ACP S-malonyltransferase	-1.17652	0.00559151	-1.44362	6.16917e-05	-1.14794	0.000441534	-1	-1	-1	hrdB	yes
SCO2390	SCO2390	3-oxoacyl-ACP synthase	-1.20637	0.00596067	-1.28289	0.000625374	-1.00854	0.0052593	-1	-1	-1	hrdB	yes
SCO2388	SCO2388	3-oxoacyl-ACP synthase III	-1.22476	0.00596715	-1.65831	1.78405e-05	-0.99679	0.00773334	-1	-1	-1	hrdB	yes
SCO3677	SCO3677	purine phosphoribosyltransferase	-1.14621	0.0243859	-1.35881	0.000834057	-1.65978	7.42405e-06	-1	-1	-1	hrdB	yes
SCO5289	SCO5289	two component sensor kinase	-2.26652	9.85787e-07	-2.81776	1.05907e-08	-2.41825	9.21405e-09	-1	-1	-1	hrdB	no
SCO5839	SCO5839	hypothetical protein	-2.21414	1.44959e-06	-2.876	1.21731e-08	-2.88165	1.17087e-09	-1	-1	-1	hrdB	no
SCO4096	SCO4096	ATP-dependent RNA helicase	-1.92664	1.36437e-05	-1.87359	3.24512e-06	-2.23111	4.01033e-08	-1	-1	-1	hrdB	no
SCO5290	SCO5290	hypothetical protein	-1.88215	2.47333e-05	-3.03025	3.10167e-08	-1.84193	3.29775e-07	-1	-1	-1	hrdB	no
SCO5292	SCO5292	ATP/GTP-binding protein	-1.8146	3.51869e-05	-2.88516	2.67528e-08	-1.63828	2.49364e-06	-1	-1	-1	hrdB	no
SCO3320	SCO3320	redox-sensing transcriptional repressor Rex	-1.71478	5.14197e-05	-1.15108	0.00257892	-2.62636	4.52198e-09	-1	-1	-1	hrdB	no
SCO5610	SCO5610	hypothetical protein	-2.04074	6.65376e-05	-2.34251	2.52617e-06	-2.06216	5.27767e-07	-1	-1	-1	hrdB	no
SCO4334	SCO4334	hypothetical protein	-1.755	0.000108905	-1.80956	1.23341e-05	-1.47043	1.20742e-05	-1	-1	-1	hrdB	no
SCO1776	pyrG	CTP synthase	-1.63658	0.000138604	-1.64999	2.20496e-05	-1.74493	1.35201e-06	-1	-1	-1	hrdB	no
SCO0631	SCO0631	hypothetical protein	-1.85112	0.000196321	-1.58797	0.000208762	-1.91147	1.45391e-06	-1	-1	-1	hrdB	no
SCO1657	SCO1657	methionine synthase	-1.58057	0.000272695	-1.35582	0.000426915	-0.976272	0.00873198	-1	-1	-1	hrdB	no
SCO6752	SCO6752	integral membrane transferase	-1.60527	0.000437621	-1.23034	0.00273835	-1.48368	3.0129e-05	-1	-1	-1	hrdB	no
SCO5293	SCO5293	oxygenase subunit	-1.37738	0.000880522	-2.46992	5.74222e-08	-1.27068	0.000109568	-1	-1	-1	hrdB	no
SCO1777	SCO1777	hypothetical protein	-1.47558	0.000885554	-1.35844	0.000530187	-1.22196	0.000297982	-1	-1	-1	hrdB	no
SCO5288	SCO5288	hypothetical protein	-1.75197	0.00144714	-2.23352	2.69527e-05	-1.85516	9.50889e-06	-1	-1	-1	hrdB	no
SCO5366	SCO5366	ATP synthase I	-1.26747	0.00288328	-1.21067	0.00125071	-2.13832	4.9404e-08	-1	-1	-1	hrdB	no
SCO5367	SCO5367	F0F1 ATP synthase subunit A	-1.34409	0.00364703	-1.43792	0.000343705	-1.65184	8.66588e-06	-1	-1	-1	hrdB	no
SCO2581	SCO2581	hypothetical protein	-1.98383	0.00366833	-1.83477	0.00171708	-2.05824	3.06852e-05	-1	-1	-1	hrdB	no
SCO3092	SCO3092	oxidoreductase	-1.3102	0.00372451	-1.16756	0.00422205	-1.05369	0.0046491	-1	-1	-1	hrdB	no
SCO0872	SCO0872	hypothetical protein	-1.25484	0.00374038	-1.50742	6.00466e-05	-2.13046	6.25066e-08	-1	-1	-1	hrdB	no
SCO4231	SCO4231	lipoprotein	-1.11779	0.00856213	-1.12508	0.00198332	-1.06623	0.000866402	-1	-1	-1	hrdB	no
SCO5901	SCO5901	RNA methyltransferase	-1.23895	0.00857679	-1.20919	0.0029329	-1.93746	5.3091e-07	-1	-1	-1	hrdB	no
SCO7216	SCO7216	FecCD-family membrane transport protein	-1.25929	0.00876964	-1.49265	0.000269404	-1.79656	1.4519e-06	-1	-1	-1	hrdB	no
SCO5702	SCO5702	lipoprotein	-1.96139	0.0113921	-1.97424	0.0022266	-1.46865	0.00173746	-1	-1	-1	hrdB	no
SCO2458	SCO2458	hypothetical protein	-1.31173	0.0118639	-1.91011	3.68529e-05	-1.20895	0.00123593	-1	-1	-1	hrdB	no
SCO4330	SCO4330	hypothetical protein	-1.27801	0.0133989	-1.45953	0.000712558	-1.28857	0.000410625	-1	-1	-1	hrdB	no
SCO3064	SCO3064	peptide transporter	-1.1005	0.0161446	-1.11062	0.00397584	-1.64624	1.78069e-06	-1	-1	-1	hrdB	no
SCO3686	SCO3686	hypothetical protein	-1.93978	0.0214705	-1.57481	0.0195001	-1.88688	0.000321374	-1	-1	-1	hrdB	no
SCO1848	SCO1848	cobyric acid synthase	-1.20436	0.0218487	-1.47474	0.000488765	-1.7861	5.89971e-06	-1	-1	-1	hrdB	no
SCO3911	SCO3911	replicative DNA helicase	-1.17627	0.0238874	-1.16026	0.00826462	-1.12121	0.00228117	-1	-1	-1	hrdB	no
SCO4041	upp	uracil phosphoribosyltransferase	-1.03024	0.0262491	-0.918497	0.0359644	-1.1504	0.00029718	-1	-1	-1	hrdB	no
SCO6257	SCO6257	ABC transporter sugar binding lipoprotein	-1.26403	0.0296954	-1.61163	0.000774718	-1.76093	1.66252e-05	-1	-1	-1	hrdB	no
SCO3724	SCO3724	hypothetical protein	-1.18871	0.0342941	-1.04692	0.0384063	-1.79003	7.20345e-06	-1	-1	-1	hrdB	no
SCO6157	SCO6157	transmembrane protein	-1.01117	0.0389531	-1.37059	0.000182185	-1.21154	0.000155967	-1	-1	-1	hrdB	no
SCO4785	guaA	GMP synthase	-1.00685	0.0414015	-0.920257	0.0424043	-1.07198	0.00144155	-1	-1	-1	hrdB	no
SCO4784	SCO4784	hypothetical protein	-1.33745	0.0419613	-1.9738	0.000515582	-1.18933	0.00553549	-1	-1	-1	hrdB	no
SCO1847	cobD	cobalamin biosynthesis protein	-1.28168	0.0450306	-1.53723	0.00230673	-1.89236	2.26355e-05	-1	-1	-1	hrdB	no
SCO5291	SCO5291	hypothetical protein	-2.08247	4.15629e-06	-2.82818	2.3098e-08	-1.9821	8.57307e-08	-1	-1	-1	hrdB	no
SCO1441	SCO1441	bifunctional 3,4-dihydroxy-2-butanone 4-phosphate synthase/GTP cyclohydrolase II protein	-1.44798	0.000662349	-2.08818	1.06687e-06	-1.99452	1.54647e-07	-1	-1	-1	hrdB	no
SCO2881	SCO2881	hypothetical protein	-1.7688	0.000838735	-1.74205	0.000181451	-1.7506	9.69236e-06	-1	-1	-1	hrdB	no
SCO1597	SCO1597	rRNA methylase	-1.38127	0.00123276	-1.44552	0.000134068	-1.85461	3.65826e-07	-1	-1	-1	hrdB	no
SCO5867	SCO5867	hypothetical protein	-1.43965	0.00277321	-1.24888	0.00306119	-1.5821	1.17204e-05	-1	-1	-1	hrdB	no
SCO1442	SCO1442	hypothetical protein	-1.40082	0.00295132	-2.17333	3.78182e-06	-1.93778	7.14394e-07	-1	-1	-1	hrdB	no
SCO5701	SCO5701	hypothetical protein	-2.89762	0.00455706	-2.62638	0.00114891	-1.94929	0.000266992	-1	-1	-1	hrdB	no
SCO4526	SCO4526	protein kinase	-1.19817	0.00527926	-1.69322	9.82647e-06	-1.33042	3.62626e-05	-1	-1	-1	hrdB	no
SCO7217	SCO7217	iron ABC transporter ATP-binding protein	-1.64502	0.00582351	-1.48623	0.0031333	-2.16645	3.42196e-06	-1	-1	-1	hrdB	no
SCO5900	SCO5900	hypothetical protein	-1.15712	0.00989572	-0.986519	0.0211239	-1.87023	3.35631e-07	-1	-1	-1	hrdB	no
SCO5370	SCO5370	F0F1 ATP synthase subunit delta	-1.18107	0.0104791	-0.981686	0.0303884	-1.10104	0.00190492	-1	-1	-1	hrdB	no
SCO6022	SCO6022	hypothetical protein	-1.52535	0.0106819	-1.28918	0.0117834	-1.03479	0.0152338	-1	-1	-1	hrdB	no
SCO1300	SCO1300	exonuclease	-1.3276	0.0171966	-1.49429	0.00127089	-1.45809	0.00014004	-1	-1	-1	hrdB	no
SCO4549	SCO4549	type IV peptidase	-1.65838	0.0220909	-1.92075	0.0018232	-1.83531	0.000139157	-1	-1	-1	hrdB	no
SCO5536	SCO5536	hypothetical protein	-2.68957	0.0311441	-2.39045	0.0127345	-1.29803	0.0473804	-1	-1	-1	hrdB	no
SCO4527	SCO4527	hypothetical protein	-1.06589	0.0326927	-1.57846	5.48223e-05	-1.18474	0.000376095	-1	-1	-1	hrdB	no
SCO4703	rplD	50S ribosomal protein L4	-1.14678	0.0329849	-1.01662	0.0407437	-1.37006	0.000245078	-1	-1	-1	hrdB	no
SCO5650	SCO5650	hypothetical protein	-2.00652	6.30827e-06	-2.06173	7.01534e-07	-1.34856	5.92747e-05	-1	-1	-1	no.peak	not.known
sRNA046			-2.55815	1.79744e-05	-2.92283	8.67198e-07	-2.73666	4.86726e-08	-1	-1	-1	no.peak	not.known
SCO2907	SCO2907	PTS transmembrane protein	-2.10423	4.69953e-05	-2.47473	1.5087e-06	-1.75485	3.96754e-06	-1	-1	-1	no.peak	not.known
SCO1790	SCO1790	hypothetical protein	-1.95217	0.000167396	-2.63163	1.15934e-06	-2.1011	9.2394e-07	-1	-1	-1	no.peak	not.known
SCO4909	SCO4909	ATP-binding protein	-1.88417	0.000200497	-1.79577	5.7579e-05	-2.18622	2.76588e-07	-1	-1	-1	no.peak	not.known
SCO5821	SCO5821	serine protease	-1.82164	0.000459929	-2.35489	7.4693e-06	-1.85893	3.08981e-06	-1	-1	-1	no.peak	not.known
SCO4806	SCO4806	hypothetical protein	-1.96943	0.000751772	-2.19599	4.37761e-05	-1.99394	7.35575e-06	-1	-1	-1	no.peak	not.known
SCO7218	SCO7218	iron transport lipoprotein	-1.59	0.000838735	-2.10642	6.72549e-06	-1.84531	1.63542e-06	-1	-1	-1	no.peak	not.known
SCO4204	SCO4204	glycosyltransferase	-1.51623	0.000957489	-2.00166	6.9532e-06	-1.26473	0.000194253	-1	-1	-1	no.peak	not.known
SCO2345	SCO2345	peptidodoglycan-binding membrane protein	-1.51261	0.00125171	-1.71459	5.04216e-05	-0.945573	0.0201375	-1	-1	-1	no.peak	not.known
SCO6990	SCO6990	membrane transport protein	-1.62599	0.00126031	-2.13385	1.5476e-05	-2.07881	6.3582e-07	-1	-1	-1	no.peak	not.known
SCO2455	SCO2455	spermidine synthase	-1.36421	0.00138841	-1.69044	1.63423e-05	-1.31813	4.63777e-05	-1	-1	-1	no.peak	not.known
SCO1791	SCO1791	hypothetical protein	-1.56871	0.00284489	-2.29593	6.78925e-06	-1.47427	0.00021375	-1	-1	-1	no.peak	not.known
SCO2024	SCO2024	chitosanase	-1.46423	0.00327875	-1.66771	0.000163468	-1.19533	0.000748962	-1	-1	-1	no.peak	not.known
SCO5155	SCO5155	lipoprotein	-1.59062	0.00330558	-1.81245	0.000202302	-1.4967	7.74734e-05	-1	-1	-1	no.peak	not.known
SCO2631	SCO2631	amino acid permease	-1.88192	0.00378654	-1.91052	0.00068574	-1.96525	1.73536e-05	-1	-1	-1	no.peak	not.known
SCO0104	SCO0104	hydrolase	-1.4627	0.00391107	-1.19312	0.00870506	-1.53244	4.16466e-05	-1	-1	-1	no.peak	not.known
SCO6930	SCO6930	hypothetical protein	-1.7837	0.00406799	-1.66875	0.00152574	-1.05208	0.0214021	-1	-1	-1	no.peak	not.known
sRNA105			-4.09507	0.00489077	-3.95648	0.000992379	-2.56479	0.00248302	-1	-1	-1	no.peak	not.known
SCO2171	SCO2171	protease	-1.54036	0.00497972	-1.22361	0.011315	-1.39086	0.000246132	-1	-1	-1	no.peak	not.known
SCO3733	SCO3733	hypothetical protein	-1.58088	0.00857679	-1.20028	0.0260359	-1.43839	0.000481301	-1	-1	-1	no.peak	not.known
SCO5203	SCO5203	hypothetical protein	-1.17255	0.00952253	-1.01609	0.0150452	-1.309	5.44145e-05	-1	-1	-1	no.peak	not.known
SCO4384	SCO4384	enoyl-CoA hydratase	-2.22659	0.0099007	-2.07688	0.00296509	-1.67115	0.000844659	-1	-1	-1	no.peak	not.known
SCO2816	SCO2816	hypothetical protein	-1.56649	0.0100366	-1.6959	0.00120552	-1.52443	0.000170789	-1	-1	-1	no.peak	not.known
SCO3770	SCO3770	cytochrome P450 oxidoreductase	-1.51252	0.0110652	-1.21503	0.0214668	-1.06034	0.0182351	-1	-1	-1	no.peak	not.known
SCO4788	SCO4788	ntegral membrane protein	-1.34168	0.0112952	-1.42216	0.00144998	-1.29619	0.000442899	-1	-1	-1	no.peak	not.known
SCO5700	SCO5700	kinase	-1.65708	0.0114959	-2.15372	0.000280654	-1.69457	0.000130565	-1	-1	-1	no.peak	not.known
SCO5065	SCO5065	transcriptional regulator	-1.79557	0.0137502	-1.85415	0.00252481	-1.38068	0.00240146	-1	-1	-1	no.peak	not.known
sRNA044			-1.48465	0.0144192	-2.31964	4.62752e-05	-1.78273	4.6346e-05	-1	-1	-1	no.peak	not.known
SCO4269	SCO4269	hypothetical protein	-1.78865	0.0149913	-1.38602	0.0229808	-1.47024	0.00139389	-1	-1	-1	no.peak	not.known
sRNA036			-1.82635	0.0159652	-1.506	0.0142749	-1.02553	0.044526	-1	-1	-1	no.peak	not.known
SCO3732	SCO3732	DEAD/DEAH box helicase	-1.13414	0.0164488	-1.11702	0.00552646	-1.22304	0.00025353	-1	-1	-1	no.peak	not.known
SCO7081	SCO7081	phospholipase	-1.27396	0.0194841	-1.71951	0.000214913	-1.12947	0.00291122	-1	-1	-1	no.peak	not.known
SCO2111	SCO2111	endonuclease	-1.2063	0.0208134	-1.1591	0.00894451	-1.50476	3.09022e-05	-1	-1	-1	no.peak	not.known
SCO6989	SCO6989	hypothetical protein	-1.48268	0.0220411	-1.59412	0.00362375	-1.67338	0.000106183	-1	-1	-1	no.peak	not.known
SCO0434	SCO0434	bifunctional PTS system maltose and glucose-specific transporter subunits IICB	-1.70014	0.0220838	-3.10645	0.000218458	-1.47287	0.00157885	-1	-1	-1	no.peak	not.known
sRNA106			-3.74382	0.0230487	-3.14504	0.013427	-2.70554	0.00179858	-1	-1	-1	no.peak	not.known
SCO6676	SCO6676	hypothetical protein	-1.42141	0.0299377	-1.46047	0.00747191	-1.05546	0.0199873	-1	-1	-1	no.peak	not.known
sRNA194			-2.35021	0.0311032	-2.23525	0.00956564	-2.16401	0.000734666	-1	-1	-1	no.peak	not.known
sRNA137			-1.50445	0.0326927	-2.2057	0.000528259	-1.20582	0.00708447	-1	-1	-1	no.peak	not.known
sRNA021			-2.1993	0.0343215	-4.12467	0.000759909	-1.59264	0.00493362	-1	-1	-1	no.peak	not.known
SCO0102	SCO0102	hypothetical protein	-1.19009	0.038976	-2.39168	1.40008e-05	-1.59711	3.12836e-05	-1	-1	-1	no.peak	not.known
SCO3032	SCO3032	hypothetical protein	-1.04394	0.0409637	-1.03046	0.0155254	-1.09311	0.00139389	-1	-1	-1	no.peak	not.known
SCO2282	SCO2282	hypothetical protein	-1.11722	0.0429277	-1.1697	0.00822601	-1.38642	8.50788e-05	-1	-1	-1	no.peak	not.known
SCO1190	SCO1190	export protein	-1.30959	0.0433093	-1.83299	0.000834057	-1.74509	4.99971e-05	-1	-1	-1	no.peak	not.known
SCO2788	SCO2788	hypothetical protein	-3.5072	9.96629e-07	-4.29564	5.17485e-08	-3.22532	1.0737e-08	-1	-1	-1	no.peak	yes
SCO5224	SCO5224	AraC family transcription regulator	-1.88176	8.00835e-06	-2.66081	1.56185e-08	-1.77297	4.33567e-07	-1	-1	-1	no.peak	yes
SCO6139	SCO6139	sensor kinase	-1.47582	0.00306376	-1.44016	0.000875312	-1.74186	7.43451e-06	-1	-1	-1	no.peak	yes
SCO2057	SCO2057	hypothetical protein	-1.30003	0.00595039	-1.51951	0.000202419	-1.55717	1.0401e-05	-1	-1	-1	no.peak	yes
SCO2789	SCO2789	glucosamine-fructose-6-phosphate aminotransferase	-3.4924	8.61305e-09	-3.71997	7.30122e-10	-2.34128	2.0876e-08	-1	-1	-1	no.peak	yes
SCO5578	SCO5578	sugar transporter	-2.07657	7.88125e-06	-2.05724	1.49686e-06	-1.20573	0.000641988	-1	-1	-1	no.peak	yes
SCO1246	bioD	dithiobiotin synthetase	-1.71956	0.0030265	-1.33493	0.00827128	-1.04877	0.0213103	-1	-1	-1	no.peak	yes
SCO1437	SCO1437	hypothetical protein	-1.26391	0.0210738	-1.15228	0.0153843	-1.8553	4.83694e-06	-1	-1	-1	no.peak	yes
SCO4599	SCO4599	NADH dehydrogenase subunit NuoA2	-2.29154	2.14254e-05	-2.46396	1.66695e-06	-1.95964	5.83011e-07	-1	-1	-1	no.peak	no
SCO3606	SCO3606	regulator	-2.11727	7.89218e-05	-2.19599	8.60711e-06	-1.90074	1.4888e-06	-1	-1	-1	no.peak	no
SCO5840	SCO5840	transcriptional regulator	-2.339	8.13764e-05	-3.17184	1.5087e-06	-2.52584	1.81593e-07	-1	-1	-1	no.peak	no
SCO1326	uppP	UDP pyrophosphate phosphatase	-1.92112	0.000118689	-2.52442	1.25214e-06	-1.94655	9.78143e-07	-1	-1	-1	no.peak	no
SCO1402	SCO1402	large hypothetical protein	-1.61181	0.000219252	-1.4943	0.000113931	-1.78432	1.0717e-06	-1	-1	-1	no.peak	no
SCO5227	SCO5227	redoxin	-1.81075	0.000261664	-2.78612	3.25764e-07	-2.2234	3.62639e-07	-1	-1	-1	no.peak	no
SCO5961	SCO5961	cobalt transport protein CbiM	-1.50185	0.00055582	-2.26741	5.9391e-07	-1.91966	3.54443e-07	-1	-1	-1	no.peak	no
SCO4837	glyA	serine hydroxymethyltransferase	-1.46906	0.000804319	-1.0447	0.014584	-1.09302	0.00169213	-1	-1	-1	no.peak	no
SCO6564	SCO6564	3-oxoacyl-ACP synthase III	-1.50512	0.000963916	-2.07208	3.88681e-06	-1.28472	0.000156623	-1	-1	-1	no.peak	no
SCO2898	SCO2898	molecular chaperone	-1.98374	0.000985593	-1.58375	0.00156988	-1.89467	1.36098e-05	-1	-1	-1	no.peak	no
SCO5540	SCO5540	hypothetical protein	-1.26683	0.00151302	-1.16113	0.00122865	-0.953063	0.00615232	-1	-1	-1	no.peak	no
SCO1337	SCO1337	oxidoreductase	-1.43654	0.00202779	-1.27854	0.00169573	-1.21404	0.000318193	-1	-1	-1	no.peak	no
SCO2023	SCO2023	hypothetical protein	-1.48291	0.00238262	-1.87647	3.41872e-05	-1.31887	0.000158524	-1	-1	-1	no.peak	no
SCO4400	SCO4400	hypothetical protein	-1.31269	0.00314049	-0.959904	0.035821	-1.44871	1.82454e-05	-1	-1	-1	no.peak	no
SCO5820	SCO5820	RNA polymerase sigma factor	-1.25347	0.00587118	-1.68314	2.13904e-05	-1.12422	0.00160343	-1	-1	-1	no.peak	no
SCO3282	cobH	precorrin-8X methylmutase	-1.55346	0.00830279	-1.59024	0.00151678	-1.22275	0.00175022	-1	-1	-1	no.peak	no
SCO1655	SCO1655	lipoprotein oligopeptide binding protein	-1.31298	0.0099007	-2.18756	3.33651e-06	-0.941027	0.0424499	-1	-1	-1	no.peak	no
SCO1691	SCO1691	TetR family transcriptional regulator	-1.44041	0.0141757	-1.74991	0.00052248	-1.25902	0.00233692	-1	-1	-1	no.peak	no
SCO2131	SCO2131	long chain fatty acid CoA ligase	-1.22978	0.0143159	-1.56243	0.000229014	-1.01401	0.0065384	-1	-1	-1	no.peak	no
SCO7463	SCO7463	sensor histidine kinase	-1.16013	0.0194864	-1.07348	0.0146626	-1.2037	0.000727823	-1	-1	-1	no.peak	no
SCO5528	SCO5528	transcriptional regulator	-1.34047	0.0209283	-1.22421	0.0135691	-1.46765	0.000156769	-1	-1	-1	no.peak	no
SCO1395	SCO1395	mutT-like protein	-1.35717	0.0227465	-1.54919	0.00186411	-1.58253	7.51935e-05	-1	-1	-1	no.peak	no
SCO1247	SCO1247	hypothetical protein	-1.32863	0.0290205	-1.63203	0.00109217	-0.97116	0.0414034	-1	-1	-1	no.peak	no
SCO2086	murD	UDP-N-acetylmuramoyl-L-alanyl-D-glutamate synthetase	-1.05741	0.0301842	-0.965704	0.0292775	-1.58323	4.44669e-06	-1	-1	-1	no.peak	no
SCO3506	SCO3506	LacI family transcriptional regulator	-1.07177	0.0466938	-1.14034	0.00742592	-1.00042	0.00845803	-1	-1	-1	no.peak	no
SCO5226	SCO5226	ribonucleotide-diphosphate reductase large chain	-1.81086	3.62185e-05	-2.73211	2.26977e-08	-1.72956	2.15237e-06	-1	-1	-1	no.peak	no
SCO4601	SCO4601	dehydrogenase	-2.12606	4.23807e-05	-2.3851	1.92135e-06	-1.45019	6.18188e-05	-1	-1	-1	no.peak	no
SCO4600	SCO4600	NADH dehydrogenase subunit NuoB2	-1.84826	6.82367e-05	-2.0768	2.89579e-06	-1.27902	0.000153251	-1	-1	-1	no.peak	no
SCO4602	SCO4602	NADH dehydrogenase subunit NuoH2	-1.65796	0.000154087	-2.01764	2.30672e-06	-1.16918	0.000387658	-1	-1	-1	no.peak	no
SCO4606	SCO4606	NADH dehydrogenase subunit NuoL2	-1.85158	0.00016452	-1.6886	8.34492e-05	-1.08425	0.00381894	-1	-1	-1	no.peak	no
SCO5959	SCO5959	cobalt transport integral membrane protein	-1.98819	0.00023321	-2.54926	3.84621e-06	-2.31173	3.02142e-07	-1	-1	-1	no.peak	no
SCO5225	SCO5225	ribonucleotide-diphosphate reductase small chain	-1.71485	0.000304764	-3.56758	4.35411e-09	-1.80328	5.59502e-06	-1	-1	-1	no.peak	no
SCO7465	SCO7465	hypothetical protein	-1.55658	0.000708917	-1.5694	0.000124337	-1.34361	0.000116661	-1	-1	-1	no.peak	no
SCO4604	SCO4604	NADH dehydrogenase subunit NuoJ2	-1.72935	0.000896854	-1.66395	0.000250228	-1.02726	0.0083294	-1	-1	-1	no.peak	no
SCO3654	SCO3654	two-component system sensor kinase	-2.17907	0.000991843	-1.83661	0.000658646	-1.776	3.92174e-05	-1	-1	-1	no.peak	no
SCO4603	SCO4603	NADH dehydrogenase subunit NuoI2	-1.62758	0.00124415	-2.01681	2.46443e-05	-1.21182	0.000704509	-1	-1	-1	no.peak	no
SCO5958	SCO5958	cobalt transport system ATP binding protein	-1.48406	0.00175366	-1.89709	1.83882e-05	-1.7043	4.50179e-06	-1	-1	-1	no.peak	no
SCO4605	SCO4605	NADH dehydrogenase subunit NuoK2	-1.60333	0.00242331	-1.89648	9.12016e-05	-0.895374	0.0478549	-1	-1	-1	no.peak	no
SCO6754	SCO6754	glycerol dehydrogenase	-1.90466	0.00245665	-2.28635	7.23103e-05	-1.2778	0.00910917	-1	-1	-1	no.peak	no
SCO6756	SCO6756	glycosyltransferase	-1.25635	0.00654308	-1.26385	0.00148125	-1.10215	0.00163198	-1	-1	-1	no.peak	no
SCO2456	SCO2456	hypothetical protein	-1.29678	0.00844125	-1.47684	0.000428998	-1.09463	0.00226654	-1	-1	-1	no.peak	no
SCO6258	SCO6258	sugar ABC transporter permease	-1.45208	0.00941996	-1.76003	0.000362695	-1.59615	5.37633e-05	-1	-1	-1	no.peak	no
SCO1440	ribH	6,7-dimethyl-8-ribityllumazine synthase	-1.17516	0.0101002	-2.00366	2.59225e-06	-1.6008	3.33919e-06	-1	-1	-1	no.peak	no
SCO4875	SCO4875	sugar transferase	-2.12011	0.0144083	-1.99554	0.00520241	-1.73168	0.000704515	-1	-1	-1	no.peak	no
SCO0063	SCO0063	glucokinase	-1.48403	0.016949	-1.63744	0.00173491	-1.48516	0.000371236	-1	-1	-1	no.peak	no
SCO4525	SCO4525	hypothetical protein	-1.27219	0.0191162	-1.40358	0.00172953	-1.25225	0.000751614	-1	-1	-1	no.peak	no
SCO2088	SCO2088	UDP-N-acetylmuramoylalanyl-D-glutamyl-2,6-diaminopimelate- D-alanyl-alanyl ligase	-1.03445	0.0275325	-1.19716	0.00103287	-1.63062	1.5213e-06	-1	-1	-1	no.peak	no
SCO7326	SCO7326	hypothetical protein	-1.0873	0.0275916	-1.18614	0.00268004	-1.24496	0.000170789	-1	-1	-1	no.peak	no
SCO2682	SCO2682	hypothetical protein	-1.73482	2.38256e-05	-1.36663	0.000123359	-0.424839	1	-1	-1	0	hrdB	not.known
SCO3176	SCO3176	hypothetical protein	-1.47248	0.000435567	-2.1968	4.58658e-07	-0.283053	1	-1	-1	0	hrdB	not.known
SCO5519	SCO5519	hypothetical protein	-1.29663	0.00175366	-1.47529	5.82038e-05	-0.24478	1	-1	-1	0	hrdB	not.known
SCO0214	SCO0214	hypothetical protein	-1.36711	0.0210738	-1.37483	0.00531786	-0.680596	0.571372	-1	-1	0	hrdB	not.known
SCO6125	SCO6125	membrane lipoprotein	-1.31933	0.0164644	-2.35189	1.49681e-05	-0.167229	1	-1	-1	0	hrdB	yes
SCO2117	SCO2117	anthranilate synthase	-2.478	1.73374e-06	-3.03999	3.45699e-08	-0.45148	1	-1	-1	0	hrdB	no
SCO3794	SCO3794	glycosyl transferase	-2.17971	2.65284e-06	-2.05804	8.01375e-07	-0.814709	0.073103	-1	-1	0	hrdB	no
SCO2628	SCO2628	amino acid permease	-2.21086	1.19261e-05	-2.68181	2.91566e-07	-0.382798	1	-1	-1	0	hrdB	no
SCO5157	SCO5157	metal-transport protein	-2.3823	2.13738e-05	-2.89834	6.21876e-07	-0.60293	0.835556	-1	-1	0	hrdB	no
SCO6070	SCO6070	solute binding protein	-1.78494	7.46656e-05	-2.06716	2.06865e-06	-0.201932	1	-1	-1	0	hrdB	no
SCO1815	SCO1815	3-oxacyl-ACP reductase	-1.42824	0.00180002	-1.96692	4.44714e-06	-0.842357	0.0993956	-1	-1	0	hrdB	no
SCO4921	SCO4921	acyl-CoA carboxylase complex A subunit	-1.30746	0.00364046	-1.23499	0.00188707	-0.641609	0.661222	-1	-1	0	hrdB	no
SCO4548	SCO4548	hypothetical protein	-1.14459	0.0104817	-1.04086	0.00988871	-0.836767	0.054663	-1	-1	0	hrdB	no
SCO6310	SCO6310	cytochrome P450	-1.18734	0.0165803	-1.06562	0.0169271	-0.466466	1	-1	-1	0	hrdB	no
SCO0220	SCO0220	hypothetical protein	-1.50042	0.0243406	-1.56602	0.00468161	-0.799163	0.343349	-1	-1	0	hrdB	no
SCO4591	SCO4591	hypothetical protein	-1.83597	0.0275916	-1.89374	0.0054378	-0.856813	0.245101	-1	-1	0	hrdB	no
SCO1814	SCO1814	enoyl-ACP reductase	-1.25648	0.00626366	-1.7823	1.10259e-05	-0.767339	0.209667	-1	-1	0	hrdB	no
SCO6069	SCO6069	large hypothetical protein	-1.60518	8.55089e-05	-2.30973	1.3924e-07	-0.494195	1	-1	-1	0	no.peak	not.known
SCO2630	SCO2630	biotin synthase	-2.20529	0.000167396	-2.64509	4.24751e-06	-0.669842	0.620557	-1	-1	0	no.peak	not.known
SCO4782	SCO4782	hypothetical protein	-1.64162	0.000252688	-2.42106	4.72477e-07	-0.501588	1	-1	-1	0	no.peak	not.known
SCO1294	SCO1294	cystathionine gamma-synthase	-2.51316	0.000439407	-2.8946	3.0777e-05	0.186879	1	-1	-1	0	no.peak	not.known
SCO5447	SCO5447	neutral zinc metalloprotease	-2.32944	0.000454889	-2.56114	4.95833e-05	-0.555551	1	-1	-1	0	no.peak	not.known
SCO7013	SCO7013	sugar-binding lipoprotein	-1.74545	0.000762928	-1.98429	3.46253e-05	-0.227001	1	-1	-1	0	no.peak	not.known
SCO7012	SCO7012	binding protein dependent transport protein	-1.98822	0.00127123	-2.02012	0.00024574	-0.486804	1	-1	-1	0	no.peak	not.known
SCO7010	SCO7010	alpha glucosidase	-2.05095	0.00263261	-2.74971	8.48757e-05	-0.48322	1	-1	-1	0	no.peak	not.known
SCO1359	SCO1359	hypothetical protein	-1.65792	0.00410378	-1.67184	0.000817109	0.341633	1	-1	-1	0	no.peak	not.known
SCO7011	SCO7011	membrane transport protein	-1.96193	0.00496075	-2.45508	0.000265937	-0.369684	1	-1	-1	0	no.peak	not.known
SCO2492	SCO2492	hypothetical protein	-1.90021	0.00595039	-3.31638	3.4421e-05	-0.046687	1	-1	-1	0	no.peak	not.known
SCO1683	SCO1683	amino acid permease	-1.26651	0.00972904	-2.1514	5.98217e-06	-0.528258	1	-1	-1	0	no.peak	not.known
SCO6068	SCO6068	hypothetical protein	-1.37453	0.010438	-1.98546	4.98962e-05	-0.426794	1	-1	-1	0	no.peak	not.known
SCO1912	SCO1912	4-hydroxy-tetrahydrodipicolinate synthase	-1.46851	0.0137647	-2.09791	0.000171014	0.711807	0.373561	-1	-1	0	no.peak	not.known
SCO3674	SCO3674	sensor kinase	-2.94462	0.0141465	-2.88389	0.00255176	-1.20161	0.0945244	-1	-1	0	no.peak	not.known
SCO4691	SCO4691	hypothetical protein	-1.65125	0.0162935	-1.31008	0.0265036	-0.834927	0.201264	-1	-1	0	no.peak	not.known
SCO6418	SCO6418	hypothetical protein	-1.14845	0.0353921	-1.27538	0.00346551	-0.680307	0.472948	-1	-1	0	no.peak	not.known
SCO5520	SCO5520	1-pyrroline-5-carboxylate dehydrogenase	-1.09362	0.0403333	-1.79717	1.71201e-05	0.318001	1	-1	-1	0	no.peak	not.known
SCO1608	SCO1608	hypothetical protein	-1.17134	0.0433299	-1.51325	0.000896571	-0.59678	0.871045	-1	-1	0	no.peak	not.known
sRNA053			-1.34187	0.049651	-1.43287	0.00853109	-0.949675	0.0684147	-1	-1	0	no.peak	not.known
SCO1244	SCO1244	biotin synthase	-1.61533	0.000115423	-1.33815	0.000334001	-0.367312	1	-1	-1	0	no.peak	yes
SCO1684	SCO1684	hypothetical protein	-1.30382	0.0201874	-2.03337	5.41726e-05	-0.66973	0.562922	-1	-1	0	no.peak	yes
SCO1245	SCO1245	adenosylmethionine--8-amino-7-oxononanoate aminotransferase BioA	-1.60367	0.000138691	-1.58969	2.78361e-05	-0.678546	0.454677	-1	-1	0	no.peak	yes
SCO6544	SCO6544	hypothetical protein	-2.4223	4.23807e-05	-2.90854	1.83217e-06	0.61954	0.755942	-1	-1	0	no.peak	no
SCO2914	SCO2914	amino acid permease	-1.69263	0.000437621	-3.04012	7.50644e-08	0.863585	0.098244	-1	-1	0	no.peak	no
SCO2995	SCO2995	ABC transporter	-2.21712	0.00437304	-2.69839	0.000336258	0.766474	0.307429	-1	-1	0	no.peak	no
SCO3305	SCO3305	acyltransferase	-1.31208	0.00919688	-1.15741	0.00922287	-0.778023	0.169223	-1	-1	0	no.peak	no
SCO1954	SCO1954	hypothetical protein	-1.30476	0.0173166	-1.86536	0.000115642	-0.832862	0.106937	-1	-1	0	no.peak	no
SCO7001	SCO7001	hypothetical protein	-1.25195	0.0173515	-1.45905	0.000835851	-0.860143	0.0731706	-1	-1	0	no.peak	no
SCO6423	SCO6423	lipoate-protein ligase	-1.15366	0.0366542	-1.49594	0.000663633	-0.462416	1	-1	-1	0	no.peak	no
SCO4607	SCO4607	NADH dehydrogenase subunit NuoM2	-1.56957	0.000493064	-1.72257	2.77673e-05	-0.836454	0.073103	-1	-1	0	no.peak	no
SCO4608	SCO4608	NADH dehydrogenase subunit NuoN2	-1.56123	0.000560382	-1.70415	3.41592e-05	-0.848243	0.0603255	-1	-1	0	no.peak	no
SCO5282	SCO5282	two-component system sensor kinase	-1.21146	0.00959506	-1.4881	0.00017284	-0.810312	0.0860859	-1	-1	0	no.peak	no
SCO2996	SCO2996	ABC transporter ATP-binding protein	-2.03917	0.0137269	-2.13845	0.00287248	0.823992	0.22637	-1	-1	0	no.peak	no
SCO3206	SCO3206	transmembrane efflux protein	-1.16041	0.0208134	-1.24308	0.00252293	-0.58067	0.93904	-1	-1	0	no.peak	no
SCO5779	SCO5779	two-component system sensor	-1.21013	0.0223917	-1.40591	0.0011728	0.555465	1	-1	-1	0	no.peak	no
SCO5259	SCO5259	permease	-1.30344	0.00560116	-1.44953	0.000343325	1.12328	0.00100436	-1	-1	1	hrdB	no
SCO5260	SCO5260	hypothetical protein	-1.1226	0.0458362	-1.19884	0.00723031	1.48372	3.59819e-05	-1	-1	1	hrdB	no
SCO5258	SCO5258	ATP-binding protein	-1.25643	0.00920295	-1.49154	0.000269662	0.879284	0.0408198	-1	-1	1	hrdB	no
SCO1404	SCO1404	hypothetical protein	-1.67794	9.67859e-05	-2.06944	1.13431e-06	0.922775	0.0137033	-1	-1	1	no.peak	not.known
SCO1405	SCO1405	HSP90 family protein	-1.56045	0.00102649	-1.87559	2.20332e-05	1.215	0.00032104	-1	-1	1	no.peak	not.known
SCO1118	SCO1118	hypothetical protein	-1.93199	0.00135688	-1.48004	0.00316009	1.49904	4.64972e-05	-1	-1	1	no.peak	no
SCO5436	SCO5436	sodium:dicarboxylate symporter	-1.68953	0.00145413	-2.00147	5.31063e-05	1.05016	0.00264124	-1	-1	1	no.peak	no
SCO2054	hisD	histidinol dehydrogenase	-1.28912	0.00328059	-0.686485	0.556327	-1.07686	0.00146842	-1	0	-1	hrdB	not.known
SCO4374	SCO4374	hypothetical protein	-1.57479	0.00604554	-1.02422	0.0727298	-1.32826	0.00063812	-1	0	-1	hrdB	not.known
SCO2053	SCO2053	histidinol-phosphate aminotransferase	-1.09603	0.0157065	-0.658402	0.649791	-0.868569	0.0270373	-1	0	-1	hrdB	not.known
SCO2052	hisB	imidazoleglycerol-phosphate dehydratase	-1.10623	0.0357578	-0.593006	0.932453	-1.0133	0.00758204	-1	0	-1	hrdB	not.known
SCO1473	fmt	methionyl-tRNA formyltransferase	-1.15264	0.0379864	-0.945706	0.0814789	-1.52902	3.08842e-05	-1	0	-1	hrdB	not.known
SCO2051	hisH	imidazole glycerol phosphate synthase subunit HisH	-1.06826	0.0437534	-0.57889	0.976651	-0.867924	0.0468619	-1	0	-1	hrdB	not.known
SCO3907	SCO3907	single-stranded DNA-binding protein	-1.00175	0.0484591	-0.876349	0.0815788	-1.15023	0.000563931	-1	0	-1	hrdB	not.known
SCO5918	SCO5918	hypothetical protein	-2.33227	0.0497563	-1.12318	0.329243	-1.69738	0.0102929	-1	0	-1	hrdB	not.known
SCO2146	SCO2146	aminotransferase	-2.45987	0.0118855	-1.37709	0.0803699	-1.45618	0.00712445	-1	0	-1	hrdB	no
SCO4823	SCO4823	hypothetical protein	-1.90837	0.0220838	-1.30857	0.0665906	-2.69979	2.53681e-05	-1	0	-1	hrdB	no
SCO3470	SCO3470	transposase	-1.22	0.0338765	-0.705691	0.591839	-1.42034	0.000183169	-1	0	-1	hrdB	no
SCO2092	mraW	S-adenosyl-methyltransferase MraW	-1.15708	0.0385353	-0.813846	0.279709	-1.41714	0.000139013	-1	0	-1	hrdB	no
SCO1443	SCO1443	riboflavin synthase subunit alpha	-1.03184	0.0410413	-0.899892	0.0656866	-1.56604	4.46214e-06	-1	0	-1	hrdB	no
SCO0636	SCO0636	ABC transporter ATP-binding protein	-1.0715	0.0432997	-0.911739	0.0783795	-1.39024	4.88013e-05	-1	0	-1	hrdB	no
SCO4825	SCO4825	hypothetical protein	-1.18978	0.0413778	-0.626306	0.839656	-1.07473	0.00736894	-1	0	-1	hrdB	no
SCO7014	SCO7014	LacI family transcriptional regulator	-1.4744	0.00394933	-0.614214	0.874533	-1.56122	4.60467e-05	-1	0	-1	no.peak	not.known
SCO2952	SCO2952	helicase	-1.26196	0.00957842	-0.907883	0.0907354	-1.0125	0.00642195	-1	0	-1	no.peak	not.known
SCO1452	SCO1452	hypothetical protein	-1.5543	0.0139393	-1.04562	0.0879624	-1.67907	8.3499e-05	-1	0	-1	no.peak	not.known
SCO0874	SCO0874	hypothetical protein	-1.80124	0.0164932	-1.24088	0.05446	-1.16523	0.0139643	-1	0	-1	no.peak	not.known
sRNA119			-1.61208	0.020945	-1.0959	0.0962973	-2.05782	3.21297e-05	-1	0	-1	no.peak	not.known
SCO5363	SCO5363	hypothetical protein	-1.18092	0.025619	-0.848462	0.182297	-1.60943	1.23994e-05	-1	0	-1	no.peak	not.known
sRNA161			-1.42788	0.0291622	-0.723698	0.642511	-2.05303	2.32739e-05	-1	0	-1	no.peak	not.known
SCO2128	SCO2128	hypothetical protein	-1.46104	0.0383319	-0.887246	0.301921	-1.28891	0.0035557	-1	0	-1	no.peak	not.known
SCO3432	SCO3432	hypothetical protein	-1.52787	0.04293	-0.945491	0.252327	-1.42912	0.00175407	-1	0	-1	no.peak	not.known
SCO5697	SCO5697	hypothetical protein	-1.18656	0.0458995	-0.792396	0.358164	-0.92422	0.0464246	-1	0	-1	no.peak	not.known
SCO5362	SCO5362	hypothetical protein	-1.12448	0.0462079	-0.706599	0.561123	-1.47076	6.71571e-05	-1	0	-1	no.peak	not.known
SCO2626	SCO2626	DNA repair hydrolase (fragment)	-1.2712	0.048157	-0.810865	0.373604	-1.31152	0.00118975	-1	0	-1	no.peak	not.known
SCO3379	SCO3379	hypothetical protein	-2.49601	0.0486126	-0.204893	0.999993	-2.60093	0.000625323	-1	0	-1	no.peak	not.known
SCO2073	SCO2073	ribosomal large subunit pseudouridine synthase	-1.04881	0.0320571	-0.62296	0.811874	-1.02725	0.0024824	-1	0	-1	no.peak	yes
SCO4068	SCO4068	phosphoribosylamine--glycine ligase	-1.0926	0.0321922	-0.625657	0.815478	-1.11427	0.00146842	-1	0	-1	no.peak	yes
SCO4740	SCO4740	glucosamine--fructose-6-phosphate aminotransferase	-1.21527	0.00608325	-0.354592	0.999993	-1.464	1.13304e-05	-1	0	-1	no.peak	no
SCO5569	SCO5569	hypothetical protein	-1.09769	0.029387	-0.873522	0.110002	-1.15231	0.000722343	-1	0	-1	no.peak	no
SCO1552	SCO1552	rRNA methylase	-1.28002	0.0137977	-0.981749	0.0588462	-1.5599	2.65761e-05	-1	0	-1	no.peak	no
SCO2089	murE	UDP-N-acetylmuramoylalanyl-D-glutamate--2,6-diaminopimelate ligase	-1.09056	0.0161751	-0.841014	0.110954	-1.55279	3.36439e-06	-1	0	-1	no.peak	no
SCO7466	SCO7466	ATP/GTP-binding protein	-1.27289	0.0284083	-1.05861	0.0539899	-1.34408	0.000891812	-1	0	-1	no.peak	no
SCO2346	SCO2346	hydrolase	-1.41447	0.020551	0.140062	0.999993	-0.935819	0.073897	-1	0	0	hrdB	not.known
SCO2230	SCO2230	maltose permease	-1.73327	0.0225568	-0.972239	0.248697	-0.421702	1	-1	0	0	hrdB	not.known
SCO1773	SCO1773	L-alanine dehydrogenase	-1.26115	0.00681388	-0.77882	0.291682	-0.454634	1	-1	0	0	hrdB	no
SCO3629	SCO3629	adenylosuccinate synthetase	-1.23506	0.00924559	-0.925061	0.0748034	-0.752147	0.25243	-1	0	0	hrdB	no
SCO5356	SCO5356	homoserine kinase	-1.17936	0.0135518	-0.918132	0.0709001	-0.486781	1	-1	0	0	hrdB	no
SCO4822	SCO4822	hypothetical protein	-1.18712	0.0255956	-0.581964	0.965081	0.119974	1	-1	0	0	hrdB	no
SCO1327	SCO1327	hypothetical protein	-1.26365	0.0301688	-0.717655	0.564301	-0.764456	0.252244	-1	0	0	hrdB	no
SCO3919	SCO3919	LysR family transcriptional regulator	-1.18542	0.0497988	-0.910405	0.155767	-0.650924	0.643636	-1	0	0	hrdB	no
SCO5920	SCO5920	DEAD/DEAH box helicase	-2.32013	0.0197222	-1.07727	0.24597	-0.922243	0.200055	-1	0	0	no.peak	not.known
SCO4974	SCO4974	deaminase	-1.8533	0.0277809	-0.800141	0.5454	-0.765001	0.417575	-1	0	0	no.peak	not.known
SCO3586	SCO3586	hypothetical protein	-1.03257	0.0374028	-0.824614	0.147304	-0.34898	1	-1	0	0	no.peak	not.known
SCO7517	SCO7517	hypothetical protein	-1.10854	0.0531605	-1.53798	0.000483851	-1.47204	5.38606e-05	0	-1	-1	hrdB	not.known
SCO2042	SCO2042	hypothetical protein	-2.09332	0.0577864	-1.66167	0.0443676	-1.77872	0.00350329	0	-1	-1	hrdB	not.known
SCO0536	SCO0536	hypothetical protein	-1.68686	0.0607079	-2.80653	0.00125851	-2.50604	6.7595e-05	0	-1	-1	hrdB	not.known
SCO0871	SCO0871	two-component sensor protein	-0.969918	0.0667154	-1.15584	0.00233163	-1.5783	3.33339e-06	0	-1	-1	hrdB	not.known
SCO1601	SCO1601	hypothetical protein	-0.882585	0.278649	-1.09441	0.0191329	-1.26607	0.000426416	0	-1	-1	hrdB	not.known
SCO3885	gidB	16S rRNA methyltransferase GidB	-0.899513	0.323874	-1.33048	0.00498705	-1.09352	0.00912864	0	-1	-1	hrdB	not.known
SCO0870	SCO0870	two-component system response regulator	-0.881377	0.382264	-1.43521	0.00312534	-1.55288	0.000134611	0	-1	-1	hrdB	not.known
SCO2178	SCO2178	endo alpha-1,4 polygalactosaminidase	-0.684236	0.847336	-1.10315	0.0407437	-1.05929	0.0120007	0	-1	-1	hrdB	not.known
SCO2627	SCO2627	ribose-5-phosphate isomerase B	-0.874038	0.204386	-1.10024	0.00698906	-0.972989	0.00788591	0	-1	-1	hrdB	yes
SCO1561	SCO1561	hypothetical protein	-0.885406	0.325647	-1.31172	0.00462302	-1.36281	0.000374343	0	-1	-1	hrdB	yes
SCO3678	dcd	deoxycytidine triphosphate deaminase	-0.640791	0.930455	-1.02481	0.0342984	-1.32274	0.000307634	0	-1	-1	hrdB	yes
SCO7062	SCO7062	methylase	-1.94317	0.0594062	-1.73773	0.0283358	-2.68251	0.000108692	0	-1	-1	hrdB	no
SCO5703	SCO5703	hypothetical protein	-1.11869	0.0612329	-1.12404	0.0203194	-1.34164	0.000481301	0	-1	-1	hrdB	no
SCO4028	SCO4028	hypothetical protein	-1.02009	0.0629811	-1.38594	0.000468263	-1.20918	0.000363564	0	-1	-1	hrdB	no
SCO0504	SCO0504	DEAD/DEAH box helicase	-0.938238	0.0957483	-0.993584	0.0184085	-1.43714	1.21243e-05	0	-1	-1	hrdB	no
SCO6071	SCO6071	A-factor receptor-like protein	-0.945966	0.116662	-1.18893	0.00326237	-1.03856	0.00291122	0	-1	-1	hrdB	no
SCO2457	SCO2457	lipoprotein	-1.08691	0.123282	-1.22132	0.0182356	-1.18568	0.00392238	0	-1	-1	hrdB	no
SCO5804	nrdR	transcriptional regulator NrdR	-1.04886	0.131068	-2.61843	9.7306e-07	-1.58664	0.000103554	0	-1	-1	hrdB	no
SCO4614	SCO4614	nucleotide-binding protein	-1.06139	0.131219	-2.04947	2.69527e-05	-1.53517	0.000201326	0	-1	-1	hrdB	no
SCO4652	rplJ	50S ribosomal protein L10	-0.952574	0.241186	-1.27465	0.00709962	-1.15351	0.0070517	0	-1	-1	hrdB	no
SCO1301	SCO1301	exonuclease	-0.927827	0.261644	-1.08524	0.0348413	-1.42097	0.000201326	0	-1	-1	hrdB	no
SCO3124	SCO3124	50S ribosomal protein L25/general stress protein Ctc	-0.821927	0.337576	-1.75418	1.15016e-05	-0.936065	0.0223786	0	-1	-1	hrdB	no
SCO4858	SCO4858	succinate dehydrogenase membrane subunit	-0.844466	0.385456	-1.0399	0.0396742	-1.38216	0.000273175	0	-1	-1	hrdB	no
SCO5805	SCO5805	vitamin B12-dependent ribonucleotide reductase	-0.817923	0.423057	-1.76406	3.16223e-05	-0.99416	0.0194018	0	-1	-1	hrdB	no
SCO4701	rpsJ	30S ribosomal protein S10	-0.793447	0.613423	-1.66167	0.000533104	-1.70538	7.51765e-05	0	-1	-1	hrdB	no
SCO2151	SCO2151	cytochrome c oxidase subunit III	-0.749889	0.617188	-1.33097	0.00160568	-0.932279	0.0408129	0	-1	-1	hrdB	no
SCO4735	rpsI	30S ribosomal protein S9	-0.63162	0.946234	-0.999871	0.0326786	-1.31507	0.000213503	0	-1	-1	hrdB	no
SCO5772	SCO5772	hypothetical protein	-0.559958	0.999995	-1.58525	0.00472729	-1.72848	0.000110951	0	-1	-1	hrdB	no
SCO5564	rpmB	50S ribosomal protein L28	-0.411368	0.999995	-1.77206	0.000784234	-1.20386	0.0133251	0	-1	-1	hrdB	no
SCO5736	rpsO	30S ribosomal protein S15	-0.31875	0.999995	-1.22728	0.0456234	-1.52532	0.00154239	0	-1	-1	hrdB	no
SCO5570	SCO5570	hypothetical protein	-0.262854	0.999995	-1.40346	0.0149698	-1.17402	0.028259	0	-1	-1	hrdB	no
SCO4498	SCO4498	proton transport protein	-0.298041	0.999995	-1.44836	0.000251754	-1.39832	7.79235e-05	0	-1	-1	hrdB	no
SCO3035	SCO3035	hypothetical protein	-0.223755	0.999995	-1.32052	0.00710773	-1.36823	0.000374317	0	-1	-1	hrdB	no
SCO4702	rplC	50S ribosomal protein L3	-1.05231	0.114552	-1.39568	0.00206333	-1.46485	0.000254212	0	-1	-1	hrdB	no
SCO5704	nusA	transcription elongation factor NusA	-0.920226	0.117552	-0.921139	0.0484165	-0.888287	0.0282424	0	-1	-1	hrdB	no
SCO1850	SCO1850	chelatase	-0.956427	0.162583	-1.28443	0.00270677	-0.981745	0.0209468	0	-1	-1	hrdB	no
SCO4660	SCO4660	30S ribosomal protein S7	-0.9588	0.169154	-1.48434	0.000445805	-0.930737	0.046849	0	-1	-1	hrdB	no
SCO4704	rplW	50S ribosomal protein L23	-0.916571	0.232507	-1.29503	0.00269777	-1.08843	0.00706508	0	-1	-1	hrdB	no
SCO4705	rplB	50S ribosomal protein L2	-0.887772	0.248773	-1.15615	0.00750084	-1.03462	0.00966893	0	-1	-1	hrdB	no
SCO3909	rplI	50S ribosomal protein L9	-0.857901	0.255919	-1.67209	2.12917e-05	-1.4722	2.61281e-05	0	-1	-1	hrdB	no
SCO2087	mraY	phospho-N-acetylmuramoyl-pentapeptide-transferase	-0.826736	0.332593	-1.08546	0.0107022	-1.47427	2.87635e-05	0	-1	-1	hrdB	no
SCO5719	SCO5719	hypothetical protein	-0.719296	0.633874	-1.21574	0.00225407	-0.962604	0.00887935	0	-1	-1	hrdB	no
SCO5771	SCO5771	hypothetical protein	-0.827859	0.641313	-2.42047	0.000808307	-1.72625	0.000369849	0	-1	-1	hrdB	no
SCO4649	rplA	50S ribosomal protein L1	-0.724833	0.670456	-1.03167	0.0285405	-1.12732	0.00293512	0	-1	-1	hrdB	no
SCO5368	SCO5368	ATP synthase subunit C	-0.684981	0.843252	-1.17905	0.0149541	-0.999559	0.0313478	0	-1	-1	hrdB	no
SCO1849	cobN	cobaltochelatase subunit CobN	-0.598668	0.999995	-1.23017	0.000780851	-0.923382	0.0145538	0	-1	-1	hrdB	no
SCO4855	sdhB	succinate dehydrogenase iron-sulfur subunit	-0.563946	0.999995	-1.09864	0.0132765	-0.987422	0.0158958	0	-1	-1	hrdB	no
SCO4165	SCO4165	hypothetical protein	0.00859787	0.999995	-1.05503	0.0108986	-0.878642	0.0363834	0	-1	-1	hrdB	no
SCO1492	SCO1492	peptidase	-1.08489	0.0508347	-1.44038	0.000468263	-2.17513	2.44078e-07	0	-1	-1	no.peak	not.known
sRNA099			-2.07307	0.0525468	-3.67619	0.0016282	-1.72441	0.00481063	0	-1	-1	no.peak	not.known
SCO0375	SCO0375	integral membrane transport protein	-1.59652	0.0632172	-1.61234	0.0177027	-1.27153	0.0159468	0	-1	-1	no.peak	not.known
SCO0103	SCO0103	flavohemoprotein	-1.01772	0.0672017	-1.28648	0.00133718	-1.11908	0.00137226	0	-1	-1	no.peak	not.known
sRNA216			-1.89429	0.0679232	-2.72451	0.0047337	-1.8196	0.00302346	0	-1	-1	no.peak	not.known
SCO2595	obgE	GTPase ObgE	-0.938938	0.0739687	-1.01171	0.01021	-1.46277	5.92504e-06	0	-1	-1	no.peak	not.known
SCO1407	SCO1407	hypothetical protein	-0.958135	0.078697	-0.939213	0.0366927	-1.18262	0.000259629	0	-1	-1	no.peak	not.known
SCO4106	SCO4106	bifunctional enzyme deaminase/reductase	-1.23124	0.0836709	-1.37599	0.0122679	-1.12111	0.0101797	0	-1	-1	no.peak	not.known
SCO6297	SCO6297	3-hydroxyacyl-CoA dehydrogenase	-1.16685	0.0928735	-1.44767	0.00558215	-2.02069	1.03858e-05	0	-1	-1	no.peak	not.known
SCO0061	SCO0061	hypothetical protein	-1.02232	0.0987247	-1.18633	0.00811463	-1.26514	0.000403615	0	-1	-1	no.peak	not.known
SCO1255	SCO1255	G/U mismatch-specific DNA glycosylase	-1.01893	0.102028	-1.33123	0.00205672	-1.72219	6.8746e-06	0	-1	-1	no.peak	not.known
SCO2545	SCO2545	transmembrane efflux protein	-1.913	0.102714	-2.90523	0.00526162	-2.56446	0.000431019	0	-1	-1	no.peak	not.known
SCO6559	SCO6559	respiratory chain oxidoreductase	-1.42206	0.105281	-1.63932	0.0186696	-1.3001	0.010462	0	-1	-1	no.peak	not.known
SCO4386	SCO4386	hypothetical protein	-1.29828	0.106334	-1.94573	0.00240916	-1.42914	0.00178793	0	-1	-1	no.peak	not.known
SCO7070	SCO7070	hypothetical protein	-2.12378	0.110095	-2.58138	0.0191329	-3.02283	0.000529029	0	-1	-1	no.peak	not.known
sRNA047			-1.13493	0.114552	-1.20755	0.0265609	-1.94453	1.58334e-05	0	-1	-1	no.peak	not.known
SCO6483	SCO6483	efflux protein	-0.932521	0.116259	-0.937038	0.0445998	-1.56503	5.05682e-06	0	-1	-1	no.peak	not.known
SCO6221	SCO6221	lipoprotein	-1.10761	0.117386	-1.4484	0.00491573	-1.55092	0.000138371	0	-1	-1	no.peak	not.known
SCO0288	SCO0288	hypothetical protein	-2.24174	0.117532	-2.69602	0.0219623	-4.27097	0.000462802	0	-1	-1	no.peak	not.known
SCO2058	SCO2058	transcriptional regulator	-1.25823	0.139687	-1.46687	0.0202768	-1.16007	0.0194439	0	-1	-1	no.peak	not.known
SCO6298	SCO6298	hypothetical protein	-1.10402	0.143241	-1.69551	0.00169385	-1.90388	2.47171e-05	0	-1	-1	no.peak	not.known
SCO6992	SCO6992	regulatory protein	-1.0367	0.145682	-1.15308	0.0248521	-1.20431	0.00182127	0	-1	-1	no.peak	not.known
SCO7080	SCO7080	insertion element transposase	-1.24243	0.151372	-1.59795	0.013664	-1.36226	0.00417507	0	-1	-1	no.peak	not.known
SCO0048	SCO0048	hypothetical protein	-1.41374	0.155389	-1.75716	0.0248521	-2.06729	0.000537071	0	-1	-1	no.peak	not.known
SCO4385	SCO4385	TetR family transcriptional regulator	-1.24216	0.156927	-1.82697	0.00494987	-1.4239	0.00256264	0	-1	-1	no.peak	not.known
SCO7796	SCO7796	hypothetical protein	-1.03838	0.207146	-1.45321	0.0071846	-1.27577	0.00228729	0	-1	-1	no.peak	not.known
SCO6025	SCO6025	hypothetical protein	-0.948035	0.211364	-1.29823	0.00520241	-1.00393	0.0124221	0	-1	-1	no.peak	not.known
SCO7587	SCO7587	hypothetical protein	-0.896752	0.212127	-1.22535	0.00358537	-1.39464	5.8062e-05	0	-1	-1	no.peak	not.known
SCO6969	SCO6969	hypothetical protein	-0.925166	0.219455	-1.55289	0.000523593	-0.993224	0.0125104	0	-1	-1	no.peak	not.known
SCO1955	SCO1955	iron sulfur binding protein	-1.07186	0.281722	-1.64019	0.00966414	-1.11139	0.0254406	0	-1	-1	no.peak	not.known
sRNA097			-1.26963	0.311088	-2.21964	0.0102449	-1.76616	0.00362034	0	-1	-1	no.peak	not.known
SCO0908	SCO0908	hypothetical protein	-0.848923	0.343174	-1.42018	0.00117922	-1.4594	6.04225e-05	0	-1	-1	no.peak	not.known
SCO0938	SCO0938	amino acid transporter	-0.815334	0.343371	-1.30282	0.00109746	-1.48031	1.63542e-05	0	-1	-1	no.peak	not.known
SCO3189	SCO3189	hypothetical protein	-1.09647	0.356792	-1.53449	0.0373409	-1.16941	0.0356261	0	-1	-1	no.peak	not.known
sRNA090			-1.15219	0.444088	-2.29807	0.00537156	-1.41831	0.0394274	0	-1	-1	no.peak	not.known
sRNA129			-1.00423	0.455128	-2.40429	0.000173072	-2.46376	2.78259e-05	0	-1	-1	no.peak	not.known
SCO7594	SCO7594	oxidoreductase	-1.19674	0.502862	-2.24686	0.0312042	-1.61586	0.0236672	0	-1	-1	no.peak	not.known
SCO0755	SCO0755	ABC transporter	-0.839074	0.521696	-1.40025	0.0101956	-1.44403	0.000551778	0	-1	-1	no.peak	not.known
sRNA201			-0.737836	0.630345	-1.68056	0.000131194	-1.38284	0.000104596	0	-1	-1	no.peak	not.known
SCO6296	SCO6296	hypothetical protein	-0.8758	0.665682	-1.70083	0.0270433	-1.26069	0.0249118	0	-1	-1	no.peak	not.known
SCO4456	SCO4456	membrane-associated oxidoreductase	-0.730701	0.721565	-1.40977	0.00389973	-0.980679	0.0233801	0	-1	-1	no.peak	not.known
SCO0283	SCO0283	hypothetical protein	-0.770181	0.749403	-1.96622	0.00333702	-1.19123	0.0137052	0	-1	-1	no.peak	not.known
SCO2281	SCO2281	two-component system response-regulator	-0.693917	0.756862	-1.05293	0.0226712	-0.884365	0.0377292	0	-1	-1	no.peak	not.known
sRNA088			-0.795187	0.765176	-2.39655	0.000139307	-2.29263	4.38263e-05	0	-1	-1	no.peak	not.known
sRNA109			-0.682785	0.812338	-2.22044	5.95116e-06	-0.991812	0.0148275	0	-1	-1	no.peak	not.known
sRNA016			-0.657108	0.907642	-1.08714	0.0403964	-1.1101	0.00521604	0	-1	-1	no.peak	not.known
SCO2781	SCO2781	hypothetical protein	-0.466756	0.999995	-1.0625	0.0199236	-2.3027	1.16252e-07	0	-1	-1	no.peak	not.known
SCO7519	SCO7519	sugar acetyltransferase	-1.01193	0.0953434	-1.02469	0.0312987	-0.931693	0.0213269	0	-1	-1	no.peak	yes
SCO2212	SCO2212	hypothetical protein	-1.01224	0.423762	-1.90747	0.00813529	-1.51471	0.00297221	0	-1	-1	no.peak	yes
SCO1115	SCO1115	hypothetical protein	-1.11712	0.211813	-1.26706	0.0407437	-1.38178	0.0028248	0	-1	-1	no.peak	yes
SCO0101	SCO0101	hypothetical protein	-1.56626	0.0665862	-1.60318	0.017671	-1.50853	0.00346865	0	-1	-1	no.peak	no
SCO4331	SCO4331	hypothetical protein	-1.12435	0.0701332	-1.18686	0.0145769	-1.05057	0.0139191	0	-1	-1	no.peak	no
SCO0080	SCO0080	hypothetical protein	-1.8254	0.0715989	-2.02408	0.0115149	-2.2929	0.000357804	0	-1	-1	no.peak	no
SCO7301	SCO7301	hypothetical protein	-1.13301	0.0857208	-1.13494	0.0312042	-1.15781	0.00363188	0	-1	-1	no.peak	no
SCO1243	SCO1243	8-amino-7-oxononanoate synthase	-1.02688	0.103828	-1.06976	0.0264689	-0.934011	0.0278471	0	-1	-1	no.peak	no
SCO5643	SCO5643	hypothetical protein	-0.958223	0.235588	-1.57732	0.00127058	-1.33299	0.000570024	0	-1	-1	no.peak	no
SCO5544	SCO5544	hypothetical protein	-0.829827	0.254419	-1.18319	0.00139284	-1.01832	0.00327476	0	-1	-1	no.peak	no
SCO3126	SCO3126	hypothetical protein	-0.922948	0.28491	-1.63241	0.000664224	-1.3527	0.000481301	0	-1	-1	no.peak	no
SCO4561	SCO4561	hypothetical protein	-0.839309	0.295546	-0.999019	0.0269718	-2.07351	1.8135e-07	0	-1	-1	no.peak	no
SCO2815	SCO2815	TetR family transcriptional regulator	-0.86315	0.331319	-1.44886	0.00119748	-1.35183	0.000211977	0	-1	-1	no.peak	no
SCO6862	SCO6862	hypothetical protein	-0.83783	0.407619	-1.62536	0.000402811	-1.49752	7.69722e-05	0	-1	-1	no.peak	no
SCO1191	SCO1191	MarR family transcriptional regulator	-0.838825	0.452713	-1.35559	0.00515942	-1.46096	0.00017589	0	-1	-1	no.peak	no
SCO0073	SCO0073	hypothetical protein	-1.00807	0.512533	-1.68702	0.040213	-2.48597	0.000238198	0	-1	-1	no.peak	no
SCO1399	SCO1399	ATP/GTP-binding protein	-0.759498	0.597503	-1.35839	0.00212363	-1.00368	0.013712	0	-1	-1	no.peak	no
SCO3098	SCO3098	hypothetical protein	-0.719382	0.603575	-1.28358	0.000534052	-1.00613	0.00381496	0	-1	-1	no.peak	no
SCO0989	SCO0989	hypothetical protein	-0.7093	0.701244	-1.21661	0.0043199	-1.04538	0.00381894	0	-1	-1	no.peak	no
SCO7102	SCO7102	hypothetical protein	-0.640505	0.899934	-1.35592	0.00037187	-1.07346	0.00134615	0	-1	-1	no.peak	no
SCO6565	SCO6565	transcriptional regulator	-0.588472	0.999995	-1.24723	0.00167074	-0.919836	0.0209909	0	-1	-1	no.peak	no
SCO5960	SCO5960	cobalt transport protein CbiN	-1.79329	0.0674756	-1.89769	0.014135	-1.78314	0.00155227	0	-1	-1	no.peak	no
SCO7087	SCO7087	oxidoreductase	-1.13335	0.0677694	-1.58704	0.000675028	-1.27207	0.00101301	0	-1	-1	no.peak	no
SCO6758	SCO6758	ABC transporter ATP-binding protein	-0.978061	0.0686526	-1.40249	0.000197355	-1.15613	0.000515433	0	-1	-1	no.peak	no
SCO7006	SCO7006	oxidoreductase	-1.50291	0.0917207	-1.7369	0.0121146	-1.08751	0.0488842	0	-1	-1	no.peak	no
SCO0998	SCO0998	Fe uptake system permease	-0.883328	0.192594	-1.19195	0.00257255	-1.41344	3.08751e-05	0	-1	-1	no.peak	no
SCO7581	SCO7581	hypothetical protein	-0.942104	0.21451	-1.0491	0.0400694	-1.19038	0.00132598	0	-1	-1	no.peak	no
SCO6757	SCO6757	ABC transporter membrane protein	-0.853582	0.254536	-1.22952	0.00172953	-0.969725	0.0108109	0	-1	-1	no.peak	no
SCO0997	SCO0997	Fe uptake system integral membrane protein	-0.839061	0.295469	-1.26615	0.00139208	-1.14216	0.00101249	0	-1	-1	no.peak	no
SCO1401	SCO1401	hypothetical protein	-0.829362	0.298232	-1.4042	0.00031271	-1.13467	0.000714025	0	-1	-1	no.peak	no
SCO2325	SCO2325	hypothetical protein	-0.890566	0.344803	-1.33597	0.00589818	-1.20357	0.00233834	0	-1	-1	no.peak	no
SCO3881	SCO3881	ribonuclease P component	-0.846705	0.473412	-1.14692	0.0306833	-1.63888	9.48526e-05	0	-1	-1	no.peak	no
SCO6094	SCO6094	transport system integral membrane protein	0.548108	0.999995	-1.19476	0.00269422	-0.90961	0.0198846	0	-1	-1	no.peak	no
SCO3602	SCO3602	transmembrane transport protein	-1.02792	0.176106	-2.81783	1.76246e-05	0.0515925	1	0	-1	0	hrdB	not.known
SCO3302	SCO3302	hypothetical protein	-0.779827	0.429291	-0.99537	0.0236635	-0.450418	1	0	-1	0	hrdB	not.known
SCO5942	SCO5942	hypothetical protein	-0.810296	0.589246	-1.1877	0.0380108	-0.882524	0.110307	0	-1	0	hrdB	not.known
SCO2921	SCO2921	hypothetical protein	-1.02824	0.597503	-1.98209	0.035737	0.402852	1	0	-1	0	hrdB	not.known
SCO1211	SCO1211	polypeptide deformylase	-0.803004	0.621195	-1.48756	0.00776524	-0.724424	0.431755	0	-1	0	hrdB	not.known
SCO3174	SCO3174	exodeoxyribonuclease	-0.674075	0.786891	-1.03777	0.0146822	-0.565437	1	0	-1	0	hrdB	not.known
SCO6147	aldo	alditol oxidase	-0.571458	0.999995	-1.10491	0.0137783	-0.415013	1	0	-1	0	hrdB	not.known
SCO4255	SCO4255	hypothetical protein	-0.499716	0.999995	-1.04445	0.018757	0.625355	0.718934	0	-1	0	hrdB	not.known
SCO2485	SCO2485	hypothetical protein	-0.30926	0.999995	-1.37034	0.00381314	0.449968	1	0	-1	0	hrdB	not.known
SCO4590	SCO4590	hypothetical protein	-0.894205	0.238158	-1.2035	0.00571969	0.0940873	1	0	-1	0	hrdB	yes
SCO1944	secG	preprotein translocase subunit SecG	-0.566502	0.999995	-1.19434	0.0134805	-0.133309	1	0	-1	0	hrdB	yes
SCO6124	SCO6124	hypothetical protein	-0.486883	0.999995	-2.40997	0.000410458	0.329875	1	0	-1	0	hrdB	yes
SCO4256	SCO4256	hydrolytic protein	-0.488727	0.999995	-1.05272	0.0297746	0.385306	1	0	-1	0	hrdB	yes
SCO4043	SCO4043	hypothetical protein	-0.287866	0.999995	-1.07106	0.0221784	-0.536907	1	0	-1	0	hrdB	yes
SCO2389	acpP	acyl carrier protein	-0.0853227	0.999995	-1.10553	0.0397616	-0.249816	1	0	-1	0	hrdB	yes
SCO6019	SCO6019	hypothetical protein	-0.987124	0.0589572	-1.03925	0.0105288	-0.683331	0.415954	0	-1	0	hrdB	no
SCO4945	SCO4945	dehydrogenase	-1.08341	0.0847309	-1.08525	0.0310981	0.363164	1	0	-1	0	hrdB	no
SCO4373	SCO4373	mut-like protein	-1.24564	0.090567	-1.77695	0.00172244	-0.826597	0.216722	0	-1	0	hrdB	no
SCO6020	SCO6020	transcriptional regulator	-0.933305	0.131068	-0.956153	0.0423572	-0.335557	1	0	-1	0	hrdB	no
SCO3334	SCO3334	tryptophanyl-tRNA synthetase	-0.945255	0.270482	-1.89836	0.00011107	0.152096	1	0	-1	0	hrdB	no
SCO4300	SCO4300	hypothetical protein	-1.00477	0.411767	-1.42776	0.0349194	-0.37739	1	0	-1	0	hrdB	no
SCO2880	SCO2880	hypothetical protein	-0.788938	0.512533	-1.33713	0.00230509	-0.741524	0.310648	0	-1	0	hrdB	no
SCO5529	SCO5529	(R)-citramalate synthase	-0.745104	0.554385	-1.00573	0.0248103	-0.725202	0.27665	0	-1	0	hrdB	no
SCO4659	rpsL	30S ribosomal protein S12	-0.812122	0.586938	-1.75024	0.000367748	-0.97523	0.0716132	0	-1	0	hrdB	no
SCO2156	SCO2156	cytochrome c oxidase subunit II	-0.754448	0.606353	-1.08088	0.0212272	-0.850532	0.109216	0	-1	0	hrdB	no
SCO4653	rplL	50S ribosomal protein L7/L12	-0.631556	0.949029	-1.439	0.000326773	-0.758709	0.248673	0	-1	0	hrdB	no
SCO5146	SCO5146	methyltransferase	-0.610294	0.999995	-1.23803	0.0039657	-0.626031	0.727941	0	-1	0	hrdB	no
SCO3807	SCO3807	hydrolase	-0.607867	0.999995	-1.09932	0.0137457	-0.0680336	1	0	-1	0	hrdB	no
SCO1214	SCO1214	6-phosphofructokinase	-0.573271	0.999995	-1.19641	0.0103943	0.00711558	1	0	-1	0	hrdB	no
SCO4716	rpsH	30S ribosomal protein S8	-0.562261	0.999995	-1.43792	0.00139898	-0.81459	0.208554	0	-1	0	hrdB	no
SCO1505	rpsD	30S ribosomal protein S4	-0.55708	0.999995	-1.14696	0.00922287	-0.898253	0.0585233	0	-1	0	hrdB	no
SCO1598	rplT	50S ribosomal protein L20	-0.555534	0.999995	-1.15968	0.00848305	-0.549631	1	0	-1	0	hrdB	no
SCO1151	SCO1151	hypothetical protein	-0.515144	0.999995	-0.967951	0.0408833	0.00212752	1	0	-1	0	hrdB	no
SCO1000	SCO1000	integrase	-0.445516	0.999995	-1.11376	0.045643	-0.61732	0.806315	0	-1	0	hrdB	no
SCO4524	SCO4524	hypothetical protein	-0.459174	0.999995	-1.09723	0.0211765	-0.508849	1	0	-1	0	hrdB	no
SCO6102	SCO6102	nitrite/sulfite reductase	0.467771	0.999995	-1.68531	9.9543e-06	-0.230353	1	0	-1	0	hrdB	no
SCO2604	SCO2604	hypothetical protein	-0.355731	0.999995	-1.26253	0.0467509	-0.0531979	1	0	-1	0	hrdB	no
SCO2968	SCO2968	cell division protein	-0.402216	0.999995	-1.08132	0.0258991	-0.544081	1	0	-1	0	hrdB	no
SCO1600	infC	translation initiation factor IF-3	-0.336838	0.999995	-1.15415	0.0364334	-0.349842	1	0	-1	0	hrdB	no
SCO5359	rpmE	50S ribosomal protein L31	-0.286953	0.999995	-1.43389	0.000731202	-0.920048	0.050688	0	-1	0	hrdB	no
SCO6219	SCO6219	Ser/Thr protein kinase	-0.316767	0.999995	-1.13275	0.00370264	0.0796926	1	0	-1	0	hrdB	no
SCO6467	SCO6467	phosphatidylserine synthase	-0.137738	0.999995	-0.952363	0.0335091	-0.819166	0.0834307	0	-1	0	hrdB	no
SCO4164	SCO4164	thiosulfate sulfurtransferase	0.0552025	0.999995	-1.15461	0.00580636	-0.592963	0.887669	0	-1	0	hrdB	no
SCO2149	SCO2149	Rieske iron-sulfur protein	-0.973471	0.0799346	-1.29879	0.000638256	-0.759914	0.202536	0	-1	0	hrdB	no
SCO4568	SCO4568	NADH dehydrogenase subunit G	-1.28841	0.0917465	-1.26293	0.0388141	0.613795	0.810944	0	-1	0	hrdB	no
SCO6023	SCO6023	hypothetical protein	-1.2646	0.0973973	-1.27636	0.0345086	-0.955604	0.0733661	0	-1	0	hrdB	no
SCO2150	SCO2150	cytochrome C heme-binding subunit	-0.981619	0.114552	-1.22836	0.00333702	-0.763156	0.246837	0	-1	0	hrdB	no
SCO4567	SCO4567	NADH dehydrogenase subunit NuoF	-1.48671	0.187458	-2.04977	0.0169322	0.481851	1	0	-1	0	hrdB	no
SCO6024	SCO6024	transferase	-0.928224	0.249361	-1.68163	0.000449863	-0.75463	0.261356	0	-1	0	hrdB	no
SCO3662	SCO3662	hypothetical protein	-1.14251	0.310606	-1.88208	0.00402817	-0.478453	1	0	-1	0	hrdB	no
SCO4661	SCO4661	elongation factor G	-0.8985	0.332386	-1.5219	0.000834057	-0.829966	0.198226	0	-1	0	hrdB	no
SCO4708	rpsC	30S ribosomal protein S3	-0.804238	0.44798	-1.21623	0.00430242	-0.62677	0.75048	0	-1	0	hrdB	no
SCO2155	SCO2155	cytochrome c oxidase subunit I	-0.757663	0.545929	-1.21393	0.00292501	-0.813393	0.130358	0	-1	0	hrdB	no
SCO2148	SCO2148	cytochrome B subunit	-0.736258	0.648472	-1.2156	0.00458362	-0.605584	0.837949	0	-1	0	hrdB	no
SCO4710	SCO4710	50S ribosomal protein L29	-0.652264	0.915425	-1.24695	0.00600043	-0.632827	0.741331	0	-1	0	hrdB	no
SCO1852	SCO1852	cobyrinic acid a,c-diamide synthase	-0.603784	0.999995	-1.37646	0.000240443	-0.845536	0.0593273	0	-1	0	hrdB	no
SCO2154	SCO2154	hypothetical protein	-0.531596	0.999995	-1.1707	0.00206133	-0.516011	1	0	-1	0	hrdB	no
SCO4730	rplQ	50S ribosomal protein L17	-0.495171	0.999995	-1.0782	0.0262613	-0.844742	0.130845	0	-1	0	hrdB	no
SCO4138	SCO4138	phosphate transport protein	-0.495319	0.999995	-1.00114	0.0154278	-0.446919	1	0	-1	0	hrdB	no
SCO4706	rpsS	30S ribosomal protein S19	-0.350565	0.999995	-1.34094	0.00595534	-0.421928	1	0	-1	0	hrdB	no
SCO1599	rpmI	50S ribosomal protein L35	-0.334499	0.999995	-1.16297	0.0209699	-0.0639385	1	0	-1	0	hrdB	no
SCO4712	rplN	50S ribosomal protein L14	-0.207887	0.999995	-1.12341	0.0390782	-0.244138	1	0	-1	0	hrdB	no
SCO6100	SCO6100	phosphoadenosine phosphosulfate reductase	0.312236	0.999995	-1.62827	4.53685e-05	-0.46705	1	0	-1	0	hrdB	no
SCO4713	rplX	50S ribosomal protein L24	-0.0981049	0.999995	-1.34006	0.00337022	-0.401875	1	0	-1	0	hrdB	no
SCO3884	SCO3884	hypothetical protein	-0.0370583	0.999995	-1.08061	0.0165545	-0.831238	0.111921	0	-1	0	hrdB	no
SCO6066	SCO6066	ATP/GTP-binding protein	-1.09577	0.0518153	-2.21558	8.62537e-06	-0.372576	1	0	-1	0	no.peak	not.known
SCO3271	SCO3271	dehydrogenase	-2.08972	0.0632918	-2.52936	0.00743349	-0.600225	0.888654	0	-1	0	no.peak	not.known
SCO5341	SCO5341	SpdA2 protein	-2.95789	0.0634659	-3.26774	0.00827337	-1.03873	0.395094	0	-1	0	no.peak	not.known
SCO0725	SCO0725	hypothetical protein	-1.17272	0.0644066	-1.81536	0.000302639	-0.373992	1	0	-1	0	no.peak	not.known
SCO1055	SCO1055	alpha-xylosidase	-1.60179	0.0650547	-1.69415	0.0179168	-0.598487	0.884473	0	-1	0	no.peak	not.known
SCO7418	SCO7418	cytochrome P450-family protein	-0.975522	0.0679232	-1.19154	0.00180757	-0.643872	0.604417	0	-1	0	no.peak	not.known
SCO7416	SCO7416	hypothetical protein	-1.14277	0.0740677	-1.14663	0.0259255	-0.792445	0.210215	0	-1	0	no.peak	not.known
SCO4739	SCO4739	lipoprotein	-0.994884	0.0744883	-1.25605	0.00146711	-0.768109	0.181425	0	-1	0	no.peak	not.known
SCO6799	tdh	L-threonine 3-dehydrogenase	-1.25095	0.0844219	-1.389	0.0144407	-0.692946	0.53459	0	-1	0	no.peak	not.known
SCO6067	SCO6067	hypothetical protein	-1.42145	0.0936468	-1.47483	0.0257461	-0.799865	0.343918	0	-1	0	no.peak	not.known
sRNA027			-1.4832	0.104027	-2.13723	0.00430794	-0.254826	1	0	-1	0	no.peak	not.known
SCO4989	SCO4989	IclR family transcriptional regulator	-1.02914	0.114167	-1.26054	0.00592627	0.161995	1	0	-1	0	no.peak	not.known
SCO5916	SCO5916	hypothetical protein	-1.78008	0.118253	-2.30352	0.0129421	-0.974087	0.207854	0	-1	0	no.peak	not.known
SCO5490	SCO5490	hypothetical protein	-1.55599	0.12446	-2.05132	0.00948897	0.439241	1	0	-1	0	no.peak	not.known
SCO5977	SCO5977	amino acid permease	-1.03782	0.127643	-1.39999	0.00263325	0.422192	1	0	-1	0	no.peak	not.known
SCO6311	SCO6311	hypothetical protein	-1.15585	0.1355	-1.78636	0.00182276	-0.710881	0.498337	0	-1	0	no.peak	not.known
SCO6225	SCO6225	hypothetical protein	-0.91565	0.144462	-1.20449	0.00216889	-0.660181	0.558624	0	-1	0	no.peak	not.known
SCO6800	SCO6800	2-amino-3-ketobutyrate coenzyme A ligase	-1.09146	0.146688	-1.25911	0.0202768	-0.512928	1	0	-1	0	no.peak	not.known
SCO1607	SCO1607	serine protease membrane protein	-0.965358	0.153656	-1.283	0.00322149	-0.80463	0.143218	0	-1	0	no.peak	not.known
SCO2036	trpA	tryptophan synthase subunit alpha	-1.02895	0.166919	-1.28476	0.00951239	-0.696938	0.502681	0	-1	0	no.peak	not.known
SCO3451	SCO3451	hypothetical protein	-1.32955	0.169454	-1.83595	0.0124048	-0.234488	1	0	-1	0	no.peak	not.known
SCO2746	SCO2746	ABC transporter ATP-binding protein	-0.979636	0.172776	-1.27827	0.00599584	-0.235974	1	0	-1	0	no.peak	not.known
SCO0033	SCO0033	neuraminidase	-1.59364	0.176111	-1.74059	0.0443676	-0.848843	0.375156	0	-1	0	no.peak	not.known
sRNA215			-1.29077	0.185983	-1.89583	0.0107939	-0.731755	0.522112	0	-1	0	no.peak	not.known
SCO6988	SCO6988	oxidoreductase	-0.953216	0.198324	-1.42576	0.00178179	-0.332627	1	0	-1	0	no.peak	not.known
SCO6165	SCO6165	hypothetical protein	-1.39648	0.205785	-2.04577	0.0126523	-0.156337	1	0	-1	0	no.peak	not.known
SCO4612	SCO4612	amino acid transporter	-0.886635	0.206112	-1.0026	0.0271928	-0.615914	0.766174	0	-1	0	no.peak	not.known
SCO3644	SCO3644	lipase/esterase	-1.08852	0.210285	-1.3756	0.0174142	-0.382823	1	0	-1	0	no.peak	not.known
SCO2298	SCO2298	KHG/KDPG aldolase	-1.0362	0.213466	-1.27935	0.0192119	-0.457934	1	0	-1	0	no.peak	not.known
SCO2747	SCO2747	bifunctional carbohydrate binding and transport protein	-0.903018	0.219161	-1.35102	0.00146023	0.127729	1	0	-1	0	no.peak	not.known
SCO4283	SCO4283	sugar kinase	-1.13902	0.261644	-1.52908	0.0194456	-0.505917	1	0	-1	0	no.peak	not.known
SCO6224	SCO6224	hypothetical protein	-0.881815	0.265492	-1.27849	0.002646	-0.612349	0.802169	0	-1	0	no.peak	not.known
SCO0756	SCO0756	ABC transporter	-0.901321	0.303697	-1.0676	0.0419068	-0.87674	0.068156	0	-1	0	no.peak	not.known
SCO5534	SCO5534	lyase	-0.886707	0.309856	-1.196	0.0124217	-0.649773	0.629241	0	-1	0	no.peak	not.known
SCO1142	SCO1142	oxidoreductase	-1.03036	0.318539	-1.76002	0.00494987	0.345096	1	0	-1	0	no.peak	not.known
SCO6670	SCO6670	glucosidase	-0.937127	0.32511	-1.27138	0.0190191	-0.843994	0.147081	0	-1	0	no.peak	not.known
SCO5229	SCO5229	permease	-0.809573	0.32511	-1.42017	0.000173404	0.483056	1	0	-1	0	no.peak	not.known
SCO1043	SCO1043	transcriptional regulator	-0.97431	0.32511	-1.20994	0.0403964	-0.935231	0.0817695	0	-1	0	no.peak	not.known
SCO6671	SCO6671	hypothetical protein	-0.89754	0.331274	-1.41017	0.00341542	-0.813807	0.168214	0	-1	0	no.peak	not.known
SCO4061	SCO4061	hypothetical protein	-1.04648	0.342367	-1.47473	0.0318398	-0.738923	0.476908	0	-1	0	no.peak	not.known
SCO4988	SCO4988	carbohydrate kinase	-1.14458	0.373282	-1.5694	0.0441119	0.0759826	1	0	-1	0	no.peak	not.known
SCO4437	SCO4437	sodium-coupled permease	-0.912477	0.379107	-1.18152	0.0396934	-0.138679	1	0	-1	0	no.peak	not.known
sRNA185			-1.29704	0.438714	-2.87196	0.0123145	0.42407	1	0	-1	0	no.peak	not.known
SCO6167	SCO6167	proline rich protein membrane protein	-1.08676	0.494703	-2.38308	0.00900426	-0.202861	1	0	-1	0	no.peak	not.known
SCO7002	SCO7002	amino acid/metabolite permease	-0.756648	0.502862	-1.27671	0.00114254	-0.473157	1	0	-1	0	no.peak	not.known
SCO1116	SCO1116	hypothetical protein	-0.755887	0.511805	-0.996743	0.0250638	-0.575909	0.960059	0	-1	0	no.peak	not.known
SCO4477	SCO4477	MerR family transcriptional regulator	-1.00605	0.512533	-1.64121	0.0369549	-0.742311	0.528308	0	-1	0	no.peak	not.known
SCO5421	SCO5421	hypothetical protein	-0.801677	0.516899	-1.2371	0.0101741	-0.765972	0.251293	0	-1	0	no.peak	not.known
SCO0849	SCO0849	hypothetical protein	-1.47398	0.526355	-2.93419	0.0404399	-1.76056	0.0625235	0	-1	0	no.peak	not.known
SCO4042	SCO4042	hypothetical protein	-0.758452	0.529368	-1.07962	0.0133202	-0.440867	1	0	-1	0	no.peak	not.known
SCO7417	SCO7417	cytochrome P450-family protein	-0.73227	0.529636	-1.05858	0.0060141	-0.268925	1	0	-1	0	no.peak	not.known
SCO0621	SCO0621	hypothetical protein	-1.04279	0.562176	-1.94067	0.0302913	-0.656971	0.765477	0	-1	0	no.peak	not.known
SCO6166	SCO6166	hypothetical protein	-0.839177	0.630008	-1.36439	0.0366927	-0.10392	1	0	-1	0	no.peak	not.known
SCO6164	SCO6164	hypothetical protein	-0.96997	0.670456	-2.12676	0.0281841	0.486586	1	0	-1	0	no.peak	not.known
SCO1805	SCO1805	hypothetical protein	-1.19666	0.68266	-3.31731	0.0188258	-1.59023	0.0937602	0	-1	0	no.peak	not.known
SCO2276	SCO2276	hypothetical protein	-0.692015	0.719934	-1.58176	5.79185e-05	-0.71939	0.271468	0	-1	0	no.peak	not.known
sRNA142			-0.776059	0.777516	-3.11176	0.000687144	-0.927725	0.163563	0	-1	0	no.peak	not.known
SCO7774	SCO7774	hypothetical protein	-0.751202	0.779521	-1.66121	0.00849946	-0.694521	0.571001	0	-1	0	no.peak	not.known
sRNA184			-0.748648	0.809763	-1.33676	0.0470527	-0.2741	1	0	-1	0	no.peak	not.known
SCO2019	SCO2019	chorismate mutase	-0.685614	0.833759	-1.19269	0.0183352	-0.809784	0.163383	0	-1	0	no.peak	not.known
SCO2129	SCO2129	hypothetical protein	-0.665276	0.835607	-1.03626	0.0200248	-0.776195	0.163861	0	-1	0	no.peak	not.known
sRNA171			-0.711598	0.89946	-1.48572	0.0337126	-0.818604	0.370501	0	-1	0	no.peak	not.known
SCO2857	SCO2857	hypothetical protein	-0.71244	0.90789	-1.53982	0.0466384	-0.861227	0.286594	0	-1	0	no.peak	not.known
SCO7766	SCO7766	hypothetical protein	-0.671367	0.911668	-1.34364	0.0229507	-0.921656	0.0916326	0	-1	0	no.peak	not.known
sRNA219			-0.66068	0.940778	-1.39348	0.0204244	-0.620087	0.806842	0	-1	0	no.peak	not.known
sRNA067			-0.740704	0.951828	-2.17228	0.0467716	-0.698308	0.724207	0	-1	0	no.peak	not.known
SCO4796	SCO4796	hypothetical protein	-0.605421	0.999995	-1.75077	1.70364e-05	-0.505676	1	0	-1	0	no.peak	not.known
SCO1091	SCO1091	acetyltransferase	-0.578583	0.999995	-1.26029	0.017725	-0.736021	0.376318	0	-1	0	no.peak	not.known
SCO5457	SCO5457	lipoprotein	-0.574048	0.999995	-1.49741	0.0338349	-0.919907	0.161557	0	-1	0	no.peak	not.known
SCO0951	SCO0951	transport system permease	-0.582393	0.999995	-2.474	0.0477973	-1.04901	0.346363	0	-1	0	no.peak	not.known
SCO0346	SCO0346	2-hydroxyhepta-2,4-diene-1,7-dioate isomerase	-0.543932	0.999995	-1.59953	0.0261163	-0.916156	0.186043	0	-1	0	no.peak	not.known
SCO4990	SCO4990	hypothetical protein	-0.552957	0.999995	-1.40423	0.0055304	0.410766	1	0	-1	0	no.peak	not.known
sRNA116			-0.542011	0.999995	-1.76844	0.00143694	-0.217173	1	0	-1	0	no.peak	not.known
sRNA214			0.507693	0.999995	-3.80047	0.0042936	-0.0481223	1	0	-1	0	no.peak	not.known
SCO7488	SCO7488	integral membrane binding protein dependent transport protein	-0.495311	0.999995	-3.02399	0.0276549	-0.474192	1	0	-1	0	no.peak	not.known
SCO5230	SCO5230	hypothetical protein	-0.455873	0.999995	-1.40287	0.00898125	0.668334	0.600574	0	-1	0	no.peak	not.known
SCO3713	SCO3713	hypothetical protein	-0.370102	0.999995	-2.6576	0.0271928	-1.26592	0.259173	0	-1	0	no.peak	not.known
SCO2275	SCO2275	lipoprotein	-0.444605	0.999995	-1.2466	0.00304555	-0.581473	0.933858	0	-1	0	no.peak	not.known
SCO5537	SCO5537	ATP/GTP binding protein	-0.413682	0.999995	-1.14239	0.0170993	-0.319624	1	0	-1	0	no.peak	not.known
sRNA059			-0.257445	0.999995	-1.47653	0.0406262	-0.895362	0.245101	0	-1	0	no.peak	not.known
SCO4502	SCO4502	acetyl-CoA acetyltransferase	-0.297112	0.999995	-1.45523	0.0180177	-0.919059	0.122184	0	-1	0	no.peak	not.known
sRNA153			-0.0454569	0.999995	-1.37863	0.0459146	-0.76675	0.441134	0	-1	0	no.peak	not.known
SCO2277	SCO2277	hypothetical protein	-0.169213	0.999995	-0.990132	0.0283358	-0.159834	1	0	-1	0	no.peak	not.known
SCO7741	SCO7741	hypothetical protein	-1.19467	0.0947153	-1.73085	0.00150651	-0.946608	0.0600408	0	-1	0	no.peak	yes
SCO0937	SCO0937	hypothetical protein	-0.995672	0.175195	-1.54519	0.000953029	-0.921667	0.0535833	0	-1	0	no.peak	yes
SCO7773	SCO7773	hypothetical protein	-0.942489	0.219161	-1.34485	0.0031878	-0.769899	0.237213	0	-1	0	no.peak	yes
SCO6103	SCO6103	acetyltransferase	-0.509292	0.999995	-1.13322	0.00894139	-0.304147	1	0	-1	0	no.peak	yes
SCO4415	SCO4415	hypothetical protein	-0.321134	0.999995	-1.02437	0.036118	-0.509388	1	0	-1	0	no.peak	yes
SCO2899	SCO2899	GroES family molecular chaperone	-0.194286	0.999995	-1.18577	0.0184546	-0.485661	1	0	-1	0	no.peak	yes
SCO3960	SCO3960	hypothetical protein	-0.951863	0.0828505	-1.43443	0.000116752	-0.16941	1	0	-1	0	no.peak	yes
SCO5076	SCO5076	hypothetical protein	-0.828056	0.421756	-1.01932	0.0473163	-0.90159	0.0577347	0	-1	0	no.peak	yes
SCO4344	SCO4344	transposase	-1.2456	0.0642348	-1.18916	0.0323842	-0.585602	0.915553	0	-1	0	no.peak	no
SCO2763	SCO2763	ABC transporter ATP-binding protein	-0.956765	0.0783468	-1.22032	0.00120603	-0.726276	0.24397	0	-1	0	no.peak	no
SCO3666	SCO3666	regulatory protein	-0.955827	0.135013	-1.25749	0.00248315	-0.489188	1	0	-1	0	no.peak	no
SCO0727	SCO0727	hypothetical protein	-1.02908	0.174303	-1.08868	0.0489341	-0.680835	0.556947	0	-1	0	no.peak	no
SCO1420	SCO1420	hypothetical protein	-0.906099	0.203196	-1.00141	0.0357699	-0.844739	0.0764409	0	-1	0	no.peak	no
SCO6835	SCO6835	arsenate reductase	-1.18703	0.26317	-1.64179	0.0223997	-0.630521	0.802902	0	-1	0	no.peak	no
SCO1209	SCO1209	acyl-CoA dehydrogenase	-0.885717	0.271273	-1.22935	0.00578748	-0.514511	1	0	-1	0	no.peak	no
SCO4009	SCO4009	bifunctional histidine kinase and regulator	-0.846998	0.27692	-0.950435	0.0463171	-0.846327	0.0716132	0	-1	0	no.peak	no
SCO7327	SCO7327	two-component system sensory histidine kinase	-0.80671	0.281722	-0.908754	0.0396934	-0.773921	0.115609	0	-1	0	no.peak	no
SCO3509	SCO3509	hypothetical protein	-0.87048	0.299057	-1.80754	8.89212e-05	-0.599604	0.853117	0	-1	0	no.peak	no
SCO1591	SCO1591	3-hydroxybutyryl-CoA dehydrogenase	-0.829971	0.323184	-0.956989	0.0466384	-0.617849	0.768657	0	-1	0	no.peak	no
SCO7004	SCO7004	carbohydrate kinase	-0.897647	0.39338	-1.15897	0.0376271	-0.681116	0.570689	0	-1	0	no.peak	no
SCO7018	SCO7018	hypothetical protein	-0.790433	0.514336	-1.41852	0.00122621	-0.539829	1	0	-1	0	no.peak	no
SCO2240	SCO2240	hypothetical protein	-0.797762	0.526895	-1.43167	0.00194814	-0.363008	1	0	-1	0	no.peak	no
SCO2634	SCO2634	hypothetical protein	-0.733897	0.624623	-1.1599	0.00674938	0.239386	1	0	-1	0	no.peak	no
SCO1069	SCO1069	MarR family transcriptional regulator	-0.756988	0.65444	-1.13549	0.0325041	-0.433643	1	0	-1	0	no.peak	no
SCO2278	SCO2278	hypothetical protein	-0.651927	0.876357	-0.950635	0.0467509	-0.336635	1	0	-1	0	no.peak	no
SCO3833	SCO3833	transcriptional regulator	-0.677326	0.904537	-1.23415	0.0396568	0.322097	1	0	-1	0	no.peak	no
SCO4328	SCO4328	lipoprotein	-0.652197	0.925094	-1.30639	0.00496242	-0.792755	0.249229	0	-1	0	no.peak	no
SCO1400	SCO1400	hypothetical protein	-0.625564	0.969703	-1.24923	0.00429929	-0.523605	1	0	-1	0	no.peak	no
SCO6107	SCO6107	hypothetical protein	-0.591645	0.999995	-0.993401	0.0434808	-0.600853	0.84812	0	-1	0	no.peak	no
SCO5539	SCO5539	hypothetical protein	-0.541601	0.999995	-1.12535	0.0150452	-0.227357	1	0	-1	0	no.peak	no
SCO1566	SCO1566	acyltransferase	-0.533476	0.999995	-1.0531	0.0165765	-0.671191	0.51224	0	-1	0	no.peak	no
SCO2460	SCO2460	hypothetical protein	-0.470398	0.999995	-1.44963	0.00346551	-0.322924	1	0	-1	0	no.peak	no
SCO6197	SCO6197	hypothetical protein	0.447089	0.999995	-1.37911	0.000705315	0.80102	0.171518	0	-1	0	no.peak	no
SCO0570	rpmG	50S ribosomal protein L33	-0.330102	0.999995	-1.28544	0.0472144	0.59106	0.899565	0	-1	0	no.peak	no
SCO1074	SCO1074	hypothetical protein	-0.447063	0.999995	-0.961169	0.0186696	-0.0600579	1	0	-1	0	no.peak	no
SCO4798	SCO4798	peptidase	-0.41782	0.999995	-0.925388	0.0312042	-0.505475	1	0	-1	0	no.peak	no
SCO5858	SCO5858	hypothetical protein	-0.34415	0.999995	-1.10271	0.0121968	-0.27066	1	0	-1	0	no.peak	no
SCO0753	SCO0753	hypothetical protein	-0.254152	0.999995	-1.84119	0.000384787	-0.224531	1	0	-1	0	no.peak	no
SCO0996	SCO0996	lipoprotein	-0.301379	0.999995	-1.03257	0.0209423	-0.772156	0.1948	0	-1	0	no.peak	no
SCO3862	SCO3862	hypothetical protein	0.0530579	0.999995	-1.20479	0.0175773	-0.338063	1	0	-1	0	no.peak	no
SCO3190	SCO3190	mechanosensitive channel	-0.0741892	0.999995	-1.14584	0.0231312	-0.911369	0.0645803	0	-1	0	no.peak	no
SCO2383	SCO2383	hypothetical protein	-0.0909121	0.999995	-0.972591	0.0335091	-0.079783	1	0	-1	0	no.peak	no
SCO7005	SCO7005	oxidoreductase	-1.08208	0.114167	-1.46884	0.00258083	-0.424092	1	0	-1	0	no.peak	no
SCO7420	SCO7420	hypothetical protein	-1.00053	0.164787	-1.58776	0.000719815	-0.815222	0.158997	0	-1	0	no.peak	no
SCO1412	SCO1412	hypothetical protein	-1.21583	0.265492	-1.94143	0.0115312	0.695017	0.586982	0	-1	0	no.peak	no
SCO7421	SCO7421	hypothetical protein	-0.854962	0.306028	-1.24835	0.00341134	-0.408836	1	0	-1	0	no.peak	no
SCO7464	SCO7464	hypothetical protein	-0.858432	0.388036	-1.36539	0.00314065	-0.782077	0.241669	0	-1	0	no.peak	no
SCO2239	SCO2239	hypothetical protein	-0.855429	0.459337	-1.22545	0.0209424	-0.365553	1	0	-1	0	no.peak	no
SCO6096	SCO6096	lipoprotein	0.764859	0.478086	-1.20742	0.00245569	-0.758749	0.196174	0	-1	0	no.peak	no
SCO5543	SCO5543	hypothetical protein	-0.769811	0.516899	-1.42789	0.000449863	-0.76778	0.213902	0	-1	0	no.peak	no
SCO6753	SCO6753	nucleotide sugar-1-phosphate transferase	-0.752246	0.623288	-1.2475	0.00467111	-0.727173	0.381271	0	-1	0	no.peak	no
SCO6220	SCO6220	hypothetical protein	-0.715973	0.624137	-1.50457	5.22477e-05	-0.437855	1	0	-1	0	no.peak	no
SCO1978	SCO1978	AbaA-like protein	-0.775133	0.68611	-1.22331	0.0388141	-0.488596	1	0	-1	0	no.peak	no
SCO4717	rplF	50S ribosomal protein L6	-0.715125	0.766586	-1.37935	0.00232798	-0.872211	0.121924	0	-1	0	no.peak	no
SCO4719	rpsE	30S ribosomal protein S5	-0.680869	0.787639	-1.09414	0.0094407	-0.635761	0.69224	0	-1	0	no.peak	no
SCO4547	SCO4547	hypothetical protein	-0.6827	0.817385	-1.02841	0.039909	-0.799984	0.172887	0	-1	0	no.peak	no
SCO6011	SCO6011	ABC transporter	-0.648948	0.86226	-1.03145	0.00959841	0.269971	1	0	-1	0	no.peak	no
SCO6095	SCO6095	ABC transporter ATP-binding protein	0.637315	0.911668	-1.20973	0.0031878	-0.75889	0.192941	0	-1	0	no.peak	no
SCO2083	SCO2083	sporulation protein	-0.640857	0.942277	-1.26282	0.00662223	-0.863586	0.0975952	0	-1	0	no.peak	no
SCO6424	SCO6424	two-component system sensor protein	-0.633735	0.962406	-1.82209	0.000329123	-0.0870937	1	0	-1	0	no.peak	no
SCO4718	rplR	50S ribosomal protein L18	-0.459741	0.999995	-1.16271	0.0099984	-0.721497	0.39935	0	-1	0	no.peak	no
SCO1824	SCO1824	subtilisin-like protease	-0.452564	0.999995	-1.15371	0.00198332	0.538352	1	0	-1	0	no.peak	no
SCO5542	SCO5542	hypothetical protein	-0.395339	0.999995	-1.38388	0.00124244	-0.306124	1	0	-1	0	no.peak	no
SCO4721	rplO	50S ribosomal protein L15	-0.249581	0.999995	-1.3693	0.00230673	-0.769626	0.303728	0	-1	0	no.peak	no
SCO5541	SCO5541	ATP-GTP binding protein	-0.216145	0.999995	-1.17437	0.00385581	-0.490471	1	0	-1	0	no.peak	no
SCO6093	SCO6093	hypothetical protein	0.0473156	0.999995	-1.43842	0.0162349	-0.666766	0.67156	0	-1	0	no.peak	no
SCO1817	SCO1817	hypothetical protein	-0.514004	0.999995	-1.11806	0.00997952	2.32819	1.1578e-08	0	-1	1	hrdB	not.known
SCO1406	SCO1406	hypothetical protein	-0.976216	0.0665576	-1.46661	0.000101825	1.25199	8.59882e-05	0	-1	1	hrdB	no
SCO5777	SCO5777	glutamate uptake system ATP-binding protein	0.774767	0.520883	-1.77613	1.7142e-05	2.20343	2.51523e-07	0	-1	1	hrdB	no
SCO1148	SCO1148	ABC transporter	-0.932524	0.139687	-0.97127	0.0386709	0.936679	0.0120151	0	-1	1	hrdB	no
SCO5446	SCO5446	SCO5446	-0.758544	0.668979	-2.3211	6.23518e-05	1.09503	0.00420525	0	-1	1	no.peak	not.known
SCO4592	SCO4592	hypothetical protein	-0.643126	0.921439	-1.16491	0.00922287	1.01449	0.00493668	0	-1	1	no.peak	not.known
SCO1428	SCO1428	acyl-CoA dehydrogenase	-0.402914	0.999995	-1.06078	0.00967524	1.09124	0.000940493	0	-1	1	no.peak	not.known
SCO1138	SCO1138	hypothetical protein	-0.32569	0.999995	-1.22715	0.00750323	1.22226	0.000317402	0	-1	1	no.peak	not.known
SCO1140	SCO1140	hypothetical protein	-0.318158	0.999995	-1.30405	0.00368602	0.970354	0.0108266	0	-1	1	no.peak	not.known
SCO0974	SCO0974	hypothetical protein	-0.0516494	0.999995	-1.50846	0.000131792	0.977683	0.00571004	0	-1	1	no.peak	not.known
SCO2210	SCO2210	glutamine synthetase	-1.07245	0.0637982	-1.5337	0.000429163	1.34765	4.07694e-05	0	-1	1	no.peak	no
SCO1411	SCO1411	transmembrane transport protein	-0.977765	0.195359	-1.50763	0.00153322	1.01461	0.00611213	0	-1	1	no.peak	no
SCO4222	SCO4222	hypothetical protein	-0.991928	0.20197	-1.09622	0.0410158	1.91039	1.94466e-06	0	-1	1	no.peak	no
SCO6108	SCO6108	esterase	-0.609606	0.999995	-1.43139	0.0011548	1.30411	0.00110948	0	-1	1	no.peak	no
SCO6045	SCO6045	hypothetical protein	0.35169	0.999995	-1.16902	0.0215558	3.25779	1.58313e-09	0	-1	1	no.peak	no
SCO5810	SCO5810	transmembrane efflux protein	-0.0487886	0.999995	-0.965225	0.0400694	0.929525	0.0115558	0	-1	1	no.peak	no
SCO5776	SCO5776	glutamate binding protein	0.866928	0.326726	-1.88778	1.12951e-05	2.20826	4.92925e-07	0	-1	1	no.peak	no
SCO5973	SCO5973	phosphatase	-0.725589	0.586628	-1.01953	0.0142683	2.41483	6.20459e-09	0	-1	1	no.peak	no
SCO5775	SCO5775	glutamate permease	0.564751	0.999995	-2.13986	3.05444e-06	1.78252	9.29292e-06	0	-1	1	no.peak	no
SCO5774	SCO5774	glutamate permease	0.285474	0.999995	-1.94546	1.34055e-06	1.63705	4.83505e-06	0	-1	1	no.peak	no
SCO6109	SCO6109	hydrolase	-0.111564	0.999995	-1.03735	0.00929441	1.26708	0.00012231	0	-1	1	no.peak	no
SCO4849	SCO4849	hypothetical protein	-1.07248	0.101793	-0.709068	0.584064	-1.02584	0.0133097	0	0	-1	hrdB	not.known
SCO6031	hemE	uroporphyrinogen decarboxylase	-0.925306	0.102332	-0.685736	0.543849	-1.47731	8.56344e-06	0	0	-1	hrdB	not.known
SCO0688	SCO0688	hypothetical protein	-0.979053	0.114552	-0.87014	0.137172	-1.15994	0.000897869	0	0	-1	hrdB	not.known
SCO3033	SCO3033	integral membrane regulatory protein	-1.0021	0.116111	-0.869358	0.170286	-1.19365	0.00147295	0	0	-1	hrdB	not.known
SCO3057	SCO3057	dipeptidase	-1.12782	0.133208	-1.02251	0.11015	-1.27106	0.00255632	0	0	-1	hrdB	not.known
SCO2803	SCO2803	hypothetical protein	-1.2327	0.146292	-0.700808	0.706032	-1.40508	0.00228994	0	0	-1	hrdB	not.known
SCO5455	SCO5455	two-component system response regulator	-1.18044	0.149974	-0.601456	0.924473	-1.12819	0.0168916	0	0	-1	hrdB	not.known
SCO5956	SCO5956	regulatory protein	-1.27263	0.182205	-1.33054	0.0604343	-1.19901	0.0246773	0	0	-1	hrdB	not.known
SCO7101	SCO7101	dehydrogenase	-0.998313	0.227125	-1.05915	0.0721655	-1.23791	0.00232931	0	0	-1	hrdB	not.known
SCO5486	SCO5486	pyridoxal-phosphate-dependent aminotransferase	-0.914453	0.280117	-0.478992	0.999993	-1.05048	0.0101797	0	0	-1	hrdB	not.known
SCO2061	SCO2061	ABC transport ATP-binding subunit	-0.853576	0.29019	-0.766404	0.337667	-1.62208	7.78556e-06	0	0	-1	hrdB	not.known
SCO0630	SCO0630	acetyltransferase	-1.00511	0.295078	-0.89281	0.291682	-1.73645	0.000146778	0	0	-1	hrdB	not.known
SCO4321	SCO4321	hypothetical protein	-1.04613	0.302434	-0.646238	0.835428	-1.15689	0.0217201	0	0	-1	hrdB	not.known
SCO4107	SCO4107	hypothetical protein	-1.24959	0.306028	-0.830104	0.578738	-1.54497	0.00756674	0	0	-1	hrdB	not.known
SCO2030	SCO2030	hypothetical protein	-2.46245	0.308744	-1.9561	0.290666	-2.47327	0.0421766	0	0	-1	hrdB	not.known
SCO7044	ccrB	camphor resistance protein CrcB	-1.32452	0.323254	-1.06958	0.342059	-1.34812	0.0345977	0	0	-1	hrdB	not.known
SCO6057	SCO6057	ATP/GTP-binding integral membrane protein	-0.810764	0.395966	-0.584734	0.959111	-1.35198	9.65714e-05	0	0	-1	hrdB	not.known
SCO2348	SCO2348	hypothetical protein	-1.85272	0.413548	-1.63376	0.317767	-3.58674	0.000875493	0	0	-1	hrdB	not.known
SCO7046	ccrB	camphor resistance protein CrcB	-1.07804	0.471545	-1.45372	0.081119	-1.34876	0.0210982	0	0	-1	hrdB	not.known
SCO7022	SCO7022	hypothetical protein	-0.784902	0.478673	-0.414733	0.999993	-1.14828	0.00117351	0	0	-1	hrdB	not.known
SCO7770	SCO7770	hypothetical protein	-1.439	0.488677	-1.90052	0.141714	-2.28711	0.0108284	0	0	-1	hrdB	not.known
SCO0202	SCO0202	hypothetical protein	-0.922137	0.501603	-1.26015	0.0740564	-1.34409	0.00593735	0	0	-1	hrdB	not.known
SCO2060	SCO2060	integral membrane transport protein	-0.819258	0.505392	-0.616215	0.876016	-1.34357	0.000623653	0	0	-1	hrdB	not.known
SCO5866	SCO5866	hypothetical protein	-0.82903	0.54106	-0.721484	0.609736	-1.09508	0.0146184	0	0	-1	hrdB	not.known
SCO7003	SCO7003	hypothetical protein	-0.793181	0.616311	-0.892896	0.237593	-1.02945	0.0255033	0	0	-1	hrdB	not.known
SCO5982	SCO5982	regulator	-0.779391	0.623799	-0.39668	0.999993	-0.957232	0.0470992	0	0	-1	hrdB	not.known
SCO6742	SCO6742	ABC transporter ATP-binding protein	-0.711577	0.652143	-0.707121	0.48284	-1.22675	0.0001965	0	0	-1	hrdB	not.known
SCO5242	SCO5242	hypothetical protein	-0.750389	0.654771	-0.50493	0.999993	-1.37581	0.000307856	0	0	-1	hrdB	not.known
SCO1498	aroE	shikimate 5-dehydrogenase	-0.706694	0.705905	-0.946084	0.0609938	-1.15832	0.000835588	0	0	-1	hrdB	not.known
SCO5061	SCO5061	GTP-dependent nucleic acid-binding protein EngD	-0.713098	0.719721	-0.712672	0.537687	-1.11208	0.00363365	0	0	-1	hrdB	not.known
SCO3161	SCO3161	ABC transporter ATP-binding protein	0.695918	0.735401	0.50105	0.999993	-1.01955	0.00855759	0	0	-1	hrdB	not.known
SCO0175	SCO0175	hypothetical protein	-0.906092	0.811741	-1.27912	0.29782	-2.6291	0.00166366	0	0	-1	hrdB	not.known
SCO1003	SCO1003	TetR family transcriptional regulator	-0.711605	0.812338	-1.04701	0.0879472	-1.19857	0.00650962	0	0	-1	hrdB	not.known
SCO3927	SCO3927	hypothetical protein	-0.670632	0.82392	-0.430353	0.999993	-0.902685	0.0278471	0	0	-1	hrdB	not.known
SCO3550	SCO3550	helicase	-0.656877	0.848879	-0.432246	0.999993	-0.900455	0.0202827	0	0	-1	hrdB	not.known
SCO1514	SCO1514	adenine phosphoribosyltransferase	-0.686682	0.856135	-0.326438	0.999993	-1.0338	0.022861	0	0	-1	hrdB	not.known
SCO6158	SCO6158	hypothetical protein	0.634695	0.953156	-0.0595557	0.999993	-1.08267	0.00855737	0	0	-1	hrdB	not.known
SCO3896	SCO3896	RNA nucleotidyltransferase	-0.594457	0.999995	-0.302058	0.999993	-1.21164	0.000428391	0	0	-1	hrdB	not.known
SCO1829	SCO1829	hypothetical protein	-0.572726	0.999995	-0.331934	0.999993	-0.988221	0.00461749	0	0	-1	hrdB	not.known
SCO5648	SCO5648	ABC transporter ATP-binding protein	-0.545866	0.999995	-0.411576	0.999993	-1.00172	0.0311503	0	0	-1	hrdB	not.known
SCO2510	recO	DNA repair protein RecO	-0.545565	0.999995	-0.721401	0.510818	-1.02704	0.00902129	0	0	-1	hrdB	not.known
SCO5418	SCO5418	transcriptional regulator	-0.492653	0.999995	-0.295186	0.999993	-1.25736	0.0136314	0	0	-1	hrdB	not.known
SCO5647	SCO5647	ABC transporter	-0.507114	0.999995	-0.540843	0.999993	-1.19489	0.000809114	0	0	-1	hrdB	not.known
SCO2911	SCO2911	hypothetical protein	0.472794	0.999995	-0.789792	0.406797	-1.56366	0.000131712	0	0	-1	hrdB	not.known
SCO4087	SCO4087	phosphoribosylaminoimidazole synthetase	-0.488469	0.999995	-0.509728	0.999993	-1.50734	8.57789e-06	0	0	-1	hrdB	not.known
SCO1752	SCO1752	hypothetical protein	-0.458236	0.999995	-0.320388	0.999993	-1.18442	0.00089711	0	0	-1	hrdB	not.known
SCO2497	SCO2497	hypothetical protein	-0.443095	0.999995	-0.0882937	0.999993	-1.10416	0.00174258	0	0	-1	hrdB	not.known
SCO0869	SCO0869	anti-sigma factor antagonist	-0.315896	0.999995	-0.221957	0.999993	-1.73578	0.000240102	0	0	-1	hrdB	not.known
SCO0089	SCO0089	transcriptional regulator	-0.367495	0.999995	0.171272	0.999993	-1.08116	0.00122739	0	0	-1	hrdB	not.known
SCO2176	SCO2176	hypothetical protein	-0.202495	0.999995	0.39104	0.999993	-1.2061	0.0124726	0	0	-1	hrdB	not.known
SCO2910	SCO2910	cysteine synthase	0.279389	0.999995	-0.539553	0.999993	-1.38633	2.48894e-05	0	0	-1	hrdB	not.known
SCO2912	SCO2912	hypothetical protein	0.159975	0.999995	-1.06979	0.0535819	-1.7052	3.98134e-05	0	0	-1	hrdB	not.known
SCO3162	SCO3162	esterase	0.220585	0.999995	-0.25263	0.999993	-0.991931	0.00800678	0	0	-1	hrdB	not.known
SCO5185	SCO5185	peptidase	-0.155279	0.999995	0.344439	0.999993	-1.16127	0.000288512	0	0	-1	hrdB	not.known
SCO0058	SCO0058	hypothetical protein	-0.999176	0.0584127	-0.7977	0.205729	-1.57906	3.80101e-06	0	0	-1	hrdB	yes
SCO1602	SCO1602	hypothetical protein	-1.23012	0.0761488	-0.756044	0.52165	-1.36632	0.00109085	0	0	-1	hrdB	yes
SCO4750	SCO4750	hypothetical protein	-1.14398	0.0987247	-0.644954	0.801856	-1.3193	0.00116645	0	0	-1	hrdB	yes
SCO4745	SCO4745	alanine racemase	-0.926964	0.164982	-0.260988	0.999993	-0.984108	0.0116753	0	0	-1	hrdB	yes
SCO3840	SCO3840	hypothetical protein	-0.757749	0.453731	-0.620041	0.81827	-0.996564	0.00322961	0	0	-1	hrdB	yes
SCO0877	SCO0877	transcriptional regulator	-1.02969	0.51575	-1.23426	0.161925	-1.72868	0.00470531	0	0	-1	hrdB	yes
SCO1651	SCO1651	hypothetical protein	-0.682014	0.814069	-0.390279	0.999993	-1.4414	9.70652e-05	0	0	-1	hrdB	yes
SCO1334	SCO1334	hypothetical protein	-0.785545	0.851112	-1.33791	0.161743	-1.59342	0.010562	0	0	-1	hrdB	yes
SCO6119	SCO6119	AraC family transcription regulator	-0.746806	0.863326	-0.62286	0.903278	-1.58855	0.00503039	0	0	-1	hrdB	yes
SCO4556	ubiE	ubiquinone/menaquinone biosynthesis methyltransferase	-0.676312	0.866865	-0.281	0.999993	-1.03484	0.0186484	0	0	-1	hrdB	yes
SCO2301	SCO2301	hypothetical protein	-0.631317	0.929921	-0.365283	0.999993	-0.903449	0.0201375	0	0	-1	hrdB	yes
SCO2112	SCO2112	hypothetical protein	-0.634017	0.939415	-0.225314	0.999993	-1.29722	0.000201429	0	0	-1	hrdB	yes
SCO1808	SCO1808	phosphoserine phosphatase	-0.616513	0.972707	-0.444473	0.999993	-0.838526	0.0427864	0	0	-1	hrdB	yes
SCO1302	SCO1302	hypothetical protein	-0.502876	0.999995	-0.217484	0.999993	-1.10087	0.00450789	0	0	-1	hrdB	yes
SCO4824	SCO4824	bifunctional 5,10-methylene-tetrahydrofolate dehydrogenase/ 5,10-methylene-tetrahydrofolate cyclohydrolase	-0.487287	0.999995	-0.486737	0.999993	-0.992254	0.00773334	0	0	-1	hrdB	yes
SCO5843	SCO5843	hypothetical protein	-0.462674	0.999995	-0.248883	0.999993	-1.12201	0.00161712	0	0	-1	hrdB	yes
SCO5744	dapA	4-hydroxy-tetrahydrodipicolinate synthase	-0.440431	0.999995	-0.168492	0.999993	-1.03355	0.0136616	0	0	-1	hrdB	yes
SCO0277	SCO0277	hypothetical protein	-0.42734	0.999995	-0.52676	0.999993	-0.989287	0.0128497	0	0	-1	hrdB	yes
SCO1123	SCO1123	hypothetical protein	-0.406875	0.999995	-0.336467	0.999993	-1.07409	0.00365895	0	0	-1	hrdB	yes
SCO2648	SCO2648	hypothetical protein	-0.381661	0.999995	-0.635493	0.764785	-1.30926	7.86205e-05	0	0	-1	hrdB	yes
SCO2197	SCO2197	hypothetical protein	-0.348986	0.999995	0.0262593	0.999993	-1.19431	0.000543339	0	0	-1	hrdB	yes
SCO5048	SCO5048	hypothetical protein	-0.247218	0.999995	-0.571814	0.994981	-1.14648	0.00196436	0	0	-1	hrdB	yes
SCO3311	SCO3311	delta-aminolevulinic acid dehydratase	-0.235394	0.999995	-0.508289	0.999993	-1.40049	3.41502e-05	0	0	-1	hrdB	yes
SCO2196	SCO2196	hypothetical protein	-0.187874	0.999995	-0.130029	0.999993	-1.13602	0.00142424	0	0	-1	hrdB	yes
SCO1930	SCO1930	integral membrane transport protein	-0.967685	0.0838945	-0.472307	0.999993	-1.81174	7.45491e-07	0	0	-1	hrdB	yes
SCO1438	hisG	ATP phosphoribosyltransferase	-0.888834	0.159586	-0.788509	0.224088	-1.3486	4.3483e-05	0	0	-1	hrdB	yes
SCO4751	SCO4751	acetyltransferase	-0.70368	0.675416	-0.366985	0.999993	-1.17067	0.000361595	0	0	-1	hrdB	yes
SCO5844	SCO5844	hypothetical protein	-0.653064	0.903409	-0.372768	0.999993	-1.23754	0.000846314	0	0	-1	hrdB	yes
SCO4753	SCO4753	hypothetical protein	-0.471452	0.999995	-0.772096	0.48298	-1.12996	0.00915882	0	0	-1	hrdB	yes
SCO1018	SCO1018	glutamate racemase	-1.16953	0.0626764	-0.772772	0.425085	-1.15534	0.00403223	0	0	-1	hrdB	no
SCO3882	SCO3882	hypothetical protein	-0.989147	0.0775967	-0.752702	0.348777	-1.53555	1.05011e-05	0	0	-1	hrdB	no
SCO7549	SCO7549	hypothetical protein	-1.51567	0.0817558	-1.23232	0.0928536	-1.64119	0.00118989	0	0	-1	hrdB	no
SCO6028	SCO6028	ribonuclease	-0.944622	0.0833192	-0.347179	0.999993	-1.04184	0.0017408	0	0	-1	hrdB	no
SCO2321	SCO2321	hypothetical protein	-0.954375	0.0941128	-0.445601	0.999993	-1.19206	0.000344768	0	0	-1	hrdB	no
SCO1472	SCO1472	Sun-family protein	-0.975079	0.102028	-0.824318	0.192462	-1.37496	6.1275e-05	0	0	-1	hrdB	no
SCO1658	SCO1658	glycerol operon regulatory protein	-1.09561	0.106068	-0.896073	0.19476	-1.01672	0.0180023	0	0	-1	hrdB	no
SCO5575	SCO5575	transmembrane protein	-0.945652	0.120357	0.035336	0.999993	-1.82863	9.08163e-07	0	0	-1	hrdB	no
SCO2546	SCO2546	adenosine deaminase	-0.979059	0.195855	-0.793879	0.367035	-1.36853	0.000424181	0	0	-1	hrdB	no
SCO4966	SCO4966	hypothetical protein	-0.902643	0.196265	-0.935895	0.0661537	-1.60657	8.65113e-06	0	0	-1	hrdB	no
SCO0681	SCO0681	ferredoxin/ferredoxin-NADP reductase	0.922184	0.206801	0.613179	0.872384	-0.944456	0.0273359	0	0	-1	hrdB	no
SCO1067	SCO1067	integral membrane transport protein	-1.06217	0.22452	-0.16219	0.999993	-1.12429	0.0130334	0	0	-1	hrdB	no
SCO4492	SCO4492	octaprenyl carboxylase	-0.950805	0.240473	-0.577759	0.97585	-1.4817	0.000156514	0	0	-1	hrdB	no
SCO2879	SCO2879	hypothetical protein	-0.807566	0.281581	-0.840434	0.100155	-0.985911	0.00341948	0	0	-1	hrdB	no
SCO0957	SCO0957	oxidoreductase	-0.818573	0.307057	-0.702494	0.495087	-1.26367	0.000132751	0	0	-1	hrdB	no
SCO0902	SCO0902	hypothetical protein	-0.878214	0.316514	-0.637389	0.801856	-1.2874	0.000703475	0	0	-1	hrdB	no
SCO3908	rpsR	30S ribosomal protein S18	-0.937678	0.337085	-0.963718	0.16421	-1.71221	0.000106862	0	0	-1	hrdB	no
SCO3300	SCO3300	hypothetical protein	-0.811337	0.34872	-0.793128	0.241328	-1.34645	6.96783e-05	0	0	-1	hrdB	no
SCO3880	rpmH	50S ribosomal protein L34	-1.56414	0.386682	-0.311892	0.999993	-1.65236	0.0495014	0	0	-1	hrdB	no
SCO1820	SCO1820	hypothetical protein	-0.802743	0.436117	-0.593186	0.932453	-1.6239	1.06832e-05	0	0	-1	hrdB	no
SCO1554	SCO1554	nicotinate-nucleotide-dimethylbenzimidazole phosphoribosyltransferase	-0.764327	0.470137	-0.33328	0.999993	-1.12555	0.000921975	0	0	-1	hrdB	no
SCO3060	SCO3060	5-(carboxyamino)imidazole ribonucleotide synthase	-0.746976	0.484425	-0.247883	0.999993	-1.07834	0.000995321	0	0	-1	hrdB	no
SCO1527	SCO1527	membrane transferase	-0.758129	0.540894	-0.569663	0.999993	-0.953541	0.0156311	0	0	-1	hrdB	no
SCO1760	cmk	cytidylate kinase	-0.769482	0.540904	-0.463917	0.999993	-1.17747	0.00115539	0	0	-1	hrdB	no
SCO4402	SCO4402	hypothetical protein	-0.778524	0.541141	-0.755724	0.42169	-1.0856	0.00545768	0	0	-1	hrdB	no
SCO3117	SCO3117	hypothetical protein	-0.899039	0.563997	-0.522973	0.999993	-1.26689	0.0147966	0	0	-1	hrdB	no
SCO4729	SCO4729	DNA-directed RNA polymerase subunit alpha	-0.751053	0.581144	-0.817601	0.232022	-1.26281	0.000469479	0	0	-1	hrdB	no
SCO3945	SCO3945	cytochrome oxidase subunit I	-0.745032	0.618387	-0.167039	0.999993	-1.70822	7.4455e-06	0	0	-1	hrdB	no
SCO7778	SCO7778	transcriptional regulator	-0.750219	0.629267	-0.581443	0.966558	-1.43517	0.000113759	0	0	-1	hrdB	no
SCO2606	SCO2606	hypothetical protein	-0.723701	0.664639	-0.270112	0.999993	-1.04724	0.00632622	0	0	-1	hrdB	no
SCO0451	SCO0451	hypothetical protein	-0.816887	0.724894	-0.551882	0.999993	-1.46823	0.00418921	0	0	-1	hrdB	no
SCO2114	SCO2114	hypothetical protein	0.739334	0.746655	0.0207828	0.999993	-1.65126	0.000342221	0	0	-1	hrdB	no
SCO1224	SCO1224	sugar-phosphate isomerase	-0.818191	0.785698	-0.592868	0.949209	-1.26016	0.0361934	0	0	-1	hrdB	no
SCO3906	rpsF	30S ribosomal protein S6	-0.731486	0.801439	-1.11942	0.0706128	-1.62093	0.000414719	0	0	-1	hrdB	no
SCO5595	rplS	50S ribosomal protein L19	-0.665212	0.879008	-0.992905	0.0618144	-1.36855	0.000337474	0	0	-1	hrdB	no
SCO3186	SCO3186	ABC transporter	-0.683422	0.883437	0.0552219	0.999993	-1.19199	0.00676898	0	0	-1	hrdB	no
SCO1212	SCO1212	ligase	-0.632291	0.911668	-0.35019	0.999993	-0.865911	0.0254517	0	0	-1	hrdB	no
SCO6861	SCO6861	protein kinase-like protein	-0.647803	0.942277	-0.783758	0.436078	-1.10878	0.0102508	0	0	-1	hrdB	no
SCO3858	SCO3858	UDP pyrophosphate synthase	-0.629042	0.954192	-0.358714	0.999993	-1.08796	0.0032092	0	0	-1	hrdB	no
SCO3749	SCO3749	hypothetical protein	-0.671939	0.992076	-1.08684	0.330684	-1.32406	0.0411346	0	0	-1	hrdB	no
SCO2936	SCO2936	hypothetical protein	-0.60461	0.999995	-0.129209	0.999993	-1.49639	2.19826e-05	0	0	-1	hrdB	no
SCO5720	SCO5720	hypothetical protein	-0.587498	0.999995	-0.762854	0.275971	-0.933407	0.0104652	0	0	-1	hrdB	no
SCO5240	SCO5240	hypothetical protein	-0.547596	0.999995	-0.351844	0.999993	-1.98255	7.23281e-06	0	0	-1	hrdB	no
SCO5388	SCO5388	hypothetical protein	-0.550203	0.999995	-0.674987	0.59614	-1.22737	0.000176745	0	0	-1	hrdB	no
SCO4313	SCO4313	regulatory protein	-0.541976	0.999995	-0.524469	0.999993	-1.09979	0.00293924	0	0	-1	hrdB	no
SCO5161	SCO5161	hypothetical protein	-0.531909	0.999995	-0.769409	0.384929	-1.70736	1.09104e-05	0	0	-1	hrdB	no
SCO3883	SCO3883	inner membrane protein translocase component YidC	-0.531865	0.999995	-0.633467	0.791474	-1.03154	0.00670555	0	0	-1	hrdB	no
SCO5409	SCO5409	hypothetical protein	-0.505223	0.999995	-0.0981356	0.999993	-1.3013	0.000694578	0	0	-1	hrdB	no
SCO6170	SCO6170	oxidoreductase subunit	-0.438245	0.999995	-0.400009	0.999993	-1.87422	0.00148285	0	0	-1	hrdB	no
SCO2261	SCO2261	hypothetical protein	-0.452801	0.999995	-0.439359	0.999993	-1.27013	0.011827	0	0	-1	hrdB	no
SCO4430	SCO4430	hypothetical protein	-0.511368	0.999995	-0.312179	0.999993	-0.86763	0.0340006	0	0	-1	hrdB	no
SCO1499	SCO1499	hypothetical protein	-0.496668	0.999995	-0.700066	0.538791	-0.929999	0.0221894	0	0	-1	hrdB	no
SCO3685	SCO3685	hypothetical protein	-0.400884	0.999995	-0.863581	0.506119	-1.17848	0.0437581	0	0	-1	hrdB	no
SCO7213	SCO7213	hypothetical protein	-0.4151	0.999995	-1.03965	0.215373	-1.41453	0.0045578	0	0	-1	hrdB	no
SCO6996	SCO6996	RNA polymerase sigma factor	-0.47117	0.999995	-0.531101	0.999993	-0.998492	0.0138754	0	0	-1	hrdB	no
SCO0730	SCO0730	hypothetical protein	-0.484543	0.999995	-0.931404	0.0562264	-0.96878	0.00907789	0	0	-1	hrdB	no
SCO4086	SCO4086	amidophosphoribosyltransferase	-0.448842	0.999995	-0.223821	0.999993	-1.69459	5.71937e-06	0	0	-1	hrdB	no
SCO4654	rpoB	DNA-directed RNA polymerase subunit beta	-0.436854	0.999995	-0.283178	0.999993	-1.25234	0.000781371	0	0	-1	hrdB	no
SCO5591	rpsP	30S ribosomal protein S16	0.372794	0.999995	0.23018	0.999993	-1.11294	0.0171259	0	0	-1	hrdB	no
SCO2136	SCO2136	hypothetical protein	-0.408026	0.999995	-0.553569	0.999993	-1.3548	0.000386292	0	0	-1	hrdB	no
SCO1215	SCO1215	hypothetical protein	-0.441615	0.999995	-0.329658	0.999993	-0.984763	0.00602059	0	0	-1	hrdB	no
SCO5206	SCO5206	hydrogen peroxide sensitive repressor	0.397281	0.999995	-0.00221852	0.999993	-1.17045	0.00332401	0	0	-1	hrdB	no
SCO7765	SCO7765	transcriptional regulator	-0.384401	0.999995	-0.511998	0.999993	-1.12082	0.00438785	0	0	-1	hrdB	no
SCO1491	SCO1491	elongation factor P	-0.386321	0.999995	-0.76532	0.389233	-0.996021	0.0185813	0	0	-1	hrdB	no
SCO1934	SCO1934	protoheme IX farnesyltransferase	-0.409086	0.999995	-0.798691	0.234252	-1.08085	0.00246477	0	0	-1	hrdB	no
SCO2195	SCO2195	hypothetical protein	-0.16133	0.999995	0.459	0.999993	-1.57591	0.0157529	0	0	-1	hrdB	no
SCO4983	SCO4983	hypothetical protein	-0.228319	0.999995	-0.569481	0.983606	-1.48389	0.00308507	0	0	-1	hrdB	no
SCO1517	SCO1517	hypothetical protein	-0.347856	0.999995	-0.14239	0.999993	-1.14687	0.00139393	0	0	-1	hrdB	no
SCO6759	SCO6759	phytoene synthase	-0.362888	0.999995	-0.130226	0.999993	-0.945065	0.0125723	0	0	-1	hrdB	no
SCO6245	SCO6245	hypothetical protein	-0.273759	0.999995	-0.76544	0.476837	-1.32856	0.00104813	0	0	-1	hrdB	no
SCO1026	SCO1026	transcriptional regulator	-0.311002	0.999995	-0.829709	0.247235	-1.08511	0.00513269	0	0	-1	hrdB	no
SCO4497	SCO4497	hypothetical protein	-0.297287	0.999995	-0.0841927	0.999993	-1.1826	0.00187073	0	0	-1	hrdB	no
SCO7385	SCO7385	hypothetical protein	-0.20588	0.999995	-0.239213	0.999993	-1.39677	0.00126851	0	0	-1	hrdB	no
SCO0763	SCO0763	oxidoreductase	-0.271327	0.999995	-0.246699	0.999993	-1.12062	0.00177611	0	0	-1	hrdB	no
SCO5414	SCO5414	hypothetical protein	0.174458	0.999995	-0.0258993	0.999993	-1.07319	0.0160601	0	0	-1	hrdB	no
SCO7173	SCO7173	transcriptional regulator	-0.301124	0.999995	0.0949287	0.999993	-0.996618	0.00337317	0	0	-1	hrdB	no
SCO1423	SCO1423	glycosyl transferase	-0.258478	0.999995	-0.162089	0.999993	-1.05642	0.00180135	0	0	-1	hrdB	no
SCO4725	infA	translation initiation factor IF-1	0.0646562	0.999995	-0.205014	0.999993	-1.05554	0.0465571	0	0	-1	hrdB	no
SCO4770	SCO4770	inosine 5' monophosphate dehydrogenase	0.186592	0.999995	0.307986	0.999993	-0.905225	0.0293572	0	0	-1	hrdB	no
SCO5281	kgd	alpha-ketoglutarate decarboxylase	-0.138541	0.999995	0.209285	0.999993	-1.2164	0.000747982	0	0	-1	hrdB	no
SCO2351	SCO2351	hypothetical protein	-0.0434771	0.999995	-0.937948	0.251418	-1.28047	0.0058711	0	0	-1	hrdB	no
SCO2199	SCO2199	hypothetical protein	0.151015	0.999995	0.307174	0.999993	-1.27965	0.000293305	0	0	-1	hrdB	no
SCO5029	SCO5029	hypothetical protein	0.0172522	0.999995	-0.386818	0.999993	-1.05342	0.00683414	0	0	-1	hrdB	no
SCO7815	SCO7815	TetR family transcriptional regulator	0.0172551	0.999995	-0.273416	0.999993	-1.04817	0.00563524	0	0	-1	hrdB	no
SCO2322	SCO2322	hypothetical protein	-0.973101	0.0658468	-0.814882	0.158522	-1.43729	1.13898e-05	0	0	-1	hrdB	no
SCO5594	trmD	tRNA (guanine-N(1)-)-methyltransferase	-0.849931	0.210908	-0.681136	0.559703	-1.30909	5.02765e-05	0	0	-1	hrdB	no
SCO2090	SCO2090	cell division protein	-0.866101	0.231521	-0.530163	0.999993	-1.1229	0.00107082	0	0	-1	hrdB	no
SCO2091	SCO2091	hypothetical protein	-0.956798	0.264941	-0.432278	0.999993	-1.24974	0.00190374	0	0	-1	hrdB	no
SCO2883	SCO2883	cytochrome P450	-0.862486	0.270482	-0.873033	0.128501	-0.906523	0.0330837	0	0	-1	hrdB	no
SCO3319	hemA	glutamyl-tRNA reductase	-0.78116	0.371491	-0.624103	0.801825	-1.59635	2.18618e-06	0	0	-1	hrdB	no
SCO2941	SCO2941	hypothetical protein	-0.862715	0.406955	-0.747761	0.500773	-1.00556	0.0282207	0	0	-1	hrdB	no
SCO1759	SCO1759	transferase	-0.772157	0.427837	-0.8898	0.0712756	-1.25884	0.000101392	0	0	-1	hrdB	no
SCO4857	SCO4857	succinate dehydrogenase membrane subunit	-0.776142	0.518412	-0.914286	0.101394	-1.14291	0.00218044	0	0	-1	hrdB	no
SCO3318	hemC	porphobilinogen deaminase	-0.727011	0.617188	-0.662649	0.66563	-1.52709	1.09221e-05	0	0	-1	hrdB	no
SCO4856	sdhA	succinate dehydrogenase flavoprotein subunit	-0.688831	0.7933	-0.92654	0.0928327	-0.973859	0.022189	0	0	-1	hrdB	no
SCO6760	SCO6760	phytoene synthase	-0.609295	0.999995	-0.325608	0.999993	-1.04778	0.00358706	0	0	-1	hrdB	no
SCO3125	SCO3125	peptidyl-tRNA hydrolase	-0.607929	0.999995	-0.814362	0.260883	-0.905815	0.0382464	0	0	-1	hrdB	no
SCO5596	SCO5596	signal peptidase I	-0.604243	0.999995	-0.879731	0.167395	-1.25864	0.000760086	0	0	-1	hrdB	no
SCO4727	rpsM	30S ribosomal protein S13	-0.594185	0.999995	-0.903644	0.209162	-1.03049	0.0339966	0	0	-1	hrdB	no
SCO2552	SCO2552	16S rRNA (uracil(1498)-N(3))-methyltransferase	-0.502232	0.999995	-0.535553	0.999993	-1.31733	0.000817735	0	0	-1	hrdB	no
SCO4493	SCO4493	transcription regulator AsnC	-0.469245	0.999995	0.0957292	0.999993	-0.88412	0.0408513	0	0	-1	hrdB	no
SCO5172	SCO5172	hydrolase	0.439033	0.999995	0.592831	0.931894	-0.906986	0.0272804	0	0	-1	hrdB	no
SCO4655	SCO4655	DNA-directed RNA polymerase subunit beta'	-0.397988	0.999995	-0.561848	0.999993	-1.13403	0.00561972	0	0	-1	hrdB	no
SCO2915	SCO2915	hypothetical protein	-0.418246	0.999995	-0.102872	0.999993	-1.02149	0.00611231	0	0	-1	hrdB	no
SCO0037	SCO0037	sigma factor	-0.295861	0.999995	-0.261345	0.999993	-1.13833	0.0136726	0	0	-1	hrdB	no
SCO2553	SCO2553	oxidoreductase	-0.395762	0.999995	-0.404494	0.999993	-1.19513	0.000365424	0	0	-1	hrdB	no
SCO1490	nusB	transcription antitermination protein NusB	-0.358324	0.999995	-0.924535	0.0678268	-1.07889	0.00309537	0	0	-1	hrdB	no
SCO5593	rimM	16S rRNA-processing protein RimM	-0.309385	0.999995	0.222642	0.999993	-1.41507	0.00010939	0	0	-1	hrdB	no
SCO4726	rpmJ	50S ribosomal protein L36	0.0243132	0.999995	-0.650787	0.81425	-1.17754	0.0127919	0	0	-1	hrdB	no
SCO5572	rnc	ribonuclease III	-0.0760438	0.999995	-0.464977	0.999993	-1.19329	0.0002524	0	0	-1	hrdB	no
SCO5592	SCO5592	hypothetical protein	-0.00917239	0.999995	-0.378226	0.999993	-1.68097	7.29704e-05	0	0	-1	hrdB	no
SCO2994	SCO2994	TetR family transcriptional regulator	-1.29387	0.0557205	-0.556384	0.999993	-1.24593	0.00293894	0	0	-1	no.peak	not.known
SCO6085	SCO6085	hypothetical protein	-1.27621	0.0602134	-0.918721	0.209131	-1.02699	0.0254795	0	0	-1	no.peak	not.known
SCO0289	SCO0289	transcriptional regulator	-1.03609	0.0609138	-0.899771	0.089967	-1.82125	1.22339e-06	0	0	-1	no.peak	not.known
SCO5861	SCO5861	hypothetical protein	-1.5715	0.0661426	-0.936619	0.328638	-2.60239	2.94727e-05	0	0	-1	no.peak	not.known
SCO4736	glmM	phosphoglucosamine mutase	-0.973005	0.0673589	-0.855116	0.106643	-1.39225	2.72637e-05	0	0	-1	no.peak	not.known
sRNA192			-2.47035	0.0679232	-1.82096	0.0697513	-2.13343	0.00331641	0	0	-1	no.peak	not.known
SCO2852	SCO2852	hypothetical protein	-2.37468	0.0679763	-1.01154	0.418292	-2.14189	0.00230727	0	0	-1	no.peak	not.known
SCO4327	SCO4327	hypothetical protein	-1.3748	0.0834154	-1.01449	0.195605	-1.68017	0.000526211	0	0	-1	no.peak	not.known
SCO5588	SCO5588	lipoprotein	-1.05887	0.0919595	-0.923107	0.115684	-1.77809	7.12793e-06	0	0	-1	no.peak	not.known
SCO4310	SCO4310	hypothetical protein	-1.99454	0.115538	-1.81789	0.0626235	-2.12458	0.00263112	0	0	-1	no.peak	not.known
sRNA092			-2.77084	0.115538	-2.1019	0.128009	-1.82065	0.0481706	0	0	-1	no.peak	not.known
SCO3983	SCO3983	hypothetical protein	-2.63924	0.117487	-0.82523	0.772044	-2.57763	0.00740609	0	0	-1	no.peak	not.known
SCO6644	SCO6644	solute-binding lipoprotein	0.904714	0.119304	0.654453	0.671725	-2.33859	3.21111e-08	0	0	-1	no.peak	not.known
SCO5364	SCO5364	serine hydroxymethyltransferase	-1.1438	0.120252	-0.939109	0.192462	-1.36817	0.00100927	0	0	-1	no.peak	not.known
SCO7512	SCO7512	AraC family transcription regulator	-1.33745	0.125132	-1.21656	0.0877668	-1.49469	0.00219789	0	0	-1	no.peak	not.known
sRNA095			-3.05634	0.127673	-1.97906	0.149345	-2.15849	0.020959	0	0	-1	no.peak	not.known
SCO2135	SCO2135	hypothetical protein	-1.1295	0.131068	-1.13571	0.0535819	-1.78613	5.29415e-05	0	0	-1	no.peak	not.known
SCO4743	SCO4743	hypothetical protein	-1.24569	0.135013	-0.601176	0.92627	-1.71791	0.000292544	0	0	-1	no.peak	not.known
SCO2386	SCO2386	hypothetical protein	-0.994886	0.136225	-0.807434	0.295535	-1.34686	0.000308308	0	0	-1	no.peak	not.known
SCO6770	SCO6770	DNA-binding protein	-0.993147	0.136279	-0.625874	0.834097	-1.39698	0.000146892	0	0	-1	no.peak	not.known
SCO3149	ksgA	dimethyladenosine transferase	-0.991001	0.138253	-0.913471	0.119335	-1.02411	0.00966893	0	0	-1	no.peak	not.known
SCO3001	SCO3001	hypothetical protein	-1.3177	0.139573	-1.27853	0.0633399	-1.66928	0.000747982	0	0	-1	no.peak	not.known
SCO5099	SCO5099	hypothetical protein	-0.975014	0.143444	-0.753125	0.406009	-1.23477	0.000529029	0	0	-1	no.peak	not.known
SCO2299	SCO2299	bifunctional RNase H/acid phosphatase	-0.949206	0.144287	-0.583299	0.961873	-1.02594	0.00688233	0	0	-1	no.peak	not.known
SCO7462	SCO7462	hypothetical protein	-0.999947	0.162583	-0.771466	0.404176	-1.70693	1.83922e-05	0	0	-1	no.peak	not.known
SCO3148	SCO3148	4-diphosphocytidyl-2C-methyl-D-erythritol kinase	-1.12423	0.184682	-0.906869	0.287252	-1.20335	0.0108872	0	0	-1	no.peak	not.known
SCO4250	SCO4250	hypothetical protein	-1.14703	0.196041	-0.901599	0.315936	-1.16339	0.0159468	0	0	-1	no.peak	not.known
SCO3525	SCO3525	hypothetical protein	-1.4524	0.196148	-1.13379	0.242324	-1.65257	0.00561828	0	0	-1	no.peak	not.known
SCO7461	SCO7461	hydrolase	-1.36633	0.20197	-1.50168	0.0613025	-2.42107	0.000208252	0	0	-1	no.peak	not.known
sRNA188			-1.3627	0.203196	-1.13293	0.235359	-1.26708	0.0331929	0	0	-1	no.peak	not.known
SCO2430	SCO2430	beta-galactosidase	-0.909576	0.212323	-0.796742	0.282809	-0.984978	0.0121518	0	0	-1	no.peak	not.known
SCO6260	SCO6260	sugar kinase	-0.853507	0.217909	-0.779559	0.239663	-1.14353	0.000439937	0	0	-1	no.peak	not.known
SCO7589	SCO7589	hypothetical protein	-1.34156	0.21911	-1.22512	0.167395	-2.06366	0.000734058	0	0	-1	no.peak	not.known
SCO1409	SCO1409	hypothetical protein	-0.889004	0.228286	-0.672961	0.646117	-0.97973	0.0109239	0	0	-1	no.peak	not.known
SCO6528	SCO6528	integral membrane transport protein	-0.936572	0.242753	0.148206	0.999993	-2.28349	7.92366e-07	0	0	-1	no.peak	not.known
SCO1408	SCO1408	hypothetical protein	-0.905421	0.260205	-0.920937	0.115143	-0.999026	0.0117488	0	0	-1	no.peak	not.known
SCO4484	SCO4484	hypothetical protein	-2.18121	0.261659	-1.10104	0.530604	-1.91336	0.0320335	0	0	-1	no.peak	not.known
sRNA026			-1.81172	0.268822	-1.96683	0.0907933	-2.94519	0.00148285	0	0	-1	no.peak	not.known
SCO5138	SCO5138	hypothetical protein	-0.906958	0.280386	-0.387892	0.999993	-1.06535	0.00710991	0	0	-1	no.peak	not.known
SCO2724	SCO2724	amino acid transporter	-1.1929	0.283933	-1.17539	0.15446	-1.3988	0.0116971	0	0	-1	no.peak	not.known
SCO3038	SCO3038	hypothetical protein	-0.893773	0.292343	-0.884678	0.167244	-0.964861	0.0234694	0	0	-1	no.peak	not.known
SCO7597	SCO7597	hypothetical protein	-1.20308	0.303336	-1.38653	0.085713	-1.33574	0.0171493	0	0	-1	no.peak	not.known
SCO4495	SCO4495	DNA polymerase-like protein	-0.999366	0.307474	-0.324762	0.999993	-1.11123	0.0158037	0	0	-1	no.peak	not.known
SCO6825	SCO6825	hypothetical protein	-1.06824	0.307764	-1.03993	0.193007	-1.16893	0.0210655	0	0	-1	no.peak	not.known
SCO0886	SCO0886	LacI family transcriptional regulator	-1.00387	0.310131	-0.398162	0.999993	-1.59635	0.000399073	0	0	-1	no.peak	not.known
SCO6546	SCO6546	cellulase	-1.20015	0.311061	-1.3397	0.110002	-1.40267	0.0126347	0	0	-1	no.peak	not.known
SCO0435	SCO0435	aminotransferase	-1.27431	0.312466	-1.55292	0.0662262	-1.95207	0.00147817	0	0	-1	no.peak	not.known
SCO3171	SCO3171	hydrolase	-1.22835	0.317937	-1.23328	0.167377	-1.2754	0.0305222	0	0	-1	no.peak	not.known
SCO4685	SCO4685	DEAD/DEAH box helicase	-1.17111	0.325575	-0.984553	0.354493	-1.37115	0.0152245	0	0	-1	no.peak	not.known
SCO6689	SCO6689	hypothetical protein	-1.27963	0.330386	-1.49797	0.0969523	-1.3201	0.0385373	0	0	-1	no.peak	not.known
SCO7099	SCO7099	RNA polymerase sigma factor	-1.45027	0.335954	-1.43031	0.18159	-2.02749	0.00499816	0	0	-1	no.peak	not.known
SCO4100	SCO4100	hypothetical protein	-0.966916	0.341694	-0.861311	0.34414	-1.16648	0.00975702	0	0	-1	no.peak	not.known
SCO5823	SCO5823	hypothetical protein	-0.956276	0.342476	-0.697989	0.681675	-1.11145	0.0133097	0	0	-1	no.peak	not.known
SCO7369	SCO7369	transmembrane transport protein	-1.38344	0.343096	-1.18998	0.288611	-1.64756	0.0148275	0	0	-1	no.peak	not.known
SCO4754	SCO4754	transcriptional regulator	-0.864076	0.346127	-0.428366	0.999993	-1.03898	0.00911949	0	0	-1	no.peak	not.known
sRNA135			-1.4103	0.359132	-1.97844	0.0602106	-1.65013	0.0233857	0	0	-1	no.peak	not.known
SCO4323	SCO4323	hydrolase	-0.928616	0.365149	-0.451249	0.999993	-1.10662	0.0128497	0	0	-1	no.peak	not.known
SCO4167	SCO4167	TetR family transcriptional regulator	-0.899138	0.397926	-0.879856	0.260409	-1.50533	0.000299218	0	0	-1	no.peak	not.known
SCO4435	SCO4435	hypothetical protein	-1.01116	0.407296	-1.00013	0.248013	-1.29015	0.0112744	0	0	-1	no.peak	not.known
sRNA152			-1.51294	0.426966	-2.00061	0.120609	-2.13842	0.0153231	0	0	-1	no.peak	not.known
SCO4941	SCO4941	hypothetical protein	-2.02468	0.435416	-2.49289	0.124375	-3.4256	0.00393495	0	0	-1	no.peak	not.known
SCO5127	SCO5127	hypothetical protein	-0.910252	0.445087	-0.410463	0.999993	-1.06638	0.0260384	0	0	-1	no.peak	not.known
SCO6344	SCO6344	amidase	-1.17958	0.452783	-0.860683	0.588625	-1.41751	0.0269378	0	0	-1	no.peak	not.known
sRNA020			-1.12531	0.453656	-1.18033	0.238449	-1.86335	0.00298364	0	0	-1	no.peak	not.known
SCO7171	SCO7171	lyase	-0.934973	0.454713	-0.567714	0.989358	-1.25714	0.00845414	0	0	-1	no.peak	not.known
sRNA098			-0.862268	0.471005	-0.457212	0.999993	-1.47372	0.000434319	0	0	-1	no.peak	not.known
SCO1450	SCO1450	uracyl permease	-0.755986	0.476054	-0.850295	0.110002	-0.987962	0.00420905	0	0	-1	no.peak	not.known
SCO3153	SCO3153	hypothetical protein	-0.830498	0.492411	-0.589384	0.947984	-0.945476	0.0448994	0	0	-1	no.peak	not.known
SCO4794	SCO4794	hypothetical protein	-0.757899	0.502496	-0.749772	0.349543	-0.881593	0.029563	0	0	-1	no.peak	not.known
sRNA221			-0.772281	0.514336	-0.657648	0.707905	-1.20377	0.000662009	0	0	-1	no.peak	not.known
SCO1524	SCO1524	hypothetical protein	-0.873943	0.522308	-1.16518	0.0716029	-1.0853	0.0264234	0	0	-1	no.peak	not.known
SCO3513	SCO3513	hypothetical protein	-1.48057	0.526289	-0.269605	0.999993	-3.39437	0.000579967	0	0	-1	no.peak	not.known
SCO5352	SCO5352	arginyl tRNA synthetase	-0.799547	0.551208	-0.26075	0.999993	-1.04552	0.0142617	0	0	-1	no.peak	not.known
SCO0478	SCO0478	hypothetical protein	-0.801128	0.597503	-0.714469	0.617492	-1.16556	0.0057209	0	0	-1	no.peak	not.known
SCO3865	SCO3865	hypothetical protein	-0.757228	0.600602	-0.87613	0.168537	-1.40837	0.000119971	0	0	-1	no.peak	not.known
SCO3741	SCO3741	response regulator	-0.808377	0.613483	-0.29977	0.999993	-1.24593	0.0041938	0	0	-1	no.peak	not.known
SCO6427	SCO6427	integral membrane transport protein	0.784861	0.641313	0.0680027	0.999993	-1.29745	0.00996624	0	0	-1	no.peak	not.known
SCO6789	SCO6789	fatty oxidation protein	-0.806346	0.668506	-0.719939	0.66563	-1.05865	0.0419581	0	0	-1	no.peak	not.known
SCO1217	SCO1217	sensor kinase	-0.807852	0.706785	-1.11275	0.156217	-1.34099	0.00690688	0	0	-1	no.peak	not.known
SCO7119	SCO7119	dehydrogenase	-1.48065	0.716583	-0.985223	0.794386	-2.95131	0.0102227	0	0	-1	no.peak	not.known
sRNA154			-0.859775	0.721083	-1.28038	0.132116	-1.23861	0.0399279	0	0	-1	no.peak	not.known
SCO6801	SCO6801	LysR family transcriptional regulator	-0.765943	0.737213	-0.0830256	0.999993	-1.23718	0.00712902	0	0	-1	no.peak	not.known
SCO4270	SCO4270	transcriptional regulator	-0.724499	0.746496	-0.91309	0.176408	-1.08271	0.0081759	0	0	-1	no.peak	not.known
SCO0986	SCO0986	hypothetical protein	-0.739701	0.767214	-0.777522	0.49154	-1.07106	0.0210303	0	0	-1	no.peak	not.known
SCO4639	SCO4639	hypothetical protein	-0.70562	0.785281	-0.671119	0.707338	-1.30422	0.000736461	0	0	-1	no.peak	not.known
SCO4748	SCO4748	hypothetical protein	-0.824989	0.785698	-1.38528	0.110255	-1.49106	0.0112052	0	0	-1	no.peak	not.known
SCO2858	SCO2858	hypothetical protein	-0.863884	0.798051	-0.920735	0.546706	-1.42421	0.0377972	0	0	-1	no.peak	not.known
sRNA082			-1.18926	0.798051	-1.62032	0.311619	-2.97811	0.00382415	0	0	-1	no.peak	not.known
SCO7430	SCO7430	hypothetical protein	-0.721437	0.799957	-0.490219	0.999993	-1.34037	0.00172381	0	0	-1	no.peak	not.known
SCO3627	SCO3627	hypothetical protein	-0.849145	0.819286	-0.962568	0.50442	-2.05253	0.00380441	0	0	-1	no.peak	not.known
SCO2445	SCO2445	acetyl CoA carboxylase subunits alpha/beta	-0.726623	0.857766	-0.21263	0.999993	-1.11676	0.0400496	0	0	-1	no.peak	not.known
SCO0266	SCO0266	transcriptional regulator	-0.732745	0.864914	-0.0698746	0.999993	-1.7064	0.00149696	0	0	-1	no.peak	not.known
SCO6933	SCO6933	hypothetical protein	-1.03934	0.864914	-1.76158	0.274098	-3.125	0.00806692	0	0	-1	no.peak	not.known
SCO5618	SCO5618	hypothetical protein	-0.996659	0.870286	-1.55219	0.337667	-3.333	0.00499469	0	0	-1	no.peak	not.known
SCO2213	SCO2213	regulatory protein	-0.720227	0.879679	-1.32338	0.0711471	-1.70838	0.00114027	0	0	-1	no.peak	not.known
SCO0339	SCO0339	dehydrogenase	-0.755183	0.913857	-0.222674	0.999993	-2.3089	0.00150223	0	0	-1	no.peak	not.known
SCO1009	SCO1009	transposase	-0.935365	0.92346	-0.30106	0.999993	-3.0956	0.00175407	0	0	-1	no.peak	not.known
SCO6880	SCO6880	lipoprotein	-0.797012	0.92346	-1.52189	0.199656	-1.90051	0.0159956	0	0	-1	no.peak	not.known
SCO7705	SCO7705	oxidoreductase	-0.66008	0.946234	-0.0996147	0.999993	-1.13232	0.0210561	0	0	-1	no.peak	not.known
SCO2452	SCO2452	two-component sensor histidine kinase	-0.759546	0.958742	-1.92754	0.100418	-3.023	0.00142424	0	0	-1	no.peak	not.known
SCO1826	SCO1826	hypothetical protein	-0.622133	0.994619	-0.772992	0.420818	-1.12266	0.00474059	0	0	-1	no.peak	not.known
SCO2002	SCO2002	hypothetical protein	-0.706057	0.999995	-0.328638	0.999993	-1.74719	0.0264234	0	0	-1	no.peak	not.known
SCO6872	SCO6872	hypothetical protein	-0.91916	0.999995	-1.08858	0.714689	-2.35253	0.0407081	0	0	-1	no.peak	not.known
SCO2443	SCO2443	hypothetical protein	-0.622358	0.999995	-0.690236	0.728414	-1.56587	0.000757008	0	0	-1	no.peak	not.known
SCO6142	SCO6142	hypothetical protein	-0.628841	0.999995	-0.994854	0.452405	-1.56953	0.0185813	0	0	-1	no.peak	not.known
SCO0129	SCO0129	hypothetical protein	-0.7048	0.999995	0.464432	0.999993	-1.88791	0.0419979	0	0	-1	no.peak	not.known
SCO4273	SCO4273	metallopeptidase	-0.589068	0.999995	-0.543917	0.999993	-0.901758	0.0245189	0	0	-1	no.peak	not.known
SCOp01			-0.686464	0.999995	-1.37891	0.437219	-2.11879	0.0396986	0	0	-1	no.peak	not.known
SCO1012	SCO1012	oxidoreductase	-0.581938	0.999995	0.050122	0.999993	-0.956241	0.0323345	0	0	-1	no.peak	not.known
SCO4249	SCO4249	hypothetical protein	-0.725894	0.999995	-0.59853	0.999993	-2.62014	0.0285318	0	0	-1	no.peak	not.known
SCO0338	SCO0338	dehydrogenase	-0.576086	0.999995	-0.559824	0.994981	-1.7625	0.0189011	0	0	-1	no.peak	not.known
SCO7346	SCO7346	membrane transport protein	-0.562664	0.999995	-0.448997	0.999993	-1.18244	0.0310343	0	0	-1	no.peak	not.known
sRNA172			-0.545921	0.999995	-0.34556	0.999993	-1.558	5.61437e-05	0	0	-1	no.peak	not.known
SCO0723	frcK	fructose transport system kinase	-0.532813	0.999995	-0.737581	0.597985	-1.06627	0.0261112	0	0	-1	no.peak	not.known
SCO5845	SCO5845	thymidine kinase	-0.548789	0.999995	-0.408229	0.999993	-0.92797	0.023566	0	0	-1	no.peak	not.known
SCO0898	SCO0898	regulator	-0.497609	0.999995	-0.136988	0.999993	-1.37446	0.0200792	0	0	-1	no.peak	not.known
SCO7409	SCO7409	binding-protein dependent transport protein	-0.469974	0.999995	-0.771919	0.785822	-1.66711	0.0386287	0	0	-1	no.peak	not.known
SCO0840	SCO0840	MarR family transcriptional regulator	-0.5092	0.999995	-0.301217	0.999993	-1.16299	0.00968242	0	0	-1	no.peak	not.known
SCO6645	SCO6645	transport system permease	0.495963	0.999995	0.255473	0.999993	-2.63896	4.63476e-06	0	0	-1	no.peak	not.known
SCO7143	SCO7143	transcriptional regulator	-0.519059	0.999995	0.184993	0.999993	-0.963095	0.0114765	0	0	-1	no.peak	not.known
SCO7719	SCO7719	TetR family transcriptional regulator	-0.483381	0.999995	-0.296813	0.999993	-1.13677	0.0101797	0	0	-1	no.peak	not.known
SCO2559	SCO2559	coproporphyrinogen III oxidase	-0.49273	0.999995	0.267652	0.999993	-0.983932	0.0173474	0	0	-1	no.peak	not.known
SCO3022	SCO3022	hypothetical protein	-0.41406	0.999995	0.0849312	0.999993	-1.32344	0.0066445	0	0	-1	no.peak	not.known
SCO0637	SCO0637	hypothetical protein	-0.482083	0.999995	-0.367196	0.999993	-1.18946	0.000467978	0	0	-1	no.peak	not.known
SCO4111	trmB	tRNA (guanine-N(7)-)-methyltransferase	-0.45855	0.999995	-0.174983	0.999993	-0.994564	0.0147966	0	0	-1	no.peak	not.known
SCO5183	SCO5183	ATP-dependent DNA helicase	-0.447938	0.999995	0.0292434	0.999993	-1.36768	0.000347327	0	0	-1	no.peak	not.known
SCO4358	SCO4358	TetR family transcriptional regulator	-0.466494	0.999995	-0.289141	0.999993	-0.967755	0.0104186	0	0	-1	no.peak	not.known
SCO2806	SCO2806	mutase	-0.422974	0.999995	-0.630786	0.832017	-1.21741	0.00175801	0	0	-1	no.peak	not.known
SCO6299	SCO6299	TetR family transcriptional regulator	-0.388058	0.999995	-0.871604	0.307187	-1.87981	4.4571e-05	0	0	-1	no.peak	not.known
sRNA004			-0.332992	0.999995	-0.238506	0.999993	-1.30122	0.0131305	0	0	-1	no.peak	not.known
SCO6389	SCO6389	hypothetical protein	-0.280524	0.999995	-0.950957	0.443235	-1.30928	0.0361013	0	0	-1	no.peak	not.known
SCO5266	SCO5266	hypothetical protein	0.218193	0.999995	0.0552954	0.999993	-3.25114	0.00302832	0	0	-1	no.peak	not.known
SCO1219	SCO1219	hypothetical protein	0.221035	0.999995	-0.66784	0.977933	-2.55785	0.038382	0	0	-1	no.peak	not.known
SCO5830	SCO5830	hypothetical protein	-0.382393	0.999995	-0.363279	0.999993	-1.50923	6.72394e-05	0	0	-1	no.peak	not.known
SCO1342	SCO1342	hypothetical protein	-0.346467	0.999995	-0.217521	0.999993	-1.18591	0.00347688	0	0	-1	no.peak	not.known
SCO0302	SCO0302	TetR family transcriptional regulator	-0.365806	0.999995	-0.588009	0.950197	-0.932795	0.0332536	0	0	-1	no.peak	not.known
SCO7159	SCO7159	hypothetical protein	-0.351168	0.999995	0.0326348	0.999993	-1.16374	0.00275119	0	0	-1	no.peak	not.known
sRNA130			-0.241277	0.999995	0.44691	0.999993	-1.52622	0.00236095	0	0	-1	no.peak	not.known
SCO7362	SCO7362	oxidoreductase	-0.291873	0.999995	-0.13594	0.999993	-1.03022	0.0294499	0	0	-1	no.peak	not.known
sRNA223			-0.157524	0.999995	-0.183944	0.999993	-1.41939	0.0240253	0	0	-1	no.peak	not.known
SCO3309	SCO3309	hypothetical protein	-0.260928	0.999995	-0.963187	0.210127	-1.48708	0.000854487	0	0	-1	no.peak	not.known
SCO7624	SCO7624	TetR family transcriptional regulator	-0.286383	0.999995	-0.0378362	0.999993	-1.51223	0.000295178	0	0	-1	no.peak	not.known
SCO5573	SCO5573	formamidopyrimidine-DNA glycosylase	-0.322824	0.999995	-0.269364	0.999993	-1.07984	0.00540339	0	0	-1	no.peak	not.known
SCO5413	SCO5413	MarR-transcriptional regulator	-0.268452	0.999995	-0.733621	0.545338	-1.13179	0.00617006	0	0	-1	no.peak	not.known
SCO2350	SCO2350	hypothetical protein	-0.0870143	0.999995	-0.595495	0.959111	-1.64811	0.0279765	0	0	-1	no.peak	not.known
SCO2040	SCO2040	hypothetical protein	-0.273763	0.999995	-0.223653	0.999993	-0.973076	0.0245207	0	0	-1	no.peak	not.known
SCO7509	SCO7509	hypothetical protein	-0.204964	0.999995	0.248817	0.999993	-1.02132	0.0378089	0	0	-1	no.peak	not.known
SCO7345	SCO7345	ATP-dependent DNA ligase	0.0742986	0.999995	-0.233997	0.999993	-1.93987	0.0339847	0	0	-1	no.peak	not.known
SCO7810	SCO7810	oxidoreductase	-0.159067	0.999995	-0.434805	0.999993	-1.09546	0.0229335	0	0	-1	no.peak	not.known
SCO0155	SCO0155	transcriptional regulator	0.184721	0.999995	0.326093	0.999993	-0.929404	0.0291089	0	0	-1	no.peak	not.known
SCO5186	SCO5186	hypothetical protein	-0.0767265	0.999995	0.543706	0.999993	-1.01916	0.0164783	0	0	-1	no.peak	not.known
SCO1237	SCO1237	hypothetical protein	-0.00517189	0.999995	0.281875	0.999993	-1.36376	0.00130406	0	0	-1	no.peak	not.known
SCO0623	SCO0623	membrane transport protein	0.0113793	0.999995	0.0564978	0.999993	-0.875851	0.0279765	0	0	-1	no.peak	not.known
SCO3864	SCO3864	transcriptional regulator	-1.06709	0.0721265	-0.700092	0.57639	-1.57369	2.23763e-05	0	0	-1	no.peak	yes
SCO4201	SCO4201	hypothetical protein	-0.966353	0.0961367	-0.889284	0.088037	-1.20979	0.000297417	0	0	-1	no.peak	yes
SCO4732	SCO4732	hypothetical protein	-0.930722	0.112756	-0.798463	0.209827	-0.877664	0.0347071	0	0	-1	no.peak	yes
SCO1678	SCO1678	transcriptional regulator	-0.816597	0.459337	-0.325858	0.999993	-1.42704	0.000139013	0	0	-1	no.peak	yes
SCO4326	SCO4326	1,4-dihydroxy-6-naphtoate synthase	-0.775791	0.504349	-0.943438	0.069867	-0.939543	0.0207979	0	0	-1	no.peak	yes
SCO2022	SCO2022	hypothetical protein	-0.821243	0.50624	-0.338978	0.999993	-0.992611	0.0262679	0	0	-1	no.peak	yes
SCO1253	SCO1253	hypothetical protein	-0.747498	0.66893	-0.906064	0.174644	-1.01612	0.0161899	0	0	-1	no.peak	yes
SCO1114	SCO1114	uracil-DNA glycosylase	-0.696434	0.770361	-0.692843	0.601391	-1.28077	0.000410625	0	0	-1	no.peak	yes
SCO0055	SCO0055	membrane-associated oxidoreductase	-0.686052	0.796018	-0.897246	0.121895	-1.3677	0.000150899	0	0	-1	no.peak	yes
SCO1789	SCO1789	hypothetical protein	-0.69121	0.817349	-0.408925	0.999993	-1.41045	0.000253032	0	0	-1	no.peak	yes
SCO7458	SCO7458	hypothetical protein	-0.642128	0.984488	-0.152495	0.999993	-1.09676	0.0288143	0	0	-1	no.peak	yes
SCO6339	SCO6339	3-oxoadipate enol-lactone hydrolase/4-carboxymuconolactone decarboxylase	-0.571394	0.999995	-0.242382	0.999993	-1.15712	0.000651491	0	0	-1	no.peak	yes
SCO4237	SCO4237	hypothetical protein	-0.560806	0.999995	-0.452249	0.999993	-1.08141	0.00686548	0	0	-1	no.peak	yes
SCO4499	SCO4499	TetR family transcriptional regulator	-0.557007	0.999995	-0.844706	0.191129	-1.26278	0.00034762	0	0	-1	no.peak	yes
SCO1295	SCO1295	transcription regulator AsnC	-0.491232	0.999995	-0.0253156	0.999993	-1.14298	0.00980102	0	0	-1	no.peak	yes
SCO3576	SCO3576	hypothetical protein	-0.317081	0.999995	-1.8646	0.156056	-2.01242	0.0234234	0	0	-1	no.peak	yes
SCO2375	SCO2375	hypothetical protein	-0.463876	0.999995	-0.902222	0.0838833	-1.80712	1.21903e-06	0	0	-1	no.peak	yes
SCO3347	SCO3347	hypothetical protein	-0.413304	0.999995	0.242249	0.999993	-1.09575	0.00509765	0	0	-1	no.peak	yes
SCO7696	SCO7696	MarR family transcriptional regulator	-0.222802	0.999995	-0.141993	0.999993	-1.17656	0.00796488	0	0	-1	no.peak	yes
SCO2468	dnaG	DNA primase	-0.287192	0.999995	-0.0751659	0.999993	-1.11886	0.00352128	0	0	-1	no.peak	yes
SCO0865	SCO0865	hypothetical protein	-0.247081	0.999995	-0.183512	0.999993	-1.05045	0.0120957	0	0	-1	no.peak	yes
SCO7694	SCO7694	TetR family transcriptional regulator	0.128074	0.999995	-0.120355	0.999993	-1.00202	0.0361243	0	0	-1	no.peak	yes
SCO1926	SCO1926	DNA-binding protein	0.0867788	0.999995	-0.194423	0.999993	-1.46069	1.63279e-05	0	0	-1	no.peak	yes
SCO7427	SCO7427	hypothetical protein	0.104812	0.999995	0.221058	0.999993	-0.865333	0.0301997	0	0	-1	no.peak	yes
SCO3546	SCO3546	hypothetical protein	0.00304538	0.999995	-0.0165264	0.999993	-1.07064	0.0173834	0	0	-1	no.peak	yes
SCO3346	SCO3346	transcriptional regulator	-0.748756	0.700949	0.290668	0.999993	-1.06787	0.0132379	0	0	-1	no.peak	yes
SCO5991	SCO5991	hypothetical protein	-1.47956	0.0672017	-1.23745	0.0664982	-1.62121	0.000805025	0	0	-1	no.peak	no
SCO5361	SCO5361	methylase	-0.943082	0.0824482	-0.599072	0.905381	-1.6323	1.46451e-06	0	0	-1	no.peak	no
SCO6140	SCO6140	two-component system response regulator	-1.10521	0.100487	-0.852003	0.262832	-1.4615	0.0001965	0	0	-1	no.peak	no
SCO3782	SCO3782	regulatory protein	-1.14607	0.106334	-1.06643	0.0718084	-1.1745	0.00497771	0	0	-1	no.peak	no
SCO7284	SCO7284	ribonuclease H	-0.937108	0.136624	-0.855959	0.138095	-1.448	2.67113e-05	0	0	-1	no.peak	no
SCO3653	SCO3653	two-component system regulator	-0.976495	0.138838	-0.991658	0.0505263	-1.23718	0.000481301	0	0	-1	no.peak	no
SCO0853	SCO0853	hypothetical protein	-0.973551	0.152354	-0.709508	0.546224	-1.23087	0.000607462	0	0	-1	no.peak	no
SCO6773	SCO6773	peptidase	-1.22863	0.167083	-0.147342	0.999993	-1.16719	0.019912	0	0	-1	no.peak	no
SCO3628	SCO3628	hypothetical protein	-0.990319	0.227054	-0.814314	0.361372	-1.05809	0.016293	0	0	-1	no.peak	no
SCO4487	SCO4487	Ser/Thr protein kinase	-1.00553	0.228822	-0.710285	0.627877	-1.11759	0.0102953	0	0	-1	no.peak	no
SCO7285	SCO7285	hydroxylase	-1.0729	0.23387	-0.750541	0.57639	-1.36293	0.00216774	0	0	-1	no.peak	no
SCO7582	SCO7582	hypothetical protein	-0.876255	0.265401	-0.724892	0.475086	-0.932106	0.0217622	0	0	-1	no.peak	no
SCO0499	SCO0499	formyltransferase	0.861162	0.267386	0.0550827	0.999993	-0.894446	0.0375002	0	0	-1	no.peak	no
SCO0097	SCO0097	hypothetical protein	-1.02817	0.282736	-0.971775	0.205285	-1.65724	0.000360652	0	0	-1	no.peak	no
SCO1098	SCO1098	MarR family regulatory protein	-1.01141	0.408254	-0.753544	0.63144	-1.1271	0.0370469	0	0	-1	no.peak	no
SCO1769	SCO1769	hypothetical protein	-0.82098	0.413999	-0.694487	0.601391	-1.21915	0.000956923	0	0	-1	no.peak	no
SCO0062	SCO0062	LacI family transcriptional regulator	-0.816704	0.426966	-0.646775	0.760093	-1.00572	0.0109852	0	0	-1	no.peak	no
SCO5360	prfA	peptide chain release factor 1	-0.781559	0.435637	-0.573772	0.993461	-1.57582	7.36024e-06	0	0	-1	no.peak	no
SCO2153	SCO2153	hypothetical protein	-0.844013	0.494629	-0.778532	0.454798	-1.17505	0.00483049	0	0	-1	no.peak	no
SCO1458	SCO1458	transcription regulator AsnC	-0.829648	0.518455	-0.767129	0.476837	-1.31491	0.00118354	0	0	-1	no.peak	no
SCO7342	SCO7342	hypothetical protein	-0.779631	0.623799	-0.979913	0.119206	-1.79256	2.64997e-05	0	0	-1	no.peak	no
SCO1780	SCO1780	DNA repair protein	-0.754633	0.624838	-0.817052	0.287466	-1.04949	0.0101636	0	0	-1	no.peak	no
SCO5568	coaD	phosphopantetheine adenylyltransferase	-0.746288	0.663286	-0.533848	0.999993	-1.35591	0.00040909	0	0	-1	no.peak	no
SCO0178	SCO0178	hypothetical protein	-0.775198	0.749373	-0.593797	0.942131	-1.6312	0.000760086	0	0	-1	no.peak	no
SCO7195	SCO7195	hypothetical protein	-0.752799	0.766586	-1.20497	0.0664778	-1.36462	0.00288702	0	0	-1	no.peak	no
SCO5397	SCO5397	large Ala/Glu-rich protein	-0.680754	0.799957	-0.790097	0.286688	-0.959714	0.0197473	0	0	-1	no.peak	no
SCO1779	SCO1779	hypothetical protein	-0.644433	0.968288	-0.321534	0.999993	-1.39373	0.0016668	0	0	-1	no.peak	no
SCO6482	SCO6482	hypothetical protein	-0.591541	0.999995	-0.940761	0.0681801	-1.42938	6.4863e-05	0	0	-1	no.peak	no
SCO4952	SCO4952	TetR family transcriptional regulator	-0.434754	0.999995	-0.461155	0.999993	-1.20174	0.00473644	0	0	-1	no.peak	no
SCO2780	SCO2780	hypothetical protein	0.425083	0.999995	-0.159271	0.999993	-1.21047	0.000437593	0	0	-1	no.peak	no
SCO0459	SCO0459	hypothetical protein	0.392058	0.999995	-0.0697072	0.999993	-1.32647	3.3259e-05	0	0	-1	no.peak	no
SCO5162	SCO5162	hypothetical protein	-0.320893	0.999995	-0.349161	0.999993	-1.17104	0.00174266	0	0	-1	no.peak	no
SCO4286	SCO4286	solute-binding protein	-0.285215	0.999995	-0.0809397	0.999993	-0.975656	0.0244466	0	0	-1	no.peak	no
SCO2539	era	GTP-binding protein Era	-0.334166	0.999995	-0.352712	0.999993	-0.989874	0.00623488	0	0	-1	no.peak	no
SCO1637	SCO1637	hypothetical protein	-0.292295	0.999995	0.182906	0.999993	-1.04158	0.00335788	0	0	-1	no.peak	no
SCO0622	SCO0622	TetR family transcriptional regulator	-0.207135	0.999995	0.00985691	0.999993	-1.31377	0.000363468	0	0	-1	no.peak	no
SCO5032	SCO5032	alkyl hydroperoxide reductase	0.0769274	0.999995	0.484989	0.999993	-0.983546	0.0405264	0	0	-1	no.peak	no
SCO1786	SCO1786	iron-siderophore uptake system transmembrane protein	0.216772	0.999995	-0.269337	0.999993	-1.25429	0.000110951	0	0	-1	no.peak	no
SCO7040	SCO7040	glyceraldehyde-3-phosphate dehydrogenase	0.00709366	0.999995	-0.522017	0.999993	-1.42657	0.000166531	0	0	-1	no.peak	no
SCO1553	SCO1553	uroporphyrin-III methyltransferase	-0.985911	0.136279	-0.755643	0.410704	-1.01159	0.0114224	0	0	-1	no.peak	no
SCO4724	SCO4724	methionine aminopeptidase	-0.896791	0.136615	-0.713202	0.435965	-1.09351	0.000940493	0	0	-1	no.peak	no
SCO2324	SCO2324	ABC transporter ATP-binding protein	-0.958981	0.177945	-0.667208	0.697463	-1.45462	8.94819e-05	0	0	-1	no.peak	no
SCO2323	SCO2323	hypothetical protein	-0.928696	0.214064	-0.584509	0.959111	-1.59301	2.18003e-05	0	0	-1	no.peak	no
SCO3317	SCO3317	uroporphyrin-III C-methyltransferase/uroporphyrinogen-III synthase	-0.942211	0.240473	-0.902903	0.168746	-1.57493	7.93941e-05	0	0	-1	no.peak	no
SCO6018	SCO6018	hypothetical protein	-1.0078	0.269745	-0.794021	0.452636	-1.1075	0.0158891	0	0	-1	no.peak	no
SCO5404	SCO5404	two-component sensor kinase	-0.908321	0.426359	-0.426951	0.999993	-1.109	0.0144115	0	0	-1	no.peak	no
SCO6259	SCO6259	sugar ABC transporter ATP-binding protein	-0.753723	0.668979	-0.839734	0.294474	-1.34136	0.000661515	0	0	-1	no.peak	no
SCO5739	SCO5739	4-hydroxy-tetrahydrodipicolinate reductase	-0.705661	0.7728	-0.382325	0.999993	-1.30632	0.000602989	0	0	-1	no.peak	no
SCO5738	SCO5738	protease	-0.525667	0.999995	-0.261579	0.999993	-1.25814	0.000342491	0	0	-1	no.peak	no
SCO4235	cysS	cysteinyl-tRNA synthetase	-0.485951	0.999995	-0.6654	0.680632	-0.933734	0.0276887	0	0	-1	no.peak	no
SCO5740	SCO5740	hypothetical protein	-0.479588	0.999995	-0.638403	0.760402	-1.32451	7.83688e-05	0	0	-1	no.peak	no
SCO1787	SCO1787	iron-siderophore uptake system transmembrane protein	0.0877767	0.999995	-0.336401	0.999993	-1.38136	3.40892e-05	0	0	-1	no.peak	no
SCO1461	SCO1461	inosine 5-monophosphate dehydrogenase	-1.04575	0.0581425	-0.55679	0.999993	-0.519639	1	0	0	0	hrdB	not.known
SCO5390	SCO5390	alkanal monooxygenase	1.25185	0.0616767	0.991247	0.165271	0.945853	0.0983843	0	0	0	hrdB	not.known
SCO1021	SCO1021	hypothetical protein	-1.21333	0.0711477	-0.804474	0.392121	-0.325131	1	0	0	0	hrdB	not.known
SCO2048	SCO2048	imidazole glycerol phosphate synthase subunit HisF	-0.926485	0.122531	-0.811027	0.186882	-0.226314	1	0	0	0	hrdB	not.known
SCO6710	SCO6710	glycosyl hydrolase	1.02765	0.155024	0.539201	0.999993	0.456161	1	0	0	0	hrdB	not.known
SCO2170	SCO2170	methyltransferase	-1.07115	0.168323	-0.85543	0.306985	-0.674712	0.603167	0	0	0	hrdB	not.known
SCO7045	SCO7045	hypothetical protein	-1.83628	0.169798	-1.03123	0.448403	-0.993466	0.264696	0	0	0	hrdB	not.known
SCO1260	SCO1260	two-component system response regulator	-1.27901	0.192104	-1.04913	0.225086	-1.09141	0.0655827	0	0	0	hrdB	not.known
SCO7092	SCO7092	hypothetical protein	1.27485	0.231287	1.19472	0.180554	1.12711	0.109663	0	0	0	hrdB	not.known
SCO4675	SCO4675	hypothetical protein	0.835502	0.232006	0.574349	0.994981	0.476648	1	0	0	0	hrdB	not.known
SCO5488	mnmA	tRNA-specific 2-thiouridylase MnmA	-0.841327	0.288571	-0.344496	0.999993	-0.233173	1	0	0	0	hrdB	not.known
SCO2038	SCO2038	hypothetical protein	-2.09832	0.30438	0.0916342	0.999993	-0.469146	1	0	0	0	hrdB	not.known
SCO6034	SCO6034	hypothetical protein	-1.02799	0.317745	-0.978391	0.228144	-0.652336	0.702597	0	0	0	hrdB	not.known
SCO0218	SCO0218	nitrate reductase subunit delta NarJ2	-0.927661	0.330908	0.000652763	0.999993	-0.425432	1	0	0	0	hrdB	not.known
SCO2269	SCO2269	hypothetical protein	0.948385	0.337085	0.286295	0.999993	-0.126328	1	0	0	0	hrdB	not.known
SCO3616	SCO3616	hypothetical protein	-1.80822	0.34967	-1.70961	0.217554	-0.665968	0.825413	0	0	0	hrdB	not.known
SCO5156	SCO5156	hypothetical protein	-1.07556	0.35265	-0.816663	0.529675	-0.821125	0.331195	0	0	0	hrdB	not.known
SCO4657	SCO4657	hypothetical protein	-0.85256	0.356829	-0.698784	0.598085	-0.67233	0.552538	0	0	0	hrdB	not.known
SCO2320	SCO2320	hypothetical protein	-1.00447	0.384126	-0.859126	0.421649	-0.964301	0.101303	0	0	0	hrdB	not.known
SCO5454	SCO5454	two-component system sensor kinase	-0.97403	0.388634	-0.679226	0.755786	-0.643924	0.732187	0	0	0	hrdB	not.known
SCO2033	SCO2033	citrate lyase subunit beta	-1.86359	0.405964	-0.933713	0.751662	-0.651008	0.871408	0	0	0	hrdB	not.known
SCO0219	SCO0219	nitrate reductase subunit delta NarI2	-0.822353	0.432605	-0.234717	0.999993	-0.271461	1	0	0	0	hrdB	not.known
SCO2050	SCO2050	1-(5-phosphoribosyl)-5-((5-phosphoribosylamino)methylideneamino)imidazole-4-carboxamide isomerase	-0.779879	0.459336	-0.438818	0.999993	-0.50211	1	0	0	0	hrdB	not.known
SCO6012	SCO6012	chitinase	-1.32214	0.476054	-1.1302	0.419326	-0.527778	1	0	0	0	hrdB	not.known
SCO0160	SCO0160	DNA-binding protein	1.01502	0.48883	1.05198	0.283965	0.556958	0.96795	0	0	0	hrdB	not.known
SCO3313	SCO3313	hypothetical protein	-1.04767	0.497454	-0.936044	0.432755	-0.0554549	1	0	0	0	hrdB	not.known
SCO3766	SCO3766	hypothetical protein	-0.825874	0.49849	-0.931174	0.15445	-0.475267	1	0	0	0	hrdB	not.known
SCO3518	SCO3518	hypothetical protein	-2.86294	0.499062	-2.61462	0.311985	-2.51151	0.114163	0	0	0	hrdB	not.known
SCO5467	SCO5467	muramoyl-pentapeptide carboxypeptidase	-1.10207	0.509989	-1.0177	0.40683	-0.201243	1	0	0	0	hrdB	not.known
SCO2791	SCO2791	hypothetical protein	-1.45178	0.51004	-1.27062	0.426169	-0.266706	1	0	0	0	hrdB	not.known
SCO1433	SCO1433	hypothetical protein	-0.918337	0.537467	-0.831172	0.49154	-0.593231	0.89613	0	0	0	hrdB	not.known
SCO1723	SCO1723	RNA polymerase sigma factor SigK	1.55872	0.540694	1.07949	0.712421	1.4764	0.247073	0	0	0	hrdB	not.known
SCO6343	SCO6343	hypothetical protein	1.51788	0.564248	1.2232	0.614771	1.38832	0.309217	0	0	0	hrdB	not.known
SCO1072	SCO1072	hypothetical protein	-1.77075	0.604767	-1.26323	0.639725	-2.1149	0.0927876	0	0	0	hrdB	not.known
SCO7408	SCO7408	solute-binding lipoprotein	-1.0239	0.606588	-0.581399	0.966361	-0.277305	1	0	0	0	hrdB	not.known
SCO0876	SCO0876	hypothetical protein	1.30807	0.619376	1.10628	0.609736	0.0718715	1	0	0	0	hrdB	not.known
SCO2975	SCO2975	hypothetical protein	-0.787884	0.652373	-0.436629	0.999993	-0.275183	1	0	0	0	hrdB	not.known
SCO7826	SCO7826	hypothetical protein	-1.06578	0.663229	-1.2515	0.32021	-0.433622	1	0	0	0	hrdB	not.known
SCO0903	SCO0903	hypothetical protein	1.25132	0.664606	0.56103	0.999993	-0.0387769	1	0	0	0	hrdB	not.known
SCO6205	SCO6205	2-hydroxy-3-oxopropionate reductase	-0.937743	0.666653	-0.837524	0.627972	-0.00866547	1	0	0	0	hrdB	not.known
SCO5158	SCO5158	hypothetical protein	-0.817917	0.666653	-1.04399	0.178033	-0.721526	0.510825	0	0	0	hrdB	not.known
SCO4915	SCO4915	hypothetical protein	-0.776093	0.668506	-0.787184	0.456473	-0.764658	0.334775	0	0	0	hrdB	not.known
SCO5296	SCO5296	TetR family transcriptional regulator	-0.7683	0.670123	-0.309526	0.999993	-0.793645	0.240918	0	0	0	hrdB	not.known
SCO7485	SCO7485	oxidoreductase	-0.954355	0.675416	-0.625763	0.911698	-0.416541	1	0	0	0	hrdB	not.known
SCO3115	SCO3115	hypothetical protein	-0.716006	0.682036	-0.52605	0.999993	-0.510423	1	0	0	0	hrdB	not.known
SCO6642	SCO6642	hypothetical protein	-1.06902	0.702382	-1.45368	0.247964	-1.23748	0.170044	0	0	0	hrdB	not.known
SCO6954	SCO6954	monovalent cation/H+ antiporter subunit A	-1.01863	0.706785	0.189601	0.999993	-1.07047	0.254731	0	0	0	hrdB	not.known
SCO5481	SCO5481	hypothetical protein	-0.737764	0.721099	-0.33522	0.999993	-0.628042	0.755921	0	0	0	hrdB	not.known
SCO6541	SCO6541	hypothetical protein	-0.805239	0.727907	-0.0185584	0.999993	-0.183399	1	0	0	0	hrdB	not.known
SCO5623	SCO5623	hypothetical protein	-1.20019	0.732101	-0.486266	0.999993	-0.75667	0.718934	0	0	0	hrdB	not.known
SCO5483	SCO5483	transcriptional regulator	-0.717639	0.747367	-0.284172	0.999993	-0.654152	0.623009	0	0	0	hrdB	not.known
SCO2685	SCO2685	ATP-binding protein	-0.937289	0.749373	0.619966	0.911698	-0.983111	0.293648	0	0	0	hrdB	not.known
SCO2680	SCO2680	hypothetical protein	0.745279	0.759857	0.896912	0.26524	0.78394	0.323215	0	0	0	hrdB	not.known
SCO0632	SCO0632	RNA polymerase sigma factor SigK	-0.769367	0.774026	-1.21802	0.0917634	-1.002	0.0773255	0	0	0	hrdB	not.known
SCO6538	SCO6538	hypothetical protein	-1.34353	0.775606	-1.55095	0.410028	-0.589888	0.96202	0	0	0	hrdB	not.known
SCO3031	SCO3031	hypothetical protein	-0.766874	0.779521	-1.09687	0.147526	-0.928219	0.143884	0	0	0	hrdB	not.known
SCO6015	SCO6015	hypothetical protein	-0.971801	0.794984	-0.46451	0.999993	-0.914529	0.437633	0	0	0	hrdB	not.known
SCO6037	SCO6037	transmembrane transport protein	-0.864553	0.81057	-1.00603	0.481044	-0.702175	0.703571	0	0	0	hrdB	not.known
SCO2106	SCO2106	oxidoreductase	-0.726981	0.818915	-0.341815	0.999993	-0.737529	0.448254	0	0	0	hrdB	not.known
SCO2032	SCO2032	hypothetical protein	-1.32217	0.828333	0.777633	0.841588	-0.564107	0.97863	0	0	0	hrdB	not.known
SCO1885	SCO1885	oxidoreductase	-0.973212	0.833759	0.191521	0.999993	0.287576	1	0	0	0	hrdB	not.known
SCO6300	SCO6300	hydrolase	-0.749169	0.837389	0.0251875	0.999993	-0.447707	1	0	0	0	hrdB	not.known
SCO1617	SCO1617	hypothetical protein	-0.751232	0.851217	-0.652591	0.849762	-0.78477	0.434861	0	0	0	hrdB	not.known
SCO6664	SCO6664	transcriptional regulator	-0.695945	0.851217	0.0237658	0.999993	-0.542736	1	0	0	0	hrdB	not.known
SCO2623	SCO2623	hypothetical protein	-0.735385	0.856058	-0.192243	0.999993	-0.880032	0.228203	0	0	0	hrdB	not.known
SCO2825	SCO2825	amidase	-0.678865	0.864914	-0.611962	0.888612	0.26063	1	0	0	0	hrdB	not.known
SCO7797	SCO7797	transposase	-1.78354	0.866148	-3.32196	0.259227	-3.65608	0.0579437	0	0	0	hrdB	not.known
SCO3968	SCO3968	hypothetical protein	-0.72573	0.866616	0.0753989	0.999993	-0.721268	0.574163	0	0	0	hrdB	not.known
SCO6653	SCO6653	hypothetical protein	-0.803657	0.876227	-0.426066	0.999993	0.170936	1	0	0	0	hrdB	not.known
SCO6136	SCO6136	transmembrane protein	-0.668452	0.879563	-0.275035	0.999993	-0.777225	0.237913	0	0	0	hrdB	not.known
SCO0619	SCO0619	hypothetical protein	-0.832754	0.882948	-1.78711	0.10869	-0.193536	1	0	0	0	hrdB	not.known
SCO4414	SCO4414	integral membrane transport protein	-0.773641	0.888902	-0.671507	0.851838	-0.254099	1	0	0	0	hrdB	not.known
SCO4135	SCO4135	lipoprotein	-0.753276	0.89946	-0.788059	0.684614	-0.533762	1	0	0	0	hrdB	not.known
SCO2679	SCO2679	lipoprotein	-0.67486	0.90168	-1.00422	0.141624	-0.682638	0.581027	0	0	0	hrdB	not.known
SCO5664	SCO5664	hypothetical protein	0.637384	0.915425	0.147814	0.999993	0.495744	1	0	0	0	hrdB	not.known
SCO0404	SCO0404	2-haloalkanoic acid dehalogenase	-0.677528	0.929921	-0.659915	0.813628	-0.40066	1	0	0	0	hrdB	not.known
SCO1054	SCO1054	aminotransferase	-0.656222	0.929921	-0.789526	0.435864	-0.141329	1	0	0	0	hrdB	not.known
SCO3101	SCO3101	lipoprotein	-0.640631	0.930775	-0.0359823	0.999993	-0.19361	1	0	0	0	hrdB	not.known
SCO5979	SCO5979	enoyl-CoA hydratase	-0.7974	0.932536	-0.999684	0.566002	-0.293008	1	0	0	0	hrdB	not.known
SCO7553	SCO7553	oxidoreductase	-0.710822	0.963229	-1.62896	0.113698	-0.296557	1	0	0	0	hrdB	not.known
SCO1379	SCO1379	hypothetical protein	0.806573	0.965633	0.584861	0.999993	0.611812	0.90768	0	0	0	hrdB	not.known
SCO4392	SCO4392	esterase	0.638586	0.988343	1.1278	0.0594067	0.688927	0.603315	0	0	0	hrdB	not.known
SCO5939	SCO5939	peptidylprolyl isomerase	0.887806	0.988585	-0.44072	0.999993	1.38767	0.244896	0	0	0	hrdB	not.known
SCO3819	SCO3819	hypothetical protein	-0.650751	0.991825	0.0846642	0.999993	-1.0629	0.0823856	0	0	0	hrdB	not.known
SCO6002	SCO6002	hypothetical protein	0.664124	0.99429	0.891835	0.499183	-0.554389	0.967872	0	0	0	hrdB	not.known
SCO3120	SCO3120	hypothetical protein	-0.766799	0.995808	-1.49103	0.299644	-0.908968	0.514865	0	0	0	hrdB	not.known
SCO6450	SCO6450	hypothetical protein	-0.64131	0.998256	-0.460138	0.999993	-1.0948	0.0537868	0	0	0	hrdB	not.known
SCO6212	SCO6212	permease	-0.641648	0.999995	-0.509875	0.999993	0.502625	1	0	0	0	hrdB	not.known
SCO3276	SCO3276	integral membrane transporter	-0.60756	0.999995	-0.302957	0.999993	-0.667423	0.505058	0	0	0	hrdB	not.known
SCO7777	SCO7777	hydrolase	-0.633877	0.999995	-1.31129	0.0993647	-1.09815	0.0675604	0	0	0	hrdB	not.known
SCO7627	SCO7627	hypothetical protein	0.679847	0.999995	1.07432	0.396477	0.978061	0.332827	0	0	0	hrdB	not.known
SCO4838	SCO4838	hypothetical protein	-0.62347	0.999995	-0.668762	0.785922	-0.560679	0.985014	0	0	0	hrdB	not.known
SCO4914	SCO4914	2-deoxyribose-5-phosphate aldolase	-0.604014	0.999995	-0.125011	0.999993	0.205136	1	0	0	0	hrdB	not.known
SCO5765	SCO5765	hypothetical protein	-0.799797	0.999995	-0.639286	0.967398	0.0249486	1	0	0	0	hrdB	not.known
SCO1883	SCO1883	xylanase	-0.763879	0.999995	-1.00333	0.678244	0.198344	1	0	0	0	hrdB	not.known
SCO1001	SCO1001	hypothetical protein	-0.690865	0.999995	-1.10445	0.497473	-0.858067	0.538697	0	0	0	hrdB	not.known
SCO0111	SCO0111	oxidoreductase	-0.638801	0.999995	-1.21333	0.290062	-0.415322	1	0	0	0	hrdB	not.known
SCO1168	SCO1168	hypothetical protein	-0.602427	0.999995	-0.803076	0.463521	-0.887802	0.149244	0	0	0	hrdB	not.known
SCO0528	SCO0528	lipoprotein	0.602181	0.999995	0.275124	0.999993	0.656875	0.746982	0	0	0	hrdB	not.known
SCO4044	SCO4044	hypothetical protein	0.727185	0.999995	-0.828458	0.885238	-1.64489	0.180905	0	0	0	hrdB	not.known
SCO0415	SCO0415	hypothetical protein	0.629641	0.999995	0.141157	0.999993	0.902429	0.465939	0	0	0	hrdB	not.known
SCO2498	SCO2498	efflux protein	-0.583035	0.999995	-0.270139	0.999993	-0.713976	0.466559	0	0	0	hrdB	not.known
SCO7279	SCO7279	DNA-binding protein	0.572763	0.999995	0.699908	0.759834	0.445876	1	0	0	0	hrdB	not.known
SCO7363	SCO7363	oxidoreductase	-0.572526	0.999995	0.00856823	0.999993	-0.907157	0.234257	0	0	0	hrdB	not.known
SCO4428	SCO4428	hypothetical protein	-0.570264	0.999995	-0.100146	0.999993	0.138096	1	0	0	0	hrdB	not.known
SCO4262	SCO4262	hypothetical protein	0.575339	0.999995	-0.124523	0.999993	-0.627782	0.860293	0	0	0	hrdB	not.known
SCO1286	SCO1286	oxidoreductase	-0.643025	0.999995	-1.2696	0.461227	-1.06603	0.380851	0	0	0	hrdB	not.known
SCO1884	SCO1884	hypothetical protein	0.584081	0.999995	0.475823	0.999993	0.719268	0.722159	0	0	0	hrdB	not.known
SCO6449	SCO6449	dehydrogenase	-0.565443	0.999995	0.0854163	0.999993	-0.963597	0.0730413	0	0	0	hrdB	not.known
SCO2049	SCO2049	hypothetical protein	-0.565136	0.999995	-1.0331	0.117582	0.143954	1	0	0	0	hrdB	not.known
SCO5915	SCO5915	hypothetical protein	-0.560338	0.999995	-1.1571	0.329017	0.660216	0.757456	0	0	0	hrdB	not.known
SCO6036	SCO6036	hypothetical protein	-0.726676	0.999995	-1.76651	0.425085	-0.581297	0.962763	0	0	0	hrdB	not.known
SCO6972	SCO6972	hypothetical protein	-0.547711	0.999995	0.0423741	0.999993	-0.0685217	1	0	0	0	hrdB	not.known
SCO2101	SCO2101	carotenoid dehydrogenase	-0.556483	0.999995	-0.69189	0.682887	-0.619223	0.801854	0	0	0	hrdB	not.known
SCO3121	SCO3121	hypothetical protein	-0.57263	0.999995	-1.90999	0.153265	-0.864934	0.539086	0	0	0	hrdB	not.known
SCO5955	SCO5955	hypothetical protein	-0.540368	0.999995	-1.12243	0.233916	-0.93929	0.212816	0	0	0	hrdB	not.known
SCO6678	SCO6678	iron-sulfur oxidoreductase subunit beta	-0.568222	0.999995	-1.67652	0.199999	-0.845952	0.558624	0	0	0	hrdB	not.known
SCO2502	SCO2502	transporter	-0.530372	0.999995	-0.576547	0.978522	-0.102212	1	0	0	0	hrdB	not.known
SCO2231	SCO2231	maltose-binding protein	-0.543418	0.999995	-0.448886	0.999993	-0.0191773	1	0	0	0	hrdB	not.known
SCO6695	SCO6695	hypothetical protein	0.558186	0.999995	0.44647	0.999993	0.554006	1	0	0	0	hrdB	not.known
SCO0140	SCO0140	MerR family transcriptional regulator	-0.521712	0.999995	-0.434141	0.999993	-0.340492	1	0	0	0	hrdB	not.known
SCO6149	SCO6149	ribosome-associated GTPase	-0.537333	0.999995	-0.272723	0.999993	0.408289	1	0	0	0	hrdB	not.known
SCO6135	SCO6135	hypothetical protein	-0.525968	0.999995	0.102339	0.999993	-0.20246	1	0	0	0	hrdB	not.known
SCO2044	hisI	phosphoribosyl-AMP cyclohydrolase	-0.535873	0.999995	-0.555863	0.999993	-0.47363	1	0	0	0	hrdB	not.known
SCO5589	SCO5589	hypothetical protein	-0.511478	0.999995	-0.286699	0.999993	-0.772965	0.387948	0	0	0	hrdB	not.known
SCO0110	SCO0110	DNA-binding protein	-0.522277	0.999995	0.0401867	0.999993	-0.714481	0.468253	0	0	0	hrdB	not.known
SCO2028	SCO2028	hypothetical protein	-0.478508	0.999995	-0.164008	0.999993	-0.391706	1	0	0	0	hrdB	not.known
SCO7211	SCO7211	glycosyl hydrolase	-0.484361	0.999995	-0.945301	0.413658	-0.429074	1	0	0	0	hrdB	not.known
SCO6775	SCO6775	transcriptional regulator	-0.517026	0.999995	-0.653665	0.781142	-0.849971	0.148289	0	0	0	hrdB	not.known
SCO4401	SCO4401	lipoprotein	-0.551419	0.999995	-0.828868	0.860783	-0.808301	0.713956	0	0	0	hrdB	not.known
SCO3109	SCO3109	transcriptional-repair coupling factor	-0.539048	0.999995	0.253603	0.999993	-0.623547	0.718934	0	0	0	hrdB	not.known
SCO3542	SCO3542	integral membrane protein with kinase activity	-0.524311	0.999995	0.00126918	0.999993	-0.303903	1	0	0	0	hrdB	not.known
SCO6206	SCO6206	oxidoreductase	0.475599	0.999995	-0.651727	0.876155	0.829304	0.325313	0	0	0	hrdB	not.known
SCO6033	SCO6033	hypothetical protein	-0.497822	0.999995	-0.548034	0.999993	-0.148195	1	0	0	0	hrdB	not.known
SCO4689	SCO4689	hypothetical protein	-0.511839	0.999995	-0.675785	0.700034	-0.327745	1	0	0	0	hrdB	not.known
SCO0462	SCO0462	oxidoreductase	0.529703	0.999995	0.219735	0.999993	0.136079	1	0	0	0	hrdB	not.known
SCO1840	SCO1840	ABC transporter ATP-binding protein	-0.525529	0.999995	-0.25906	0.999993	-0.632784	0.680773	0	0	0	hrdB	not.known
SCO3673	SCO3673	iron-sulfur-binding reductase	-0.512572	0.999995	0.222594	0.999993	-0.256951	1	0	0	0	hrdB	not.known
SCO4355	SCO4355	nucleotidyltransferase	-0.446365	0.999995	-0.502052	0.999993	0.0348393	1	0	0	0	hrdB	not.known
SCO2653	SCO2653	hypothetical protein	-0.430438	0.999995	0.10661	0.999993	-0.864762	0.559416	0	0	0	hrdB	not.known
SCO0983	SCO0983	malate synthase	-0.414568	0.999995	-0.496395	0.999993	0.505479	1	0	0	0	hrdB	not.known
SCO4119	SCO4119	NADH dehydrogenase	-0.456906	0.999995	0.121953	0.999993	0.384278	1	0	0	0	hrdB	not.known
SCO2895	SCO2895	integral membrane transport protein	-0.490968	0.999995	-0.579073	0.972125	-0.028266	1	0	0	0	hrdB	not.known
SCO2556	SCO2556	hypothetical protein	-0.412307	0.999995	-0.638188	0.89444	-0.92618	0.299813	0	0	0	hrdB	not.known
SCO5940	SCO5940	hypothetical protein	-0.444677	0.999995	-0.753907	0.645024	-0.31985	1	0	0	0	hrdB	not.known
SCO0039	SCO0039	hypothetical protein	0.483649	0.999995	0.0908543	0.999993	-1.31669	0.440495	0	0	0	hrdB	not.known
SCO5612	SCO5612	ATP binding protein	-0.430866	0.999995	-0.728094	0.720818	-0.316913	1	0	0	0	hrdB	not.known
SCO6490	SCO6490	acetyltransferase	-0.495175	0.999995	-0.298908	0.999993	-0.533169	1	0	0	0	hrdB	not.known
SCO6826	SCO6826	hypothetical protein	0.406189	0.999995	0.979084	0.34163	0.349272	1	0	0	0	hrdB	not.known
SCO1186	SCO1186	LacI family transcriptional regulator	-0.381727	0.999995	-0.107558	0.999993	-0.304705	1	0	0	0	hrdB	not.known
SCO5565	SCO5565	hypothetical protein	-0.468371	0.999995	-0.868613	0.284791	-0.551302	1	0	0	0	hrdB	not.known
SCO3368	SCO3368	peptidase	0.385428	0.999995	1.42341	0.156376	-0.243202	1	0	0	0	hrdB	not.known
SCO0967	SCO0967	reductase	-0.442246	0.999995	-0.272319	0.999993	0.0123116	1	0	0	0	hrdB	not.known
SCO4280	SCO4280	reductase	0.466611	0.999995	0.517469	0.999993	0.641698	0.707367	0	0	0	hrdB	not.known
SCO6335	SCO6335	hypothetical protein	-0.379164	0.999995	0.0696926	0.999993	-0.537301	1	0	0	0	hrdB	not.known
SCO4859	SCO4859	OHCU decarboxylase	0.457982	0.999995	0.42329	0.999993	0.0294401	1	0	0	0	hrdB	not.known
SCO4811	SCO4811	hypothetical protein	-0.357229	0.999995	1.04904	0.245697	-0.752917	0.622786	0	0	0	hrdB	not.known
SCO0216	SCO0216	nitrate reductase subunit alpha NarG2	-0.493995	0.999995	0.00352753	0.999993	-0.337936	1	0	0	0	hrdB	not.known
SCO0403	SCO0403	hypothetical protein	-0.460326	0.999995	-0.50232	0.999993	-0.778145	0.234385	0	0	0	hrdB	not.known
SCO2318	SCO2318	glycosyl transferase	-0.489056	0.999995	-0.077668	0.999993	-0.697955	0.366505	0	0	0	hrdB	not.known
SCO4010	SCO4010	hypothetical protein	0.355763	0.999995	0.0431614	0.999993	0.0366555	1	0	0	0	hrdB	not.known
SCO2293	SCO2293	hypothetical protein	0.422603	0.999995	0.622528	0.87764	0.294028	1	0	0	0	hrdB	not.known
SCO5518	SCO5518	transcriptional regulator	0.474659	0.999995	0.848301	0.15445	-0.173159	1	0	0	0	hrdB	not.known
SCO5507	SCO5507	hypothetical protein	0.397651	0.999995	0.935446	0.247523	0.536605	1	0	0	0	hrdB	not.known
SCO6386	SCO6386	hypothetical protein	0.356083	0.999995	-0.7216	0.953796	0.590046	0.934104	0	0	0	hrdB	not.known
SCO2821	SCO2821	pectate lyase	-0.388974	0.999995	-0.591514	0.947984	-0.26114	1	0	0	0	hrdB	not.known
SCO1886	SCO1886	integral membrane transport protein	0.320563	0.999995	-0.264893	0.999993	0.802199	0.531187	0	0	0	hrdB	not.known
SCO4922	SCO4922	hypothetical protein	0.314097	0.999995	0.101378	0.999993	-0.419402	1	0	0	0	hrdB	not.known
SCO2894	SCO2894	ABC transporter ATP-binding protein	-0.442221	0.999995	-0.98261	0.104207	0.0523695	1	0	0	0	hrdB	not.known
SCO2336	SCO2336	integral membrane transport protein	0.340306	0.999995	0.51268	0.999993	-0.00982374	1	0	0	0	hrdB	not.known
SCO0463	SCO0463	hypothetical protein	0.440306	0.999995	0.539718	0.999993	-0.935106	0.0615893	0	0	0	hrdB	not.known
SCO5453	SCO5453	hypothetical protein	-0.363838	0.999995	1.16696	0.554934	1.25925	0.307843	0	0	0	hrdB	not.known
SCO6924	SCO6924	DNA-binding protein	0.288782	0.999995	-0.33415	0.999993	-0.899613	0.461135	0	0	0	hrdB	not.known
SCO5233	SCO5233	sugar transporter integral membrane protein	-0.397466	0.999995	-0.333534	0.999993	0.483157	1	0	0	0	hrdB	not.known
SCO0904	SCO0904	hypothetical protein	0.293397	0.999995	0.70428	0.782847	-0.00908872	1	0	0	0	hrdB	not.known
SCO2822	SCO2822	decarboxylase	0.433921	0.999995	0.451577	0.999993	0.753633	0.249074	0	0	0	hrdB	not.known
SCO1562	SCO1562	hypothetical protein	-0.402967	0.999995	-0.947161	0.173306	-0.94494	0.063873	0	0	0	hrdB	not.known
SCO0639	SCO0639	hypothetical protein	-0.390593	0.999995	-0.286775	0.999993	0.121079	1	0	0	0	hrdB	not.known
SCO3692	SCO3692	anti-sigma factor antagonist	-0.261044	0.999995	-0.0105046	0.999993	-0.0838011	1	0	0	0	hrdB	not.known
SCO0633	SCO0633	hypothetical protein	-0.323607	0.999995	-0.660241	0.837859	-0.232664	1	0	0	0	hrdB	not.known
SCO5452	SCO5452	ABC transporter ATP-binding protein	-0.257569	0.999995	0.93921	0.527019	1.2127	0.103648	0	0	0	hrdB	not.known
SCO7364	SCO7364	TetR family transcriptional regulator	-0.254157	0.999995	0.551891	0.999993	-1.57349	0.0579437	0	0	0	hrdB	not.known
SCO5579	SCO5579	transmembrane protein	-0.402588	0.999995	0.181248	0.999993	-0.754878	0.308954	0	0	0	hrdB	not.known
SCO6612	SCO6612	hydrolase	-0.255489	0.999995	-0.317779	0.999993	0.413719	1	0	0	0	hrdB	not.known
SCO6041	SCO6041	protoporphyrinogen oxidase	-0.350562	0.999995	0.524572	0.999993	0.0152974	1	0	0	0	hrdB	not.known
SCO0217	SCO0217	nitrate reductase subunit beta NarH2	-0.455492	0.999995	-0.179194	0.999993	-0.127822	1	0	0	0	hrdB	not.known
SCO6640	SCO6640	ATP-dependent helicase	-0.45183	0.999995	-0.372211	0.999993	-0.391332	1	0	0	0	hrdB	not.known
SCO4918	SCO4918	hypothetical protein	-0.368498	0.999995	0.362669	0.999993	-0.31387	1	0	0	0	hrdB	not.known
SCO0304	SCO0304	hypothetical protein	0.268753	0.999995	0.397478	0.999993	-0.119913	1	0	0	0	hrdB	not.known
SCO5126	SCO5126	hypothetical protein	-0.425376	0.999995	-0.279326	0.999993	-0.66781	0.539086	0	0	0	hrdB	not.known
SCO3374	SCO3374	hypothetical protein	0.2897	0.999995	0.381823	0.999993	0.437716	1	0	0	0	hrdB	not.known
SCO2294	SCO2294	AraC family transcription regulator	0.296897	0.999995	0.538019	0.999993	0.0162191	1	0	0	0	hrdB	not.known
SCO2039	trpC	indole-3-glycerol-phosphate synthase	-0.446351	0.999995	-0.341043	0.999993	-0.660504	0.526444	0	0	0	hrdB	not.known
SCO4700	SCO4700	hypothetical protein	0.410685	0.999995	-0.163514	0.999993	0.278572	1	0	0	0	hrdB	not.known
SCO0176	SCO0176	hypothetical protein	-0.227722	0.999995	-0.925427	0.698942	-0.432948	1	0	0	0	hrdB	not.known
SCO3620	SCO3620	hypothetical protein	0.277829	0.999995	0.330731	0.999993	0.284656	1	0	0	0	hrdB	not.known
SCO3895	SCO3895	hypothetical protein	0.440513	0.999995	0.661924	0.652196	-0.270068	1	0	0	0	hrdB	not.known
SCO0084	SCO0084	hypothetical protein	-0.365156	0.999995	-1.06656	0.0909902	-0.782522	0.279399	0	0	0	hrdB	not.known
SCO4744	acpS	4'-phosphopantetheinyl transferase	-0.234599	0.999995	-0.066608	0.999993	-0.210414	1	0	0	0	hrdB	not.known
SCO5941	SCO5941	aminotransferase	-0.294449	0.999995	-0.460643	0.999993	-0.120398	1	0	0	0	hrdB	not.known
SCO1470	SCO1470	hypothetical protein	0.358043	0.999995	-0.285209	0.999993	0.574006	0.953757	0	0	0	hrdB	not.known
SCO5246	SCO5246	Na+/H+ antiporter	-0.401309	0.999995	-0.359478	0.999993	-0.0886695	1	0	0	0	hrdB	not.known
SCO1641	SCO1641	transporter	-0.283915	0.999995	0.147378	0.999993	0.471947	1	0	0	0	hrdB	not.known
SCO1724	SCO1724	Ser/Thr protein kinase	0.207385	0.999995	0.921913	0.505468	-0.113308	1	0	0	0	hrdB	not.known
SCO0131	SCO0131	hypothetical protein	0.212268	0.999995	-0.531871	0.999993	-0.931111	0.387774	0	0	0	hrdB	not.known
SCO7769	SCO7769	hypothetical protein	0.205039	0.999995	0.552916	0.999993	-0.285873	1	0	0	0	hrdB	not.known
SCO0627	SCO0627	ATP-utilizing protein	-0.23532	0.999995	0.128879	0.999993	0.226045	1	0	0	0	hrdB	not.known
SCO3679	SCO3679	hypothetical protein	0.374566	0.999995	0.301659	0.999993	0.180924	1	0	0	0	hrdB	not.known
SCO0744	SCO0744	hypothetical protein	-0.26283	0.999995	-0.259877	0.999993	-0.418997	1	0	0	0	hrdB	not.known
SCO3690	SCO3690	hydrolase	-0.329542	0.999995	-0.344362	0.999993	0.0510552	1	0	0	0	hrdB	not.known
SCO6613	SCO6613	hypothetical protein	0.389244	0.999995	-0.109484	0.999993	0.0815012	1	0	0	0	hrdB	not.known
SCO6923	SCO6923	hypothetical protein	-0.25052	0.999995	1.23595	0.545338	0.226958	1	0	0	0	hrdB	not.known
SCO0618	SCO0618	hypothetical protein	-0.205621	0.999995	-0.519839	0.999993	-0.115205	1	0	0	0	hrdB	not.known
SCO6817	SCO6817	hypothetical protein	0.186927	0.999995	0.472962	0.999993	0.38201	1	0	0	0	hrdB	not.known
SCO2823	SCO2823	decarboxylase	-0.275225	0.999995	-0.150339	0.999993	0.742305	0.413768	0	0	0	hrdB	not.known
SCO6457	SCO6457	beta-galactosidase	-0.337838	0.999995	-0.0661582	0.999993	0.433429	1	0	0	0	hrdB	not.known
SCO7023	SCO7023	hypothetical protein	-0.320385	0.999995	-0.745672	0.587063	-0.949221	0.0754269	0	0	0	hrdB	not.known
SCO0040	SCO0040	glycosyl transferase	-0.196836	0.999995	-1.59152	0.374738	-0.499209	1	0	0	0	hrdB	not.known
SCO1862	SCO1862	hypothetical protein	0.263557	0.999995	0.521385	0.999993	0.0539426	1	0	0	0	hrdB	not.known
SCO5978	SCO5978	hypothetical protein	-0.171432	0.999995	-0.689721	0.884871	-0.994892	0.377673	0	0	0	hrdB	not.known
SCO2316	SCO2316	hypothetical protein	-0.394828	0.999995	-0.173824	0.999993	-0.619696	0.75511	0	0	0	hrdB	not.known
SCO2567	SCO2567	hypothetical protein	-0.171846	0.999995	-0.427447	0.999993	-0.645983	0.816281	0	0	0	hrdB	not.known
SCO2838	SCO2838	endoglucanase	0.400215	0.999995	0.770669	0.289337	0.591932	0.88862	0	0	0	hrdB	not.known
SCO6588	SCO6588	hypothetical protein	0.25114	0.999995	0.520408	0.999993	0.597763	0.884262	0	0	0	hrdB	not.known
SCO1513	SCO1513	GTP pyrophosphokinase	0.402034	0.999995	0.648309	0.712421	0.269891	1	0	0	0	hrdB	not.known
SCO3015	SCO3015	hypothetical protein	-0.395893	0.999995	-0.0503847	0.999993	-0.227684	1	0	0	0	hrdB	not.known
SCO6698	SCO6698	3-carboxy-cis,cis-muconate cycloisomerase	0.197881	0.999995	-0.08923	0.999993	0.222114	1	0	0	0	hrdB	not.known
SCO3691	SCO3691	regulatory protein	-0.228429	0.999995	0.0148906	0.999993	0.0346336	1	0	0	0	hrdB	not.known
SCO4130	SCO4130	hypothetical protein	-0.291687	0.999995	-0.609369	0.905109	0.466683	1	0	0	0	hrdB	not.known
SCO5604	SCO5604	hypothetical protein	0.159285	0.999995	0.158132	0.999993	0.139638	1	0	0	0	hrdB	not.known
SCO1560	SCO1560	phosphatase	-0.230358	0.999995	0.0428438	0.999993	-0.671855	0.68593	0	0	0	hrdB	not.known
SCO0236	SCO0236	DNA-binding protein	0.295746	0.999995	0.918978	0.171269	0.250005	1	0	0	0	hrdB	not.known
SCO0625	SCO0625	transporter	0.177081	0.999995	0.52415	0.999993	-0.0463315	1	0	0	0	hrdB	not.known
SCO6702	SCO6702	3-oxoadipate CoA-transferase subunit B	0.230523	0.999995	0.477489	0.999993	0.739086	0.462368	0	0	0	hrdB	not.known
SCO3931	SCO3931	hypothetical protein	-0.15098	0.999995	-0.852994	0.646117	-0.503962	1	0	0	0	hrdB	not.known
SCO1287	SCO1287	hypothetical protein	0.174834	0.999995	0.602073	0.999993	0.174892	1	0	0	0	hrdB	not.known
SCO7611	SCO7611	hypothetical protein	-0.237587	0.999995	-0.291519	0.999993	0.104761	1	0	0	0	hrdB	not.known
SCO1677	SCO1677	hypothetical protein	-0.245494	0.999995	-0.622326	0.885718	-0.205141	1	0	0	0	hrdB	not.known
SCO4994	SCO4994	hypothetical protein	0.34405	0.999995	0.101002	0.999993	0.616428	0.790256	0	0	0	hrdB	not.known
SCO2572	SCO2572	hypothetical protein	0.338666	0.999995	0.14673	0.999993	-0.169259	1	0	0	0	hrdB	not.known
SCO6697	SCO6697	3-oxoadipate enol-lactone hydrolase/4-carboxymuconolactone decarboxylase	-0.153667	0.999995	0.131063	0.999993	-0.0579069	1	0	0	0	hrdB	not.known
SCO2004	SCO2004	formate dehydrogenase	-0.377425	0.999995	-0.220668	0.999993	-0.588212	0.903469	0	0	0	hrdB	not.known
SCO7032	SCO7032	hypothetical protein	-0.217554	0.999995	-0.193824	0.999993	-0.107879	1	0	0	0	hrdB	not.known
SCO6701	SCO6701	beta-ketoadipyl-CoA thiolase	-0.190833	0.999995	0.104468	0.999993	0.332611	1	0	0	0	hrdB	not.known
SCO6539	SCO6539	hypothetical protein	-0.293998	0.999995	0.24306	0.999993	-0.539152	1	0	0	0	hrdB	not.known
SCO6639	SCO6639	ATP/GTP binding protein	-0.380769	0.999995	-0.446151	0.999993	-0.832643	0.061312	0	0	0	hrdB	not.known
SCO6049	SCO6049	hypothetical protein	-0.172595	0.999995	0.380906	0.999993	-0.908688	0.245101	0	0	0	hrdB	not.known
SCO0743	SCO0743	hypothetical protein	0.14372	0.999995	0.60969	0.924473	-0.671201	0.761709	0	0	0	hrdB	not.known
SCO1654	SCO1654	two-component response regulator	0.322871	0.999995	0.00587394	0.999993	-0.0548938	1	0	0	0	hrdB	not.known
SCO2926	SCO2926	hypothetical protein	0.117664	0.999995	-1.15547	0.484414	-1.38582	0.132564	0	0	0	hrdB	not.known
SCO0984	SCO0984	3-hydroxybutyryl-CoA dehydrogenase	0.121188	0.999995	-0.0946749	0.999993	0.709721	0.670674	0	0	0	hrdB	not.known
SCO1775	SCO1775	hypothetical protein	-0.333184	0.999995	-0.340532	0.999993	-0.338444	1	0	0	0	hrdB	not.known
SCO2985	SCO2985	hypothetical protein	-0.347517	0.999995	-0.291598	0.999993	-0.216239	1	0	0	0	hrdB	not.known
SCO6704	SCO6704	transcriptional regulator	0.21518	0.999995	-0.180664	0.999993	0.231224	1	0	0	0	hrdB	not.known
SCO0299	SCO0299	oxidoreductase	0.28251	0.999995	0.0118863	0.999993	0.538966	1	0	0	0	hrdB	not.known
SCO2317	SCO2317	methyltransferase	-0.35779	0.999995	0.0761799	0.999993	-0.537172	1	0	0	0	hrdB	not.known
SCO6956	SCO6956	monovalent cation/H+ antiporter subunit D	0.112915	0.999995	1.03987	0.32388	-0.164749	1	0	0	0	hrdB	not.known
SCO3910	SCO3910	hypothetical protein	0.320575	0.999995	0.243645	0.999993	0.695063	0.437006	0	0	0	hrdB	not.known
SCO2896	SCO2896	hypothetical protein	-0.331134	0.999995	-0.822297	0.239663	0.0825367	1	0	0	0	hrdB	not.known
SCO4433	SCO4433	hypothetical protein	0.117442	0.999995	0.6739	0.962044	0.593932	0.947378	0	0	0	hrdB	not.known
SCO3853	SCO3853	hypothetical protein	0.262977	0.999995	-0.118115	0.999993	0.0357264	1	0	0	0	hrdB	not.known
SCO4338	SCO4338	2'-5' RNA ligase	0.146302	0.999995	-0.380849	0.999993	-0.757399	0.529711	0	0	0	hrdB	not.known
SCO1146	SCO1146	lipoprotein	0.31608	0.999995	0.614481	0.863816	-0.165054	1	0	0	0	hrdB	not.known
SCO1516	secD	preprotein translocase subunit SecD	-0.351834	0.999995	-0.0837814	0.999993	-0.845406	0.0550349	0	0	0	hrdB	not.known
SCO1507	SCO1507	hypothetical protein	-0.351577	0.999995	-0.450653	0.999993	-0.50117	1	0	0	0	hrdB	not.known
SCO6383	SCO6383	hypothetical protein	-0.111202	0.999995	0.370747	0.999993	1.47047	0.140391	0	0	0	hrdB	not.known
SCO0138	SCO0138	short chain dehydrogenase	-0.105843	0.999995	-0.234334	0.999993	-0.124558	1	0	0	0	hrdB	not.known
SCO3496	SCO3496	lyase	-0.198674	0.999995	-0.2786	0.999993	0.0139532	1	0	0	0	hrdB	not.known
SCO6348	SCO6348	hypothetical protein	0.155412	0.999995	0.485942	0.999993	0.589289	0.905602	0	0	0	hrdB	not.known
SCO4329	SCO4329	hypothetical protein	0.210903	0.999995	0.29871	0.999993	0.807667	0.225426	0	0	0	hrdB	not.known
SCO6035	SCO6035	lysine/ornithine decarboxylase	0.106561	0.999995	-0.645629	0.885718	-0.719204	0.639934	0	0	0	hrdB	not.known
SCO6233	SCO6233	transcriptional regulator	-0.313352	0.999995	-0.0895348	0.999993	-0.845712	0.0716738	0	0	0	hrdB	not.known
SCO6714	SCO6714	hydroxylase	0.244063	0.999995	-0.188668	0.999993	-0.936119	0.0729028	0	0	0	hrdB	not.known
SCO0207	SCO0207	hypothetical protein	-0.0823103	0.999995	0.671533	0.872335	-0.774543	0.669034	0	0	0	hrdB	not.known
SCO0990	SCO0990	hypothetical protein	-0.337527	0.999995	-0.549439	0.999993	-0.398621	1	0	0	0	hrdB	not.known
SCO4636	SCO4636	hypothetical protein	0.317678	0.999995	-0.0129338	0.999993	-0.387778	1	0	0	0	hrdB	not.known
SCO7038	SCO7038	hypothetical protein	0.310911	0.999995	0.295882	0.999993	0.142579	1	0	0	0	hrdB	not.known
SCO7033	SCO7033	regulatory protein	-0.121022	0.999995	0.716416	0.688148	-0.708653	0.616205	0	0	0	hrdB	not.known
SCO0042	SCO0042	hypothetical protein	-0.0833689	0.999995	0.583957	0.999993	-0.0297896	1	0	0	0	hrdB	not.known
SCO5159	SCO5159	integral membrane transport protein	-0.101955	0.999995	-0.759206	0.715201	0.328287	1	0	0	0	hrdB	not.known
SCO6132	SCO6132	hypothetical protein	-0.209286	0.999995	-0.418112	0.999993	-0.240699	1	0	0	0	hrdB	not.known
SCO1167	SCO1167	helicase	-0.333207	0.999995	-0.455648	0.999993	-0.580176	0.942134	0	0	0	hrdB	not.known
SCO0626	SCO0626	hypothetical protein	0.0761376	0.999995	-0.161433	0.999993	-0.438831	1	0	0	0	hrdB	not.known
SCO6133	SCO6133	hypothetical protein	-0.250729	0.999995	0.0393782	0.999993	0.114712	1	0	0	0	hrdB	not.known
SCO6935	SCO6935	hypothetical protein	-0.0734919	0.999995	0.443391	0.999993	-0.421291	1	0	0	0	hrdB	not.known
SCO3859	SCO3859	DNA-binding protein	0.268009	0.999995	-0.470976	0.999993	0.278413	1	0	0	0	hrdB	not.known
SCO1819	SCO1819	hypothetical protein	-0.152985	0.999995	-0.305513	0.999993	-0.96447	0.0943274	0	0	0	hrdB	not.known
SCO6334	SCO6334	transcriptional regulator	-0.174128	0.999995	-0.0511911	0.999993	-0.157448	1	0	0	0	hrdB	not.known
SCO4749	SCO4749	hypothetical protein	-0.210331	0.999995	-0.278408	0.999993	-0.485626	1	0	0	0	hrdB	not.known
SCO4279	SCO4279	acetyltransferase	-0.154712	0.999995	-0.582718	0.961071	-0.832388	0.245111	0	0	0	hrdB	not.known
SCO2159	SCO2159	hypothetical protein	-0.0683121	0.999995	0.475561	0.999993	-0.21605	1	0	0	0	hrdB	not.known
SCO2127	SCO2127	hypothetical protein	0.304786	0.999995	0.842026	0.132547	0.078576	1	0	0	0	hrdB	not.known
SCO5432	SCO5432	hypothetical protein	0.251438	0.999995	0.335852	0.999993	0.541024	1	0	0	0	hrdB	not.known
SCO7768	SCO7768	hypothetical protein	-0.070875	0.999995	0.769803	0.866684	0.379504	1	0	0	0	hrdB	not.known
SCO2300	SCO2300	hypothetical protein	-0.312448	0.999995	-0.352143	0.999993	-0.517625	1	0	0	0	hrdB	not.known
SCO7138	SCO7138	hypothetical protein	0.0619871	0.999995	-0.429286	0.999993	-0.306038	1	0	0	0	hrdB	not.known
SCO5782	SCO5782	transmembrane transport protein	-0.250906	0.999995	-0.739988	0.466547	-0.0414072	1	0	0	0	hrdB	not.known
SCO0766	SCO0766	beta-galactosidase	-0.128508	0.999995	-0.491028	0.999993	0.52328	1	0	0	0	hrdB	not.known
SCO2059	SCO2059	hypothetical protein	-0.216378	0.999995	-0.387929	0.999993	-0.904349	0.0687728	0	0	0	hrdB	not.known
SCO4413	SCO4413	AraC family transcription regulator	0.147939	0.999995	-0.102089	0.999993	0.259358	1	0	0	0	hrdB	not.known
SCO3632	SCO3632	hypothetical protein	-0.0883888	0.999995	-0.334209	0.999993	-0.00582293	1	0	0	0	hrdB	not.known
SCO5599	SCO5599	signal peptidase I	0.215764	0.999995	0.343761	0.999993	0.0711385	1	0	0	0	hrdB	not.known
SCO2446	SCO2446	peptidase	0.206875	0.999995	0.796006	0.305584	0.799502	0.157843	0	0	0	hrdB	not.known
SCO3445	SCO3445	small membrane protein	0.053564	0.999995	-0.494511	0.999993	-0.145667	1	0	0	0	hrdB	not.known
SCO3950	SCO3950	hypothetical protein	0.264061	0.999995	0.727424	0.433552	-0.457828	1	0	0	0	hrdB	not.known
SCO6123	SCO6123	quinone binding protein	-0.0461317	0.999995	-0.453721	0.999993	0.249438	1	0	0	0	hrdB	not.known
SCO5170	SCO5170	TetR family transcriptional regulator	0.272921	0.999995	0.333864	0.999993	0.365553	1	0	0	0	hrdB	not.known
SCO5167	SCO5167	hypothetical protein	-0.272358	0.999995	-0.099457	0.999993	-0.422933	1	0	0	0	hrdB	not.known
SCO7059	SCO7059	oxidoreductase	0.0655695	0.999995	-0.793628	0.611225	0.176311	1	0	0	0	hrdB	not.known
SCO1544	SCO1544	hypothetical protein	0.205589	0.999995	-0.341645	0.999993	-0.193518	1	0	0	0	hrdB	not.known
SCO6781	SCO6781	regulatory protein	-0.13385	0.999995	-0.145229	0.999993	-0.685169	0.571484	0	0	0	hrdB	not.known
SCO2925	SCO2925	oxidoreductase subunit	-0.180985	0.999995	-0.188243	0.999993	0.0993025	1	0	0	0	hrdB	not.known
SCO4637	SCO4637	hypothetical protein	0.28031	0.999995	0.0271606	0.999993	-0.358757	1	0	0	0	hrdB	not.known
SCO7249	SCO7249	hypothetical protein	-0.215952	0.999995	0.237996	0.999993	-0.747831	0.269335	0	0	0	hrdB	not.known
SCO2551	SCO2551	hypothetical protein	0.0418677	0.999995	-0.0361764	0.999993	-0.224757	1	0	0	0	hrdB	not.known
SCO5846	SCO5846	hypothetical protein	-0.143184	0.999995	-0.993626	0.146399	0.173754	1	0	0	0	hrdB	not.known
SCO4925	SCO4925	hypothetical protein	-0.0816594	0.999995	0.27219	0.999993	0.0946808	1	0	0	0	hrdB	not.known
SCO5783	SCO5783	hypothetical protein	-0.244973	0.999995	-0.571337	0.999941	0.182884	1	0	0	0	hrdB	not.known
SCO5922	SCO5922	short chain dehydrogenase	-0.143138	0.999995	0.147304	0.999993	0.350568	1	0	0	0	hrdB	not.known
SCO4461	SCO4461	TetR family transcriptional regulator	0.0532714	0.999995	0.994908	0.172384	-0.0833827	1	0	0	0	hrdB	not.known
SCO6540	phhB	4a-hydroxytetrahydrobiopterin dehydratase	0.0814839	0.999995	0.20837	0.999993	0.236226	1	0	0	0	hrdB	not.known
SCO6134	SCO6134	regulatory protein	-0.218592	0.999995	0.253102	0.999993	0.189852	1	0	0	0	hrdB	not.known
SCO7021	SCO7021	hypothetical protein	-0.236348	0.999995	-0.0436105	0.999993	-0.561624	1	0	0	0	hrdB	not.known
SCO1653	SCO1653	hypothetical protein	0.218723	0.999995	0.193278	0.999993	0.0345416	1	0	0	0	hrdB	not.known
SCO5045	SCO5045	hypothetical protein	0.19397	0.999995	-0.0389765	0.999993	0.38504	1	0	0	0	hrdB	not.known
SCO5602	SCO5602	hypothetical protein	0.184028	0.999995	0.128016	0.999993	0.271749	1	0	0	0	hrdB	not.known
SCO5854	SCO5854	thiosulfate sulfurtransferase	0.15508	0.999995	0.234935	0.999993	0.111238	1	0	0	0	hrdB	not.known
SCO7072	SCO7072	hypothetical protein	0.142773	0.999995	0.105209	0.999993	0.737783	0.30454	0	0	0	hrdB	not.known
SCO7071	SCO7071	hypothetical protein	-0.042648	0.999995	0.0916739	0.999993	0.381198	1	0	0	0	hrdB	not.known
SCO7809	SCO7809	TetR family transcriptional regulator	0.13998	0.999995	-0.122864	0.999993	-0.616841	0.800116	0	0	0	hrdB	not.known
SCO5102	SCO5102	mutT-like protein	-0.124385	0.999995	0.494412	0.999993	-0.258502	1	0	0	0	hrdB	not.known
SCO4299	SCO4299	hypothetical protein	-0.0509299	0.999995	-0.616056	0.905816	-0.234641	1	0	0	0	hrdB	not.known
SCO6105	SCO6105	regulatory protein	0.147026	0.999995	-0.0196809	0.999993	0.148858	1	0	0	0	hrdB	not.known
SCO2573	SCO2573	oxidoreductase	0.154062	0.999995	0.0132454	0.999993	-0.578422	0.943669	0	0	0	hrdB	not.known
SCO7552	SCO7552	TetR family transcriptional regulator	0.0633475	0.999995	0.196095	0.999993	-0.695124	0.582157	0	0	0	hrdB	not.known
SCO1642	SCO1642	LacI family regulator	-0.0731663	0.999995	0.437694	0.999993	0.0878164	1	0	0	0	hrdB	not.known
SCO3989	SCO3989	ribonuclease inhibitor	-0.0350477	0.999995	0.139114	0.999993	-0.328759	1	0	0	0	hrdB	not.known
SCO6349	SCO6349	transcriptional regulator	0.182717	0.999995	0.282855	0.999993	0.179376	1	0	0	0	hrdB	not.known
SCO0139	SCO0139	hypothetical protein	-0.0223724	0.999995	0.123081	0.999993	0.00248868	1	0	0	0	hrdB	not.known
SCO3680	SCO3680	hypothetical protein	0.0214719	0.999995	0.73241	0.858675	-1.31222	0.288195	0	0	0	hrdB	not.known
SCO6032	SCO6032	hydrolase	0.0269707	0.999995	0.256798	0.999993	0.326038	1	0	0	0	hrdB	not.known
SCO0512	SCO0512	regulatory protein	-0.159191	0.999995	0.0172132	0.999993	0.0151017	1	0	0	0	hrdB	not.known
SCO4926	SCO4926	propionyl-CoA carboxylase complex B subunit	0.165981	0.999995	0.431684	0.999993	0.23053	1	0	0	0	hrdB	not.known
SCO4282	SCO4282	dimeric protein	0.247782	0.999995	0.229567	0.999993	0.0844978	1	0	0	0	hrdB	not.known
SCO4860	SCO4860	hydrolase	0.184898	0.999995	0.327804	0.999993	-0.0520603	1	0	0	0	hrdB	not.known
SCO5842	SCO5842	hypothetical protein	-0.1894	0.999995	0.579913	0.975294	-0.368434	1	0	0	0	hrdB	not.known
SCO2183	SCO2183	2-oxoacid dehydrogenase subunit E1	-0.199637	0.999995	0.357808	0.999993	0.491169	1	0	0	0	hrdB	not.known
SCO2181	SCO2181	2-oxoglutarate dehydrogenase, E2 component, dihydrolipoamide succinyltransferase	0.173251	0.999995	0.315625	0.999993	-0.304796	1	0	0	0	hrdB	not.known
SCO5047	glpX	fructose 1,6-bisphosphatase II	-0.210723	0.999995	-0.502779	0.999993	-0.431108	1	0	0	0	hrdB	not.known
SCO6699	SCO6699	protocatechuate 3,4-dioxygenase subunit alpha	0.0170892	0.999995	-0.549661	0.999993	0.603042	0.882113	0	0	0	hrdB	not.known
SCO7579	SCO7579	DNA-binding protein	-0.0667977	0.999995	-0.0871118	0.999993	-0.236447	1	0	0	0	hrdB	not.known
SCO6652	SCO6652	hypothetical protein	-0.0162626	0.999995	-0.48347	0.999993	0.749481	0.520779	0	0	0	hrdB	not.known
SCO6244	SCO6244	hypothetical protein	0.0196552	0.999995	0.726306	0.663047	0.312545	1	0	0	0	hrdB	not.known
SCO5621	SCO5621	RNA polymerase sigma factor WhiG	-0.102416	0.999995	-0.523115	0.999993	-0.23601	1	0	0	0	hrdB	not.known
SCO2678	SCO2678	hypothetical protein	-0.0214707	0.999995	-0.394868	0.999993	-0.457957	1	0	0	0	hrdB	not.known
SCO2684	SCO2684	ATP-binding membrane protein	-0.0223254	0.999995	0.261412	0.999993	0.251916	1	0	0	0	hrdB	not.known
SCO3823	SCO3823	quinone oxidoreductase	-0.146944	0.999995	0.0406759	0.999993	0.0622767	1	0	0	0	hrdB	not.known
SCO4312	SCO4312	hypothetical protein	-0.0411613	0.999995	0.423734	0.999993	0.438418	1	0	0	0	hrdB	not.known
SCO3768	SCO3768	translocase	-0.128448	0.999995	-0.486226	0.999993	0.301631	1	0	0	0	hrdB	not.known
SCO5603	SCO5603	hypothetical protein	-0.0648054	0.999995	-0.0140152	0.999993	0.00260205	1	0	0	0	hrdB	not.known
SCO1104	SCO1104	TetR family transcriptional regulator	0.0389732	0.999995	-0.0368493	0.999993	-0.888279	0.113763	0	0	0	hrdB	not.known
SCO4092	SCO4092	ATP-dependent helicase	-0.127108	0.999995	-0.358881	0.999993	0.768974	0.188494	0	0	0	hrdB	not.known
SCO5847	SCO5847	transcriptional regulator	-0.060692	0.999995	0.18557	0.999993	-0.0689658	1	0	0	0	hrdB	not.known
SCO1763	SCO1763	iron-sulfur protein	-0.00775617	0.999995	-0.489592	0.999993	-0.0671535	1	0	0	0	hrdB	not.known
SCO6635	SCO6635	bacteriophage resistance gene pglY	0.142477	0.999995	0.515986	0.999993	-0.0144959	1	0	0	0	hrdB	not.known
SCO6636	SCO6636	bacteriophage resistance gene pglZ	-0.171129	0.999995	0.0789994	0.999993	-0.500968	1	0	0	0	hrdB	not.known
SCO0344	SCO0344	GntR family transcriptional regulator	0.0209341	0.999995	0.429327	0.999993	-0.0504622	1	0	0	0	hrdB	not.known
SCO5160	SCO5160	hypothetical protein	0.0122192	0.999995	-0.258335	0.999993	0.274347	1	0	0	0	hrdB	not.known
SCO2549	SCO2549	protease	0.0678266	0.999995	0.484303	0.999993	0.340869	1	0	0	0	hrdB	not.known
SCO2337	SCO2337	acetyltransferase	0.0283174	0.999995	0.402711	0.999993	0.0713055	1	0	0	0	hrdB	not.known
SCO4314	SCO4314	hypothetical protein	-0.0356944	0.999995	0.0397078	0.999993	0.0367906	1	0	0	0	hrdB	not.known
SCO1444	SCO1444	chitinase	-0.0094663	0.999995	-0.478019	0.999993	0.448523	1	0	0	0	hrdB	not.known
SCO5646	SCO5646	solute binding lipoprotein	0.060661	0.999995	-0.224871	0.999993	-0.707912	0.385027	0	0	0	hrdB	not.known
SCO5122	SCO5122	peptidase	0.0869994	0.999995	0.332694	0.999993	0.447895	1	0	0	0	hrdB	not.known
SCO2109	thiG	thiazole synthase	0.0524442	0.999995	-0.308507	0.999993	-0.120471	1	0	0	0	hrdB	not.known
SCO4927	SCO4927	ligase	0.00535221	0.999995	0.40943	0.999993	-0.0250195	1	0	0	0	hrdB	not.known
SCO1515	secF	preprotein translocase subunit SecF	0.00839028	0.999995	-0.0693103	0.999993	-0.615569	0.799295	0	0	0	hrdB	not.known
SCO7580	SCO7580	hypothetical protein	-0.0134895	0.999995	-0.169646	0.999993	0.197777	1	0	0	0	hrdB	not.known
SCO2835	SCO2835	hypothetical protein	-0.00328934	0.999995	0.789244	0.35239	-0.37699	1	0	0	0	hrdB	not.known
SCO2268	SCO2268	hypothetical protein	-0.00261761	0.999995	-0.437396	0.999993	-0.293435	1	0	0	0	hrdB	not.known
SCO3894	SCO3894	transmembrane protein	0.00712888	0.999995	0.200704	0.999993	-0.349141	1	0	0	0	hrdB	not.known
SCO3714	SCO3714	transposase	1.08744	0.070576	0.606267	0.90191	0.534958	1	0	0	0	hrdB	yes
SCO1799	SCO1799	hypothetical protein	-1.13149	0.270482	-0.373766	0.999993	-0.927234	0.149597	0	0	0	hrdB	yes
SCO0867	SCO0867	hypothetical protein	1.0082	0.308744	0.836775	0.436753	0.859943	0.231243	0	0	0	hrdB	yes
SCO3961	SCO3961	seryl-tRNA synthetase	-0.723009	0.571421	-0.663682	0.625952	0.30279	1	0	0	0	hrdB	yes
SCO5351	SCO5351	regulatory protein	0.768628	0.601956	0.347652	0.999993	0.917586	0.0582641	0	0	0	hrdB	yes
SCO4257	SCO4257	hydrolytic protein	0.74542	0.620098	0.266413	0.999993	0.826954	0.126287	0	0	0	hrdB	yes
SCO6410	SCO6410	DNA-binding protein	0.85512	0.63477	0.493154	0.999993	-0.253792	1	0	0	0	hrdB	yes
SCO1673	SCO1673	hypothetical protein	0.727365	0.729803	0.48456	0.999993	0.375515	1	0	0	0	hrdB	yes
SCO7801	SCO7801	hypothetical protein	-0.887558	0.737511	-0.36343	0.999993	-1.04964	0.159235	0	0	0	hrdB	yes
SCO2043	SCO2043	anthranilate synthase component I	-0.689746	0.778331	-0.211615	0.999993	-0.423633	1	0	0	0	hrdB	yes
SCO5576	SCO5576	acylphosphatase	-0.751343	0.799728	-0.355067	0.999993	-1.00937	0.0768729	0	0	0	hrdB	yes
SCO6476	SCO6476	adenylosuccinate lyase	0.738728	0.812338	1.15212	0.0673199	0.275312	1	0	0	0	hrdB	yes
SCO4333	SCO4333	hypothetical protein	-0.721477	0.899934	-0.730851	0.720818	-1.00327	0.173459	0	0	0	hrdB	yes
SCO1145	SCO1145	MarR family regulatory protein	-0.670742	0.903564	-0.055866	0.999993	-0.446526	1	0	0	0	hrdB	yes
SCO4180	SCO4180	iron uptake regulatory protein	-0.637789	0.938157	-0.26206	0.999993	-0.343863	1	0	0	0	hrdB	yes
SCO0278	SCO0278	MutT domain-containing protein	0.646229	0.964376	-0.20841	0.999993	0.233172	1	0	0	0	hrdB	yes
SCO1122	SCO1122	regulatory protein	-0.616045	0.998917	-0.240149	0.999993	-0.822072	0.111304	0	0	0	hrdB	yes
SCO4353	SCO4353	hypothetical protein	0.636153	0.998917	0.301692	0.999993	-0.0603714	1	0	0	0	hrdB	yes
SCO5245	SCO5245	hypothetical protein	0.607297	0.999995	0.380702	0.999993	0.527212	1	0	0	0	hrdB	yes
SCO4067	SCO4067	DNA polymerase III subunits gamma and tau	-0.586784	0.999995	-0.0945508	0.999993	-0.599333	0.84711	0	0	0	hrdB	yes
SCO1535	SCO1535	hypothetical protein	0.569913	0.999995	0.239792	0.999993	0.818111	0.461135	0	0	0	hrdB	yes
SCO4298	SCO4298	carboxylesterase	-0.568522	0.999995	0.0197462	0.999993	-0.0164287	1	0	0	0	hrdB	yes
SCO1479	gmk	guanylate kinase	0.57134	0.999995	0.391907	0.999993	0.410449	1	0	0	0	hrdB	yes
SCO7729	SCO7729	hypothetical protein	-0.56669	0.999995	-0.283669	0.999993	-0.574314	0.964375	0	0	0	hrdB	yes
SCO2014	SCO2014	pyruvate kinase	-0.563381	0.999995	-0.469179	0.999993	0.197905	1	0	0	0	hrdB	yes
SCO2034	SCO2034	prolipoprotein diacylglyceryl transferase	0.555868	0.999995	0.491442	0.999993	0.69121	0.404294	0	0	0	hrdB	yes
SCO3976	SCO3976	phosphodiesterase	-0.538223	0.999995	-0.452976	0.999993	-0.860066	0.120782	0	0	0	hrdB	yes
SCO7510	SCO7510	peptidyl-prolyl cis-trans isomerase	0.511733	0.999995	0.0732162	0.999993	-0.112739	1	0	0	0	hrdB	yes
SCO2615	valS	valyl-tRNA synthetase	-0.516573	0.999995	-0.231586	0.999993	0.0565953	1	0	0	0	hrdB	yes
SCO1094	SCO1094	TetR family transcriptional regulator	0.499219	0.999995	-0.225496	0.999993	-0.463627	1	0	0	0	hrdB	yes
SCO4258	SCO4258	hydrolytic protein	-0.499691	0.999995	-0.91634	0.0611987	0.0437348	1	0	0	0	hrdB	yes
SCO2295	SCO2295	hypothetical protein	-0.409872	0.999995	-0.46295	0.999993	-0.0704965	1	0	0	0	hrdB	yes
SCO2486	SCO2486	nitrite reductase NirB	-0.354416	0.999995	-1.07358	0.457524	-0.955686	0.355674	0	0	0	hrdB	yes
SCO7093	SCO7093	transcriptional regulator	-0.490376	0.999995	-0.249472	0.999993	-0.673606	0.490365	0	0	0	hrdB	yes
SCO3355	SCO3355	adenine glycosylase	-0.454192	0.999995	-0.0300553	0.999993	-0.573667	0.960989	0	0	0	hrdB	yes
SCO2115	SCO2115	2-dehydro-3-deoxyphosphoheptonate aldolase	-0.469025	0.999995	-0.322181	0.999993	-0.727331	0.315263	0	0	0	hrdB	yes
SCO2972	prfB	peptide chain release factor 2	-0.453004	0.999995	-0.306148	0.999993	-0.693825	0.482345	0	0	0	hrdB	yes
SCO2158	SCO2158	kinase	-0.465472	0.999995	-0.693008	0.544228	-0.345957	1	0	0	0	hrdB	yes
SCO5812	rnhB	ribonuclease HII	-0.447152	0.999995	-0.654799	0.726276	-0.561918	1	0	0	0	hrdB	yes
SCO5998	SCO5998	UDP-N-acetylglucosamine transferase	-0.439742	0.999995	-0.597252	0.920208	0.0316147	1	0	0	0	hrdB	yes
SCO2670	SCO2670	O-methyltransferase	0.327549	0.999995	0.852043	0.385402	-0.170656	1	0	0	0	hrdB	yes
SCO4506	SCO4506	hypothetical protein	-0.413837	0.999995	0.0827491	0.999993	-0.858014	0.0675604	0	0	0	hrdB	yes
SCO1990	SCO1990	hypothetical protein	-0.289569	0.999995	0.395445	0.999993	-0.918998	0.151239	0	0	0	hrdB	yes
SCO2860	SCO2860	rifampin ADP-ribosyl transferase	0.347934	0.999995	0.284976	0.999993	0.0515553	1	0	0	0	hrdB	yes
SCO1019	SCO1019	hypothetical protein	-0.280866	0.999995	-0.014648	0.999993	0.31045	1	0	0	0	hrdB	yes
SCO4336	SCO4336	marR-family protein	0.414876	0.999995	0.246719	0.999993	-0.000377879	1	0	0	0	hrdB	yes
SCO4434	SCO4434	LysR family transcriptional regulator	0.24803	0.999995	0.193257	0.999993	-0.538598	1	0	0	0	hrdB	yes
SCO5784	SCO5784	two-component sensor	0.273846	0.999995	0.228802	0.999993	0.547934	1	0	0	0	hrdB	yes
SCO1928	SCO1928	ABC transporter ATP-binding protein	-0.373898	0.999995	-0.396763	0.999993	-0.755297	0.189842	0	0	0	hrdB	yes
SCO1556	SCO1556	acetyltransferase	-0.33707	0.999995	-0.345833	0.999993	-0.312973	1	0	0	0	hrdB	yes
SCO2657	SCO2657	transcriptional regulator	-0.326469	0.999995	-0.524086	0.999993	-0.694437	0.454814	0	0	0	hrdB	yes
SCO6409	SCO6409	methionine aminopeptidase	0.203365	0.999995	0.193145	0.999993	-0.187373	1	0	0	0	hrdB	yes
SCO4181	SCO4181	hypothetical protein	-0.350812	0.999995	0.802252	0.180554	-0.345144	1	0	0	0	hrdB	yes
SCO2157	SCO2157	aminotransferase	-0.331521	0.999995	-0.282188	0.999993	-0.737886	0.264928	0	0	0	hrdB	yes
SCO1663	cysS	cysteinyl-tRNA synthetase	-0.365163	0.999995	-0.234742	0.999993	-0.80628	0.0811911	0	0	0	hrdB	yes
SCO1784	SCO1784	hypothetical protein	-0.188549	0.999995	0.219922	0.999993	0.278124	1	0	0	0	hrdB	yes
SCO3796	SCO3796	hypothetical protein	0.310656	0.999995	0.579773	0.973191	-0.122295	1	0	0	0	hrdB	yes
SCO5793	dapF	diaminopimelate epimerase	-0.304517	0.999995	0.113914	0.999993	-0.452111	1	0	0	0	hrdB	yes
SCO6445	SCO6445	inositol monophosphatase	0.270909	0.999995	0.235214	0.999993	0.00452514	1	0	0	0	hrdB	yes
SCO1811	SCO1811	hypothetical protein	0.192492	0.999995	-0.101325	0.999993	-0.88618	0.167062	0	0	0	hrdB	yes
SCO1469	SCO1469	hypothetical protein	0.276324	0.999995	0.508968	0.999993	0.0698997	1	0	0	0	hrdB	yes
SCO1439	hisE	phosphoribosyl-ATP pyrophosphatase	-0.137001	0.999995	-0.680239	0.760249	-1.02317	0.0723072	0	0	0	hrdB	yes
SCO1959	SCO1959	mycothiol-dependent maleylpyruvate isomerase	0.229967	0.999995	-0.116434	0.999993	0.383556	1	0	0	0	hrdB	yes
SCO5930	SCO5930	NTP pyrophosphohydrolase	0.234445	0.999995	-0.0294786	0.999993	0.169016	1	0	0	0	hrdB	yes
SCO4848	SCO4848	hypothetical protein	-0.248903	0.999995	-0.591026	0.941536	-0.891421	0.0608322	0	0	0	hrdB	yes
SCO5649	SCO5649	hypothetical protein	-0.232483	0.999995	-0.617439	0.866684	-0.744081	0.313162	0	0	0	hrdB	yes
SCO6042	SCO6042	hypothetical protein	-0.26682	0.999995	-0.314409	0.999993	-0.362928	1	0	0	0	hrdB	yes
SCO6592	SCO6592	hypothetical protein	0.139124	0.999995	-0.484612	0.999993	0.198236	1	0	0	0	hrdB	yes
SCO3582	SCO3582	hypothetical protein	-0.200683	0.999995	0.273129	0.999993	-0.258623	1	0	0	0	hrdB	yes
SCO4490	SCO4490	decarboxylase	-0.269167	0.999995	0.0814909	0.999993	-0.594775	0.874172	0	0	0	hrdB	yes
SCO2045	SCO2045	hypothetical protein	0.271953	0.999995	0.666344	0.632898	0.209317	1	0	0	0	hrdB	yes
SCO5560	ddl	D-alanyl-alanine synthetase A	-0.298088	0.999995	-0.294897	0.999993	-0.26768	1	0	0	0	hrdB	yes
SCO1382	SCO1382	hypothetical protein	-0.154296	0.999995	-0.498778	0.999993	-0.792288	0.249384	0	0	0	hrdB	yes
SCO5510	SCO5510	dehydrogenase	0.232124	0.999995	0.0255795	0.999993	0.293863	1	0	0	0	hrdB	yes
SCO2364	SCO2364	hypothetical protein	-0.247694	0.999995	-0.498691	0.999993	-0.282252	1	0	0	0	hrdB	yes
SCO7146	SCO7146	regulatory protein	0.121636	0.999995	-0.50733	0.999993	-0.888915	0.133087	0	0	0	hrdB	yes
SCO4907	SCO4907	transcriptional regulator	0.218273	0.999995	-0.0842078	0.999993	-0.345086	1	0	0	0	hrdB	yes
SCO3580	SCO3580	transpeptidase	0.207342	0.999995	0.286034	0.999993	-0.156855	1	0	0	0	hrdB	yes
SCO7639	SCO7639	MarR family regulatory protein	-0.108705	0.999995	-0.459787	0.999993	-0.277592	1	0	0	0	hrdB	yes
SCO3014	SCO3014	translation initiation factor	-0.196308	0.999995	-0.572116	0.994981	0.129437	1	0	0	0	hrdB	yes
SCO2354	SCO2354	hypothetical protein	-0.039671	0.999995	-0.447727	0.999993	-0.477661	1	0	0	0	hrdB	yes
SCO1616	SCO1616	transcriptional regulator	0.0691211	0.999995	0.27901	0.999993	-0.457323	1	0	0	0	hrdB	yes
SCO5752	SCO5752	hypothetical protein	-0.235163	0.999995	0.0332667	0.999993	-0.3976	1	0	0	0	hrdB	yes
SCO3063	SCO3063	two-component system reponse regulator	-0.212652	0.999995	-0.0623558	0.999993	-0.356651	1	0	0	0	hrdB	yes
SCO5766	SCO5766	hypothetical protein	0.0510164	0.999995	-0.325301	0.999993	-0.910996	0.149133	0	0	0	hrdB	yes
SCO3378	SCO3378	small membrane protein	-0.0942875	0.999995	-0.252135	0.999993	-0.90421	0.0850937	0	0	0	hrdB	yes
SCO5241	SCO5241	hypothetical protein	-0.171818	0.999995	0.179685	0.999993	-0.47352	1	0	0	0	hrdB	yes
SCO5694	SCO5694	1-deoxy-D-xylulose 5-phosphate reductoisomerase	-0.203971	0.999995	0.29936	0.999993	-0.126353	1	0	0	0	hrdB	yes
SCO3566	SCO3566	hydrolase	-0.160457	0.999995	0.00131053	0.999993	0.379816	1	0	0	0	hrdB	yes
SCO5423	SCO5423	pyruvate kinase	-0.145963	0.999995	-0.0899603	0.999993	-0.255877	1	0	0	0	hrdB	yes
SCO4687	SCO4687	hypothetical protein	0.0597812	0.999995	0.193491	0.999993	-0.399133	1	0	0	0	hrdB	yes
SCO4944	SCO4944	DNA-binding protein	-0.108168	0.999995	0.684619	0.579924	-0.215621	1	0	0	0	hrdB	yes
SCO0298	SCO0298	LysR family transcriptional regulator	-0.112493	0.999995	0.454275	0.999993	-0.811633	0.111647	0	0	0	hrdB	yes
SCO3036	SCO3036	2-phospho-L-lactate transferase	-0.0747247	0.999995	-0.179697	0.999993	-0.306383	1	0	0	0	hrdB	yes
SCO4209	gpmA	2,3-bisphosphoglycerate-dependent phosphoglycerate mutase	-0.056578	0.999995	0.672641	0.683725	-0.00489077	1	0	0	0	hrdB	yes
SCO5152	SCO5152	ATP-binding protein	-0.141118	0.999995	0.391567	0.999993	-0.617835	0.749713	0	0	0	hrdB	yes
SCO3792	SCO3792	methionyl-tRNA synthetase	0.0573909	0.999995	0.12653	0.999993	0.318904	1	0	0	0	hrdB	yes
SCO2003	SCO2003	DNA polymerase I	-0.106347	0.999995	0.272335	0.999993	-0.407916	1	0	0	0	hrdB	yes
SCO6030	SCO6030	hypothetical protein	-0.0491398	0.999995	0.787556	0.268921	-0.0491336	1	0	0	0	hrdB	yes
SCO2103	SCO2103	5,10-methylenetetrahydrofolate reductase	-0.10374	0.999995	-0.13438	0.999993	-0.443078	1	0	0	0	hrdB	yes
SCO5645	SCO5645	23S rRNA (adenine(2503)-C(2))-methyltransferase RlmN	-0.0824704	0.999995	0.176766	0.999993	-0.741154	0.228203	0	0	0	hrdB	yes
SCO0747	SCO0747	hypothetical protein	0.0161562	0.999995	0.812136	0.282908	-0.600369	0.86431	0	0	0	hrdB	yes
SCO4303	SCO4303	transcriptional regulator	-0.0270018	0.999995	0.20046	0.999993	-0.882264	0.0711192	0	0	0	hrdB	yes
SCO5577	SCO5577	chromosome associated protein	-0.0606385	0.999995	-0.145436	0.999993	-0.41136	1	0	0	0	hrdB	yes
SCO1797	SCO1797	hypothetical protein	-0.0462327	0.999995	0.139593	0.999993	0.0957308	1	0	0	0	hrdB	yes
SCO2266	SCO2266	methionine aminopeptidase	-0.0367182	0.999995	-0.0257333	0.999993	-0.337953	1	0	0	0	hrdB	yes
SCO2901	SCO2901	hypothetical protein	0.00876627	0.999995	-0.19706	0.999993	-0.638659	0.724201	0	0	0	hrdB	yes
SCO5815	SCO5815	ATP-dependent DNA helicase	-0.0416648	0.999995	0.251548	0.999993	-0.0484041	1	0	0	0	hrdB	yes
SCO5791	miaA	tRNA delta(2)-isopentenylpyrophosphate transferase	-0.0181113	0.999995	-0.0261382	0.999993	0.801283	0.107478	0	0	0	hrdB	yes
SCO2489	SCO2489	TetR family transcriptional regulator	0.0051306	0.999995	-0.470018	0.999993	-0.365115	1	0	0	0	hrdB	yes
SCO5929	SCO5929	oxidoreductase	0.0022899	0.999995	-0.281136	0.999993	0.232162	1	0	0	0	hrdB	yes
SCO1697	SCO1697	MerR family transcriptional regulator	0.00236451	0.999995	0.414045	0.999993	-0.203927	1	0	0	0	hrdB	yes
SCO0513	SCO0513	hypothetical protein	-0.0127007	0.999995	-0.246375	0.999993	-0.320192	1	0	0	0	hrdB	yes
SCO5755	SCO5755	hypothetical protein	0.845553	0.299057	0.375119	0.999993	0.62914	0.720339	0	0	0	hrdB	yes
SCO4752	SCO4752	DNA-binding/iron metalloprotein/AP endonuclease	-0.773973	0.432912	-0.449156	0.999993	-0.802874	0.0934103	0	0	0	hrdB	yes
SCO2296	SCO2296	hypothetical protein	-0.830219	0.780159	-0.879872	0.543153	-0.540532	1	0	0	0	hrdB	yes
SCO4905	SCO4905	lipoprotein	-0.728197	0.836054	-1.06215	0.157346	-0.617961	0.826213	0	0	0	hrdB	yes
SCO3634	SCO3634	ABC transporter membrane-spanning protein	-0.654059	0.989224	-0.745829	0.679482	0.676431	0.634588	0	0	0	hrdB	yes
SCO3838	SCO3838	hypothetical protein	-0.610728	0.995808	-0.488761	0.999993	-0.716982	0.270685	0	0	0	hrdB	yes
SCO5077	SCO5077	hypothetical protein	0.619202	0.999995	0.634437	0.848703	-0.0238261	1	0	0	0	hrdB	yes
SCO3837	SCO3837	hypothetical protein	-0.588138	0.999995	-0.412426	0.999993	-0.583977	0.922544	0	0	0	hrdB	yes
SCO2488	SCO2488	nitrite reductase small subunit NirC	-0.659185	0.999995	-0.864851	0.836832	0.0213606	1	0	0	0	hrdB	yes
SCO3836	SCO3836	rRNA methylase	-0.524064	0.999995	-0.760038	0.57639	-0.870183	0.182738	0	0	0	hrdB	yes
SCO5081	SCO5081	hypothetical protein	0.493005	0.999995	1.3343	0.141832	1.25148	0.0831404	0	0	0	hrdB	yes
SCO3013	SCO3013	two-component system response regulator	0.495692	0.999995	-0.100356	0.999993	-0.0372574	1	0	0	0	hrdB	yes
SCO3037	SCO3037	F420-0--gamma-glutamyl ligase	-0.498825	0.999995	0.121343	0.999993	-0.389662	1	0	0	0	hrdB	yes
SCO4337	SCO4337	integral membrane efflux protein	0.38579	0.999995	0.877329	0.128239	-0.16572	1	0	0	0	hrdB	yes
SCO5785	SCO5785	two-component regulator	0.31639	0.999995	0.31673	0.999993	0.590296	0.900498	0	0	0	hrdB	yes
SCO5753	SCO5753	phosphatidylglycerophosphate synthase	0.377226	0.999995	0.346108	0.999993	-0.42518	1	0	0	0	hrdB	yes
SCO4906	SCO4906	sensor kinase	-0.39647	0.999995	-0.392969	0.999993	-0.600533	0.836262	0	0	0	hrdB	yes
SCO4491	ubiA	4-hydroxybenzoate octaprenyltransferase	-0.321629	0.999995	-0.183865	0.999993	-0.670057	0.499959	0	0	0	hrdB	yes
SCO5078	SCO5078	hypothetical protein	0.137301	0.999995	0.711129	0.654846	0.0864911	1	0	0	0	hrdB	yes
SCO5754	SCO5754	hypothetical protein	0.222603	0.999995	-0.21559	0.999993	0.0332251	1	0	0	0	hrdB	yes
SCO3839	SCO3839	hypothetical protein	-0.258554	0.999995	-0.351923	0.999993	-0.504311	1	0	0	0	hrdB	yes
SCO2487	SCO2487	nitrite reductase large subunit NirB	-0.00527537	0.999995	-0.897452	0.543774	0.364964	1	0	0	0	hrdB	yes
SCO3012	SCO3012	two-component system histidine kinase	-0.0468745	0.999995	-0.0160706	0.999993	-0.203238	1	0	0	0	hrdB	yes
SCO3011	SCO3011	lipoprotein LpqB	-0.0430753	0.999995	-0.226048	0.999993	-0.0611788	1	0	0	0	hrdB	yes
SCO0494	SCO0494	iron-siderophore binding lipoprotein	1.10285	0.0506265	0.442938	0.999993	-0.324966	1	0	0	0	hrdB	no
SCO5778	SCO5778	two-component system regulator	-1.19847	0.0651913	-0.855895	0.272623	0.765391	0.243705	0	0	0	hrdB	no
SCO5555	SCO5555	hypothetical protein	1.24352	0.0729582	0.869299	0.353692	0.658095	0.710509	0	0	0	hrdB	no
SCO4232	SCO4232	transcriptional factor regulator	1.29259	0.0783468	0.913987	0.291553	0.807451	0.347265	0	0	0	hrdB	no
SCO6000	SCO6000	hypothetical protein	1.03447	0.0964776	0.892098	0.149995	0.56512	0.987613	0	0	0	hrdB	no
SCO7751	SCO7751	regulatory protein	1.20159	0.1056	0.858125	0.394952	0.36974	1	0	0	0	hrdB	no
SCO0991	SCO0991	hypothetical protein	0.963683	0.114552	0.0355487	0.999993	-0.0845448	1	0	0	0	hrdB	no
SCO6630	SCO6630	hypothetical protein	1.09974	0.114552	0.147105	0.999993	0.522714	1	0	0	0	hrdB	no
SCO0680	SCO0680	transmembrane efflux protein	0.920071	0.137656	0.282085	0.999993	-0.308651	1	0	0	0	hrdB	no
SCO5871	SCO5871	turgor pressure sensor	-0.937988	0.141704	-0.525206	0.999993	-0.787178	0.137445	0	0	0	hrdB	no
SCO2741	SCO2741	hypothetical protein	1.06258	0.141942	0.771565	0.49154	0.957659	0.0604797	0	0	0	hrdB	no
SCO5202	SCO5202	hypothetical protein	0.992449	0.142876	0.524742	0.999993	0.39655	1	0	0	0	hrdB	no
SCO2232	SCO2232	maltose operon transcriptional repressor	-0.953053	0.143241	-0.884933	0.121831	-0.460171	1	0	0	0	hrdB	no
SCO6127	SCO6127	carboxylesterase	-1.50799	0.155662	-0.526372	0.999993	0.195289	1	0	0	0	hrdB	no
SCO7578	SCO7578	hypothetical protein	-2.56568	0.168847	-1.58479	0.337907	-0.901485	0.581027	0	0	0	hrdB	no
SCO4088	SCO4088	hypothetical protein	1.08994	0.172153	0.521304	0.999993	0.553885	0.998795	0	0	0	hrdB	no
SCO0495	SCO0495	iron-siderophore ABC-transporter ATP-binding protein	0.975178	0.177357	0.436968	0.999993	-0.465437	1	0	0	0	hrdB	no
SCO6265	SCO6265	gamma-butyrolactone binding protein	0.912735	0.206688	0.685519	0.625472	0.0329878	1	0	0	0	hrdB	no
SCO4293	SCO4293	threonine synthase	-0.90395	0.210285	-0.558621	0.999993	-0.158356	1	0	0	0	hrdB	no
SCO0641	SCO0641	tellurium resistance protein	1.00494	0.239842	0.778368	0.476577	0.67789	0.625009	0	0	0	hrdB	no
SCO1365	SCO1365	hypothetical protein	1.29005	0.249361	0.33664	0.999993	0.494434	1	0	0	0	hrdB	no
SCO5792	SCO5792	transmembrane protein	-0.954463	0.268315	-0.364099	0.999993	0.426066	1	0	0	0	hrdB	no
SCO5724	SCO5724	hypothetical protein	0.88255	0.306028	0.38852	0.999993	0.828305	0.147084	0	0	0	hrdB	no
SCO2169	SCO2169	hypothetical protein	-0.850855	0.306028	-0.347562	0.999993	-0.695783	0.438929	0	0	0	hrdB	no
SCO7060	SCO7060	hypothetical protein	-0.913819	0.307057	-0.438893	0.999993	-0.79081	0.198731	0	0	0	hrdB	no
SCO4447	SCO4447	hypothetical protein	-0.918709	0.312977	-0.195877	0.999993	0.13413	1	0	0	0	hrdB	no
SCO0527	SCO0527	cold shock protein	1.03389	0.371491	-1.15648	0.104177	1.09642	0.0787128	0	0	0	hrdB	no
SCO1559	SCO1559	ABC transporter ATP-binding protein	-0.785798	0.397926	-0.0537857	0.999993	-0.752729	0.180077	0	0	0	hrdB	no
SCO1748	SCO1748	expression regulator	0.864258	0.399316	0.785194	0.408862	0.478768	1	0	0	0	hrdB	no
SCO3030	SCO3030	hypothetical protein	-0.833132	0.419382	-0.680313	0.663461	-0.79201	0.196897	0	0	0	hrdB	no
SCO5231	SCO5231	GntR family transcriptional regulator	-0.824985	0.429375	-0.616514	0.865231	-0.468282	1	0	0	0	hrdB	no
SCO1378	SCO1378	glycine dehydrogenase	-0.767387	0.454615	0.24824	0.999993	-0.70166	0.356617	0	0	0	hrdB	no
SCO6021	SCO6021	hypothetical protein	-0.807064	0.457273	-0.946688	0.0881414	-0.678636	0.500238	0	0	0	hrdB	no
SCO2256	panB	3-methyl-2-oxobutanoate hydroxymethyltransferase	1.16978	0.481201	1.50758	0.0992886	1.45287	0.0501371	0	0	0	hrdB	no
SCO1758	engA	GTP-binding protein EngA	-0.740481	0.495706	-0.739287	0.325276	-0.168415	1	0	0	0	hrdB	no
SCO4212	SCO4212	hypothetical protein	0.879703	0.49641	0.644081	0.840631	0.512122	1	0	0	0	hrdB	no
SCO5124	SCO5124	hypothetical protein	1.01043	0.502539	1.21315	0.149763	0.487633	1	0	0	0	hrdB	no
SCO4512	SCO4512	hypothetical protein	0.789478	0.502539	0.265225	0.999993	0.527222	1	0	0	0	hrdB	no
SCO3058	SCO3058	dipeptidase	-0.742595	0.526289	-0.391358	0.999993	-0.613795	0.772671	0	0	0	hrdB	no
SCO3327	SCO3327	hypothetical protein	1.19363	0.549412	1.64118	0.110255	-0.570192	0.964375	0	0	0	hrdB	no
SCO4070	SCO4070	hypothetical protein	0.757845	0.566938	0.617428	0.856112	0.752795	0.260771	0	0	0	hrdB	no
SCO4635	rpmG	50S ribosomal protein L33	0.876648	0.577846	0.00515036	0.999993	-0.0443654	1	0	0	0	hrdB	no
SCO3795	aspS	aspartyl-tRNA synthetase	-0.743423	0.597503	-0.696042	0.571019	-0.0115419	1	0	0	0	hrdB	no
SCO5357	rho	transcription termination factor Rho	-0.72869	0.601956	-0.738211	0.386167	-0.360491	1	0	0	0	hrdB	no
SCO4965	greA	transcription elongation factor GreA	0.747679	0.623087	0.630379	0.81827	0.529981	1	0	0	0	hrdB	no
SCO2656	SCO2656	hypothetical protein	0.723095	0.623288	0.461645	0.999993	-0.413593	1	0	0	0	hrdB	no
SCO5853	SCO5853	hypothetical protein	-0.806824	0.633874	-0.782427	0.495871	-0.909179	0.107806	0	0	0	hrdB	no
SCO6159	SCO6159	GntR family transcriptional regulator	-0.768553	0.634506	-1.00348	0.0911718	-0.646325	0.674768	0	0	0	hrdB	no
SCO5535	SCO5535	carboxyl transferase	-0.72279	0.634954	-0.672004	0.636679	-0.392648	1	0	0	0	hrdB	no
SCO1476	SCO1476	methionine adenosyltransferase	-0.715342	0.647619	-0.864809	0.11054	-0.458417	1	0	0	0	hrdB	no
SCO2942	SCO2942	oxidoreductase	-0.777991	0.650429	-0.60533	0.911698	-0.870662	0.137013	0	0	0	hrdB	no
SCO2097	SCO2097	hypothetical protein	0.728718	0.6564	0.573371	0.990289	0.759507	0.248942	0	0	0	hrdB	no
SCO0543	SCO0543	peptidase	-0.745332	0.666653	-0.989191	0.078036	-0.614245	0.807986	0	0	0	hrdB	no
SCO3848	SCO3848	Ser/Thr protein kinase	0.716995	0.673375	0.768095	0.334862	0.54905	1	0	0	0	hrdB	no
SCO5142	SCO5142	hypothetical protein	-1.17713	0.676897	-0.736729	0.836159	-1.42994	0.105658	0	0	0	hrdB	no
SCO5022	SCO5022	lipoprotein	0.768293	0.686673	-0.0139124	0.999993	0.679988	0.615706	0	0	0	hrdB	no
SCO2621	SCO2621	hypothetical protein	0.789105	0.694886	-0.203876	0.999993	0.388159	1	0	0	0	hrdB	no
SCO6381	SCO6381	lipoprotein	-1.00301	0.701154	0.150447	0.999993	-1.10867	0.198906	0	0	0	hrdB	no
SCO5173	SCO5173	hypothetical protein	0.684194	0.704878	0.658405	0.633817	-0.649174	0.561786	0	0	0	hrdB	no
SCO5200	SCO5200	hypothetical protein	-0.703986	0.723496	-0.632982	0.793736	-0.48774	1	0	0	0	hrdB	no
SCO0820	SCO0820	hypothetical protein	0.726258	0.731205	0.292954	0.999993	0.166538	1	0	0	0	hrdB	no
SCO7507	SCO7507	dioxygenase	0.715488	0.731992	0.680129	0.66563	-0.0103079	1	0	0	0	hrdB	no
SCO6145	SCO6145	hypothetical protein	-1.26476	0.734217	-0.183593	0.999993	-0.511988	1	0	0	0	hrdB	no
SCO3681	SCO3681	hypothetical protein	0.986629	0.735401	1.38356	0.18657	-0.517117	1	0	0	0	hrdB	no
SCO4211	SCO4211	integrase, partial CDS	-1.01963	0.740883	-0.547787	0.999993	-0.511504	1	0	0	0	hrdB	no
SCO5952	SCO5952	hypothetical protein	0.693453	0.744193	0.382772	0.999993	0.394999	1	0	0	0	hrdB	no
SCO4505	SCO4505	cold shock protein	0.74978	0.760051	-0.474366	0.999993	-0.0771353	1	0	0	0	hrdB	no
SCO7212	SCO7212	glycosyl hydrolase	-0.83646	0.780159	-0.888528	0.521247	-0.284559	1	0	0	0	hrdB	no
SCO4570	SCO4570	NADH dehydrogenase subunit I	0.747695	0.782326	0.68662	0.746865	1.03157	0.0528939	0	0	0	hrdB	no
SCO2353	SCO2353	hypothetical protein	0.727286	0.785281	0.572213	0.983228	0.465415	1	0	0	0	hrdB	no
SCO5405	SCO5405	transcriptional regulator	0.690929	0.791205	0.360635	0.999993	-0.0265659	1	0	0	0	hrdB	no
SCO1488	SCO1488	bifunctional pyrimidine regulatory protein PyrR uracil phosphoribosyltransferase	-0.737056	0.793388	-0.348637	0.999993	0.405925	1	0	0	0	hrdB	no
SCO6808	SCO6808	transcription regulator ArsR	0.719644	0.795846	0.140029	0.999993	0.265604	1	0	0	0	hrdB	no
SCO4137	SCO4137	hypothetical protein	-0.683772	0.806109	-0.707664	0.551475	-0.574461	0.960989	0	0	0	hrdB	no
SCO1149	SCO1149	hypothetical protein	-0.763081	0.817349	-1.2637	0.103533	0.437553	1	0	0	0	hrdB	no
SCO1391	SCO1391	phosphoenolpyruvate-protein phosphotransferase	-0.674655	0.8207	-0.124362	0.999993	-0.205157	1	0	0	0	hrdB	no
SCO1205	SCO1205	hypothetical protein	0.689191	0.827503	0.774438	0.415511	-0.17837	1	0	0	0	hrdB	no
SCO3852	SCO3852	hypothetical protein	-0.795559	0.83481	-0.0282526	0.999993	-0.615167	0.859039	0	0	0	hrdB	no
SCO7626	SCO7626	monooxygenase	-0.68929	0.861181	-0.624275	0.86496	0.794375	0.194808	0	0	0	hrdB	no
SCO2571	leuS	leucyl-tRNA synthetase	-0.642171	0.886294	-0.823365	0.137893	-0.74327	0.205763	0	0	0	hrdB	no
SCO5145	SCO5145	hypothetical protein	0.670822	0.888902	0.367435	0.999993	-0.079561	1	0	0	0	hrdB	no
SCO5807	SCO5807	hypothetical protein	-0.674835	0.8992	-0.507328	0.999993	-0.883729	0.127243	0	0	0	hrdB	no
SCO2514	SCO2514	hypothetical protein	0.75266	0.89946	0.150912	0.999993	0.817343	0.500652	0	0	0	hrdB	no
SCO5111	SCO5111	GTP-binding protein	-0.646121	0.911668	-0.546628	0.999993	-0.861476	0.0786704	0	0	0	hrdB	no
SCO3972	SCO3972	hypothetical protein	-0.645888	0.918631	-0.933631	0.0956777	-0.860441	0.0750525	0	0	0	hrdB	no
SCO1307	SCO1307	hypothetical protein	-0.684254	0.940778	-0.491662	0.999993	0.739104	0.455982	0	0	0	hrdB	no
SCO2447	SCO2447	hypothetical protein	-0.632349	0.949976	-0.469163	0.999993	-0.545992	1	0	0	0	hrdB	no
SCO2824	SCO2824	NAD-binding protein	-0.642114	0.963229	-0.650239	0.798942	-0.354859	1	0	0	0	hrdB	no
SCO4528	SCO4528	hypothetical protein	0.626265	0.965386	0.443782	0.999993	0.265524	1	0	0	0	hrdB	no
SCO7051	rho	transcription termination factor Rho	-0.674637	0.993575	0.0999219	0.999993	-1.12362	0.125524	0	0	0	hrdB	no
SCO5813	SCO5813	hypothetical protein	-0.622369	0.993787	-0.612653	0.883884	-0.301487	1	0	0	0	hrdB	no
SCO4789	SCO4789	hypothetical protein	-0.628334	0.998917	-0.455633	0.999993	-0.386627	1	0	0	0	hrdB	no
SCO1798	SCO1798	ABC transporter ATP-binding protein	-0.611771	0.999995	-0.0734943	0.999993	-0.616877	0.776596	0	0	0	hrdB	no
SCO4115	SCO4115	hypothetical protein	-0.624652	0.999995	0.0939469	0.999993	-0.181152	1	0	0	0	hrdB	no
SCO4131	SCO4131	hypothetical protein	0.609878	0.999995	0.636887	0.815992	0.626237	0.768366	0	0	0	hrdB	no
SCO4462	SCO4462	hypothetical protein	-0.603798	0.999995	-0.940865	0.0907381	-0.772796	0.194826	0	0	0	hrdB	no
SCO4292	SCO4292	glucosyl-3-phosphoglycerate synthase	-0.603746	0.999995	-0.970714	0.107567	-0.442194	1	0	0	0	hrdB	no
SCO2314	SCO2314	hypothetical protein	-0.605489	0.999995	-0.446816	0.999993	-0.403344	1	0	0	0	hrdB	no
SCO2950	SCO2950	DNA-binding protein HU (hs1)	0.603384	0.999995	-0.499024	0.999993	0.0074315	1	0	0	0	hrdB	no
SCO6925	SCO6925	hypothetical protein	1.13334	0.999995	0.865745	0.999993	1.39649	0.522303	0	0	0	hrdB	no
SCO3384	SCO3384	hypothetical protein	-0.594666	0.999995	-0.197127	0.999993	-0.555769	1	0	0	0	hrdB	no
SCO5581	SCO5581	hypothetical protein	-0.589911	0.999995	-0.186777	0.999993	-0.667507	0.658681	0	0	0	hrdB	no
SCO0402	SCO0402	hypothetical protein	0.587346	0.999995	1.01906	0.135742	0.001232	1	0	0	0	hrdB	no
SCO3408	SCO3408	hypothetical protein	-0.58697	0.999995	0.2356	0.999993	0.152581	1	0	0	0	hrdB	no
SCO2370	SCO2370	hypothetical protein	0.585542	0.999995	0.102941	0.999993	-0.173555	1	0	0	0	hrdB	no
SCO6624	SCO6624	hypothetical protein	-0.598826	0.999995	0.0227226	0.999993	-0.760276	0.633211	0	0	0	hrdB	no
SCO6626	SCO6626	protein kinase	-0.578121	0.999995	-0.670618	0.610246	-0.245273	1	0	0	0	hrdB	no
SCO2504	SCO2504	glycyl-tRNA synthetase	-0.575747	0.999995	-0.910288	0.0923345	-0.665593	0.570568	0	0	0	hrdB	no
SCO2676	SCO2676	hypothetical protein	-0.572815	0.999995	-0.357921	0.999993	-0.628218	0.746719	0	0	0	hrdB	no
SCO2074	lspA	lipoprotein signal peptidase	-0.569292	0.999995	-0.195304	0.999993	-0.173266	1	0	0	0	hrdB	no
SCO3292	SCO3292	hypothetical protein	-0.564626	0.999995	-0.76986	0.334855	-0.656131	0.570689	0	0	0	hrdB	no
SCO5471	SCO5471	glycine cleavage system protein H	-0.558921	0.999995	-0.149466	0.999993	-0.271844	1	0	0	0	hrdB	no
SCO5171	SCO5171	hypothetical protein	0.541998	0.999995	1.13591	0.187872	0.111435	1	0	0	0	hrdB	no
SCO5218	SCO5218	hypothetical protein	0.558629	0.999995	0.259319	0.999993	0.410543	1	0	0	0	hrdB	no
SCO1390	SCO1390	PTS system sugar phosphotransferase component IIA	-0.561619	0.999995	-0.32075	0.999993	-0.576563	0.956807	0	0	0	hrdB	no
SCO1308	SCO1308	4-hydroxybenzoate 3-monooxygenase	-0.555011	0.999995	-0.865757	0.225204	-0.780864	0.22362	0	0	0	hrdB	no
SCO2600	SCO2600	hypothetical protein	0.561485	0.999995	0.55051	0.999993	0.156785	1	0	0	0	hrdB	no
SCO1698	SCO1698	hypothetical protein	-0.526896	0.999995	-1.36998	0.127346	-0.616551	0.850192	0	0	0	hrdB	no
SCO4688	SCO4688	hypothetical protein	0.551562	0.999995	0.157253	0.999993	0.0800608	1	0	0	0	hrdB	no
SCO1478	SCO1478	DNA-directed RNA polymerase subunit omega	0.544586	0.999995	-0.128839	0.999993	-0.138838	1	0	0	0	hrdB	no
SCO6625	SCO6625	hypothetical protein	0.550649	0.999995	0.394136	0.999993	0.46776	1	0	0	0	hrdB	no
SCO5717	SCO5717	hypothetical protein	0.554993	0.999995	0.657063	0.649291	0.719105	0.261318	0	0	0	hrdB	no
SCO0088	SCO0088	beta-lactamase	-0.537874	0.999995	-0.807066	0.386062	-0.67495	0.574131	0	0	0	hrdB	no
SCO4037	SCO4037	small membrane protein	0.508762	0.999995	0.119258	0.999993	0.280526	1	0	0	0	hrdB	no
SCO0762	SCO0762	protease inhibitor protein	0.542162	0.999995	-0.109992	0.999993	-0.151999	1	0	0	0	hrdB	no
SCO5391	SCO5391	ATP/GTP-binding protein	0.521764	0.999995	-0.205959	0.999993	-0.305637	1	0	0	0	hrdB	no
SCO2339	SCO2339	hypothetical protein	-0.531931	0.999995	-0.81325	0.322477	-0.101303	1	0	0	0	hrdB	no
SCO2867	SCO2867	hypothetical protein	0.487665	0.999995	0.125372	0.999993	0.658434	0.756104	0	0	0	hrdB	no
SCO1676	SCO1676	hypothetical protein	0.541629	0.999995	0.675121	0.604431	0.560049	1	0	0	0	hrdB	no
SCO1546	SCO1546	4-amino-4-deoxychorismate lyase	-0.531563	0.999995	-0.343606	0.999993	-0.265303	1	0	0	0	hrdB	no
SCO2041	SCO2041	hypothetical protein	0.516922	0.999995	0.0798971	0.999993	-0.662366	0.664915	0	0	0	hrdB	no
SCO0782	SCO0782	ribose-phosphate pyrophosphokinase	-0.534087	0.999995	-0.288158	0.999993	-0.782463	0.160153	0	0	0	hrdB	no
SCO4658	SCO4658	glucosyltransferase	-0.538212	0.999995	-0.225799	0.999993	-0.422488	1	0	0	0	hrdB	no
SCO3879	dnaA	chromosomal replication initiation protein	-0.532349	0.999995	-0.751383	0.339807	-0.726222	0.279268	0	0	0	hrdB	no
SCO4136	SCO4136	hypothetical protein	0.507469	0.999995	0.916049	0.163985	0.11685	1	0	0	0	hrdB	no
SCO2792	SCO2792	AraC family transcription regulator	-0.516751	0.999995	-0.513673	0.999993	0.0610066	1	0	0	0	hrdB	no
SCO5608	SCO5608	hypothetical protein	0.523421	0.999995	0.847958	0.14114	0.288277	1	0	0	0	hrdB	no
SCO2971	SCO2971	hypothetical protein	0.523045	0.999995	-0.248113	0.999993	0.0139994	1	0	0	0	hrdB	no
SCO6286	SCO6286	regulatory protein	-0.457166	0.999995	-0.539232	0.999993	-0.690027	0.646821	0	0	0	hrdB	no
SCO2617	clpX	ATP-dependent protease ATP-binding subunit ClpX	0.507652	0.999995	0.907229	0.114688	0.909327	0.0501371	0	0	0	hrdB	no
SCO5141	SCO5141	dihydropteroate synthase	-0.469242	0.999995	-0.767847	0.57468	-0.428695	1	0	0	0	hrdB	no
SCO3122	glmU	bifunctional N-acetylglucosamine-1-phosphate uridyltransferase/glucosamine-1-phosphate acetyltransferase	-0.517113	0.999995	-0.824704	0.171982	-0.498792	1	0	0	0	hrdB	no
SCO3854	SCO3854	septation inhibitor protein	-0.498553	0.999995	-0.906009	0.157817	-0.588343	0.905642	0	0	0	hrdB	no
SCO1946	pgk	phosphoglycerate kinase	-0.51089	0.999995	-0.173542	0.999993	0.135015	1	0	0	0	hrdB	no
SCO0305	SCO0305	hypothetical protein	0.517419	0.999995	0.521193	0.999993	0.579391	0.944805	0	0	0	hrdB	no
SCO0552	SCO0552	response regulator	-0.50175	0.999995	-0.625757	0.833725	-0.456549	1	0	0	0	hrdB	no
SCO5662	SCO5662	adenosine deaminase	-0.504575	0.999995	-0.133027	0.999993	0.111013	1	0	0	0	hrdB	no
SCO5609	SCO5609	hypothetical protein	0.405666	0.999995	-1.27938	0.367035	-0.511009	1	0	0	0	hrdB	no
SCO0413	SCO0413	hypothetical protein	-0.454107	0.999995	-0.605149	0.920946	-0.322774	1	0	0	0	hrdB	no
SCO3748	SCO3748	cold shock protein	0.426583	0.999995	-0.340517	0.999993	-0.119652	1	0	0	0	hrdB	no
SCO2116	SCO2116	hypothetical protein	-0.49931	0.999995	-0.87669	0.110057	-0.727899	0.310163	0	0	0	hrdB	no
SCO3187	SCO3187	hypothetical protein	0.459211	0.999995	-0.29655	0.999993	-0.61794	0.806108	0	0	0	hrdB	no
SCO2558	SCO2558	hypothetical protein	0.458794	0.999995	0.459564	0.999993	0.527216	1	0	0	0	hrdB	no
SCO5189	SCO5189	hypothetical protein	0.46855	0.999995	-0.00122148	0.999993	0.817625	0.162465	0	0	0	hrdB	no
SCO1595	pheS	phenylalanyl-tRNA synthetase subunit alpha	-0.493718	0.999995	-0.0166442	0.999993	-0.395774	1	0	0	0	hrdB	no
SCO6707	ligC	ATP-dependent DNA ligase	-0.413469	0.999995	-0.309073	0.999993	-0.296274	1	0	0	0	hrdB	no
SCO3731	SCO3731	cold-shock protein	0.41509	0.999995	-0.194461	0.999993	-0.34897	1	0	0	0	hrdB	no
SCO5598	SCO5598	signal peptidase I	0.490108	0.999995	0.898235	0.0617311	-0.0586841	1	0	0	0	hrdB	no
SCO3684	SCO3684	hypothetical protein	0.354955	0.999995	0.291106	0.999993	0.142961	1	0	0	0	hrdB	no
SCO2152	SCO2152	response regulator	-0.451864	0.999995	-0.563259	0.999993	0.41386	1	0	0	0	hrdB	no
SCO6169	SCO6169	regulatory protein	-0.451536	0.999995	-0.166722	0.999993	-0.355561	1	0	0	0	hrdB	no
SCO1762	SCO1762	chorismate mutase	-0.428112	0.999995	-0.503803	0.999993	-0.625191	0.767814	0	0	0	hrdB	no
SCO2076	ileS	isoleucyl-tRNA synthetase	-0.476963	0.999995	-0.264858	0.999993	0.282918	1	0	0	0	hrdB	no
SCO5547	gltX	glutamyl-tRNA synthetase	-0.461459	0.999995	-0.10085	0.999993	-0.737417	0.286411	0	0	0	hrdB	no
SCO7086	SCO7086	MerR family transcriptional regulator	-0.383058	0.999995	-1.15721	0.115151	-0.66346	0.681309	0	0	0	hrdB	no
SCO5869	SCO5869	hypothetical protein	-0.464011	0.999995	-0.489565	0.999993	-0.301583	1	0	0	0	hrdB	no
SCO3618	recR	recombination protein RecR	0.454737	0.999995	0.553229	0.999993	0.489006	1	0	0	0	hrdB	no
SCO4494	SCO4494	hypothetical protein	-0.460145	0.999995	-0.254193	0.999993	-0.684912	0.462363	0	0	0	hrdB	no
SCO1768	SCO1768	pseudouridine synthase	-0.447075	0.999995	-0.207381	0.999993	-0.834969	0.106593	0	0	0	hrdB	no
SCO1943	SCO1943	electron transport protein	0.430357	0.999995	0.327983	0.999993	-0.0482704	1	0	0	0	hrdB	no
SCO4354	SCO4354	hypothetical protein	0.421529	0.999995	0.0679568	0.999993	0.321048	1	0	0	0	hrdB	no
SCO3709	SCO3709	ECF sigma factor	0.40824	0.999995	-0.186409	0.999993	0.534814	1	0	0	0	hrdB	no
SCO1025	SCO1025	hypothetical protein	0.42079	0.999995	0.868259	0.182297	0.698169	0.456362	0	0	0	hrdB	no
SCO2093	SCO2093	hypothetical protein	-0.455694	0.999995	-0.469496	0.999993	-0.295532	1	0	0	0	hrdB	no
SCO3345	SCO3345	dihydroxy-acid dehydratase	0.425634	0.999995	0.403456	0.999993	0.0354512	1	0	0	0	hrdB	no
SCO7630	SCO7630	isomerase	-0.421773	0.999995	-0.105622	0.999993	-0.577236	0.94915	0	0	0	hrdB	no
SCO4507	SCO4507	Ser/Thr protein kinase	-0.435201	0.999995	0.126313	0.999993	-0.40044	1	0	0	0	hrdB	no
SCO4839	SCO4839	tryptophanyl-tRNA synthetase	0.411317	0.999995	0.441296	0.999993	-0.0185659	1	0	0	0	hrdB	no
SCO5500	SCO5500	hypothetical protein	0.36703	0.999995	0.524005	0.999993	0.460649	1	0	0	0	hrdB	no
SCO0213	SCO0213	nitrate/nitrite transporter	-0.449856	0.999995	-0.0992496	0.999993	-0.0627928	1	0	0	0	hrdB	no
SCO1509	SCO1509	hydrolase	-0.445076	0.999995	-0.580274	0.972972	0.527257	1	0	0	0	hrdB	no
SCO2082	SCO2082	cell division protein FtsZ	0.458524	0.999995	0.648894	0.687298	0.428287	1	0	0	0	hrdB	no
SCO5101	SCO5101	hypothetical protein	0.397087	0.999995	0.755972	0.457319	-0.24544	1	0	0	0	hrdB	no
SCO2605	SCO2605	hypothetical protein	0.353288	0.999995	-0.00469534	0.999993	0.518838	1	0	0	0	hrdB	no
SCO2951	SCO2951	malate oxidoreductase	-0.451315	0.999995	-0.461533	0.999993	-0.562965	1	0	0	0	hrdB	no
SCO5723	SCO5723	regulator, BldB	0.407614	0.999995	0.35196	0.999993	0.159074	1	0	0	0	hrdB	no
SCO1528	SCO1528	elongation factor G	-0.323112	0.999995	-0.285341	0.999993	0.123043	1	0	0	0	hrdB	no
SCO6713	SCO6713	transcriptional regulator	-0.41414	0.999995	-0.105196	0.999993	-0.0914769	1	0	0	0	hrdB	no
SCO6375	SCO6375	hypothetical protein	0.359679	0.999995	0.422749	0.999993	0.212349	1	0	0	0	hrdB	no
SCO6056	SCO6056	hypothetical protein	-0.2296	0.999995	0.262521	0.999993	-1.29831	0.119184	0	0	0	hrdB	no
SCO2917	SCO2917	nicotinate phosphoribosyltransferase	-0.428694	0.999995	-0.538117	0.999993	-0.129245	1	0	0	0	hrdB	no
SCO1030	SCO1030	hypothetical protein	-0.256438	0.999995	-0.576283	0.971864	-0.339826	1	0	0	0	hrdB	no
SCO5044	SCO5044	fumarate hydratase class I	-0.410045	0.999995	0.0377191	0.999993	-0.419696	1	0	0	0	hrdB	no
SCO1686	SCO1686	NTP pyrophosphohydrolase	0.310163	0.999995	-0.304762	0.999993	-0.19084	1	0	0	0	hrdB	no
SCO3023	SCO3023	adenosylhomocysteinase	-0.407206	0.999995	-0.118674	0.999993	-0.0878016	1	0	0	0	hrdB	no
SCO1163	SCO1163	hypothetical protein	0.41332	0.999995	0.695868	0.551475	0.441237	1	0	0	0	hrdB	no
SCO6385	SCO6385	hypothetical protein	0.247021	0.999995	0.0219859	0.999993	-0.168438	1	0	0	0	hrdB	no
SCO6126	SCO6126	hypothetical protein	0.258434	0.999995	0.463811	0.999993	-0.30434	1	0	0	0	hrdB	no
SCO1589	SCO1589	hypothetical protein	-0.20389	0.999995	-0.384172	0.999993	0.762369	0.656901	0	0	0	hrdB	no
SCO2382	SCO2382	hypothetical protein	0.364985	0.999995	0.660497	0.745903	0.258645	1	0	0	0	hrdB	no
SCO0929	SCO0929	hypothetical protein	-0.424182	0.999995	-0.648736	0.712421	-0.120387	1	0	0	0	hrdB	no
SCO4662	tuf	elongation factor Tu	0.33436	0.999995	-0.36151	0.999993	0.00433514	1	0	0	0	hrdB	no
SCO6352	SCO6352	hypothetical protein	0.198967	0.999995	0.591507	0.959111	0.170975	1	0	0	0	hrdB	no
SCO1038	SCO1038	hypothetical protein	0.355812	0.999995	0.483974	0.999993	-0.029301	1	0	0	0	hrdB	no
SCO1242	SCO1242	DNA-binding protein	-0.342548	0.999995	-0.520782	0.999993	-0.0421579	1	0	0	0	hrdB	no
SCO4634	SCO4634	hydrolase	-0.255126	0.999995	-0.178749	0.999993	-0.178088	1	0	0	0	hrdB	no
SCO0168	SCO0168	regulator protein	0.39831	0.999995	0.789846	0.287375	0.519955	1	0	0	0	hrdB	no
SCO5636	SCO5636	transcriptional regulator	0.379474	0.999995	0.319491	0.999993	0.280092	1	0	0	0	hrdB	no
SCO2246	SCO2246	hypothetical protein	-0.369885	0.999995	-0.434433	0.999993	-0.255749	1	0	0	0	hrdB	no
SCO4827	SCO4827	malate dehydrogenase	0.391439	0.999995	0.68737	0.609736	0.695478	0.454814	0	0	0	hrdB	no
SCO3116	SCO3116	hypothetical protein	-0.416038	0.999995	-0.565386	0.999993	-0.2223	1	0	0	0	hrdB	no
SCO4813	purN	phosphoribosylglycinamide formyltransferase	-0.353363	0.999995	-0.632303	0.829978	-0.415479	1	0	0	0	hrdB	no
SCO2869	SCO2869	regulatory protein	-0.246776	0.999995	-0.620972	0.902796	-0.18291	1	0	0	0	hrdB	no
SCO6953	SCO6953	hypothetical protein	0.326339	0.999995	0.65536	0.777336	0.696288	0.528308	0	0	0	hrdB	no
SCO1216	SCO1216	hypothetical protein	0.347937	0.999995	-0.480413	0.999993	0.118153	1	0	0	0	hrdB	no
SCO3492	SCO3492	hypothetical protein	0.174825	0.999995	-0.608923	0.959983	-0.175267	1	0	0	0	hrdB	no
SCO3663	SCO3663	hypothetical protein	-0.242153	0.999995	-0.333797	0.999993	-0.420466	1	0	0	0	hrdB	no
SCO6663	SCO6663	transketolase	-0.40667	0.999995	0.320082	0.999993	0.251187	1	0	0	0	hrdB	no
SCO5833	SCO5833	hypothetical protein	-0.328881	0.999995	-0.337221	0.999993	-0.454412	1	0	0	0	hrdB	no
SCO2319	SCO2319	TetR family transcriptional regulator	-0.373471	0.999995	0.123963	0.999993	-0.861613	0.0772768	0	0	0	hrdB	no
SCO2900	SCO2900	hypothetical protein	0.249327	0.999995	-0.720602	0.707824	0.364444	1	0	0	0	hrdB	no
SCO6207	SCO6207	hypothetical protein	0.221087	0.999995	-0.1706	0.999993	0.562627	0.969934	0	0	0	hrdB	no
SCO4281	SCO4281	hypothetical protein	-0.415737	0.999995	-0.352507	0.999993	-0.047688	1	0	0	0	hrdB	no
SCO4114	SCO4114	sporulation associated protein	0.417238	0.999995	0.284893	0.999993	0.376298	1	0	0	0	hrdB	no
SCO2217	SCO2217	hypothetical protein	-0.322981	0.999995	-0.59797	0.929348	0.169375	1	0	0	0	hrdB	no
SCO0676	SCO0676	integral membrane sensor protein	0.414925	0.999995	0.897466	0.0500291	0.311621	1	0	0	0	hrdB	no
SCO1531	thrS	threonyl-tRNA synthetase	-0.387035	0.999995	-0.50141	0.999993	-0.761905	0.217395	0	0	0	hrdB	no
SCO4550	SCO4550	hypothetical protein	-0.400006	0.999995	-0.105432	0.999993	-0.4691	1	0	0	0	hrdB	no
SCO1751	SCO1751	transmembrane transport protein	-0.332057	0.999995	-0.034298	0.999993	-0.523972	1	0	0	0	hrdB	no
SCO1999	SCO1999	hypothetical protein	-0.352423	0.999995	-0.412077	0.999993	-0.587377	0.90768	0	0	0	hrdB	no
SCO0212	SCO0212	hypothetical protein	-0.369679	0.999995	-0.00833681	0.999993	-0.111349	1	0	0	0	hrdB	no
SCO5182	SCO5182	hypothetical protein	-0.292835	0.999995	-0.80392	0.425438	-0.773589	0.324255	0	0	0	hrdB	no
SCO2501	SCO2501	DNA-binding protein	0.367564	0.999995	0.909877	0.074841	0.580433	0.939274	0	0	0	hrdB	no
SCO3625	SCO3625	hypothetical protein	0.205686	0.999995	0.729843	0.663673	-0.521512	1	0	0	0	hrdB	no
SCO2079	SCO2079	hypothetical protein	0.343515	0.999995	0.754208	0.417763	0.475119	1	0	0	0	hrdB	no
SCO1665	SCO1665	hypothetical protein	-0.38977	0.999995	-0.179376	0.999993	-0.544628	1	0	0	0	hrdB	no
SCO5263	SCO5263	hypothetical protein	0.34106	0.999995	0.184746	0.999993	0.543017	1	0	0	0	hrdB	no
SCO4077	SCO4077	phosphoribosylformylglycinamidine synthase subunit PurS	-0.205959	0.999995	-0.145262	0.999993	-0.518775	1	0	0	0	hrdB	no
SCO5254	SCO5254	superoxide dismutase	0.27425	0.999995	-0.505572	0.999993	0.186687	1	0	0	0	hrdB	no
SCO1434	SCO1434	CbxX/CfqX family protein	-0.389465	0.999995	-0.382823	0.999993	-0.272612	1	0	0	0	hrdB	no
SCO5523	SCO5523	branched-chain amino acid aminotransferase	-0.368699	0.999995	-0.34508	0.999993	-0.13663	1	0	0	0	hrdB	no
SCO0598	SCO0598	anti anti sigma factor	0.357711	0.999995	0.548343	0.999993	-0.14626	1	0	0	0	hrdB	no
SCO6475	SCO6475	oxidoreductase	-0.172311	0.999995	-0.301002	0.999993	-0.479167	1	0	0	0	hrdB	no
SCO0170	SCO0170	hypothetical protein	0.34058	0.999995	0.872683	0.145245	-0.160525	1	0	0	0	hrdB	no
SCO3123	SCO3123	ribose-phosphate pyrophosphokinase	-0.311105	0.999995	-0.796649	0.351268	-0.204607	1	0	0	0	hrdB	no
SCO1871	SCO1871	aldehyde dehydrogenase	-0.344892	0.999995	-0.118676	0.999993	0.337042	1	0	0	0	hrdB	no
SCO6558	SCO6558	formate dehydrogenase accessory protein	-0.336876	0.999995	-0.436506	0.999993	-0.111583	1	0	0	0	hrdB	no
SCO7215	SCO7215	hypothetical protein	0.200851	0.999995	0.083478	0.999993	0.168773	1	0	0	0	hrdB	no
SCO6144	SCO6144	transcriptional regulator	-0.249002	0.999995	-0.5386	0.999993	-0.484515	1	0	0	0	hrdB	no
SCO3275	SCO3275	MerR family transcriptional regulator	0.206529	0.999995	0.414763	0.999993	-0.393072	1	0	0	0	hrdB	no
SCO2963	SCO2963	hypothetical protein	-0.340963	0.999995	-0.232121	0.999993	-0.579634	0.940923	0	0	0	hrdB	no
SCO2614	SCO2614	folylpolyglutamate synthase	-0.370444	0.999995	0.00315235	0.999993	-0.53807	1	0	0	0	hrdB	no
SCO0201	SCO0201	hypothetical protein	0.374625	0.999995	0.550575	0.999993	-0.264635	1	0	0	0	hrdB	no
SCO1501	alaS	alanyl-tRNA synthetase	-0.365164	0.999995	-0.379523	0.999993	0.0404129	1	0	0	0	hrdB	no
SCO6053	SCO6053	hypothetical protein	-0.216202	0.999995	0.278544	0.999993	-0.249623	1	0	0	0	hrdB	no
SCO4252	SCO4252	hypothetical protein	0.266945	0.999995	-0.069423	0.999993	0.145494	1	0	0	0	hrdB	no
SCO4166	SCO4166	hypothetical protein	-0.255256	0.999995	-0.455509	0.999993	-0.880454	0.13131	0	0	0	hrdB	no
SCO2162	SCO2162	quinolinate synthetase	0.350723	0.999995	0.05026	0.999993	0.344999	1	0	0	0	hrdB	no
SCO5571	rpmF	50S ribosomal protein L32	0.292289	0.999995	-0.774159	0.436078	-0.411522	1	0	0	0	hrdB	no
SCO3868	SCO3868	hypothetical protein	-0.334186	0.999995	-0.81654	0.240642	-0.512909	1	0	0	0	hrdB	no
SCO2147	trpD	anthranilate phosphoribosyltransferase	-0.369954	0.999995	-0.534619	0.999993	-0.471401	1	0	0	0	hrdB	no
SCO4254	SCO4254	hypothetical protein	-0.324154	0.999995	-0.770584	0.351268	0.69336	0.45508	0	0	0	hrdB	no
SCO2580	SCO2580	hypothetical protein	0.213173	0.999995	-0.513515	0.999993	-0.490717	1	0	0	0	hrdB	no
SCO0506	nadE	NAD synthetase	0.374052	0.999995	0.648268	0.685078	0.284816	1	0	0	0	hrdB	no
SCO2973	SCO2973	Ser/Thr protein kinase	-0.32643	0.999995	-0.0933832	0.999993	-0.234001	1	0	0	0	hrdB	no
SCO5624	rpsB	30S ribosomal protein S2	-0.27877	0.999995	-0.599957	0.919283	-0.766652	0.291364	0	0	0	hrdB	no
SCO3877	SCO3877	6-phosphogluconate dehydrogenase	-0.329116	0.999995	-0.59293	0.932205	-0.218473	1	0	0	0	hrdB	no
SCO4646	secE	preprotein translocase subunit SecE	-0.241117	0.999995	-0.554178	0.999993	-0.599661	0.871762	0	0	0	hrdB	no
SCO2622	SCO2622	hypothetical protein	0.309321	0.999995	0.7357	0.428235	-0.388468	1	0	0	0	hrdB	no
SCO0247	SCO0247	hypothetical protein	0.335851	0.999995	0.104684	0.999993	0.171203	1	0	0	0	hrdB	no
SCO2302	SCO2302	hypothetical protein	0.112495	0.999995	0.174579	0.999993	0.801963	0.391284	0	0	0	hrdB	no
SCO5399	SCO5399	acetyl-CoA acetyltransferase	0.343407	0.999995	0.820297	0.154703	0.469448	1	0	0	0	hrdB	no
SCO3619	SCO3619	hypothetical protein	0.317224	0.999995	0.390856	0.999993	0.216946	1	0	0	0	hrdB	no
SCO5365	SCO5365	transferase	0.322577	0.999995	-0.0440495	0.999993	-0.161078	1	0	0	0	hrdB	no
SCO1781	ppnK	inorganic polyphosphate/ATP-NAD kinase	-0.27608	0.999995	-0.556758	0.999993	-0.564449	0.993016	0	0	0	hrdB	no
SCO3543	SCO3543	DNA topoisomerase I	-0.336628	0.999995	0.235152	0.999993	-0.525982	1	0	0	0	hrdB	no
SCO4488	SCO4488	Ser/Thr protein kinase	-0.331749	0.999995	-0.331795	0.999993	-0.256046	1	0	0	0	hrdB	no
SCO5419	SCO5419	thioredoxin	0.352228	0.999995	0.202223	0.999993	-0.166947	1	0	0	0	hrdB	no
SCO5498	gatC	aspartyl/glutamyl-tRNA amidotransferase subunit C	0.280379	0.999995	0.468098	0.999993	0.305343	1	0	0	0	hrdB	no
SCO2509	SCO2509	UDP phosphate synthetase	-0.328409	0.999995	-0.151298	0.999993	-0.283388	1	0	0	0	hrdB	no
SCO4645	SCO4645	aspartate aminotransferase	-0.312303	0.999995	-0.703307	0.51857	0.702983	0.402141	0	0	0	hrdB	no
SCO3558	SCO3558	morphological differentiation-associated protein	-0.309904	0.999995	-0.0381335	0.999993	-0.591277	0.890722	0	0	0	hrdB	no
SCO5057	SCO5057	amino acid permease	0.212884	0.999995	0.143274	0.999993	0.578104	0.943019	0	0	0	hrdB	no
SCO1632	SCO1632	hypothetical protein	-0.333185	0.999995	-0.261287	0.999993	-0.130941	1	0	0	0	hrdB	no
SCO3808	SCO3808	hypothetical protein	-0.316983	0.999995	-0.255817	0.999993	0.739908	0.20829	0	0	0	hrdB	no
SCO2384	SCO2384	hypothetical protein	0.161274	0.999995	-0.589986	0.948802	-0.195493	1	0	0	0	hrdB	no
SCO1649	SCO1649	ferredoxin	-0.146374	0.999995	-0.101433	0.999993	-0.363309	1	0	0	0	hrdB	no
SCO3147	SCO3147	ABC transporter ATP-binding protein	-0.339296	0.999995	-0.0849436	0.999993	-0.624451	0.705225	0	0	0	hrdB	no
SCO2069	SCO2069	hypothetical protein	-0.264294	0.999995	0.1737	0.999993	-0.313584	1	0	0	0	hrdB	no
SCO3876	recF	recombination protein F	-0.312133	0.999995	-0.107625	0.999993	-0.201715	1	0	0	0	hrdB	no
SCO4503	SCO4503	long-chain-fatty acid CoA ligase	-0.108057	0.999995	0.84423	0.377752	-0.193172	1	0	0	0	hrdB	no
SCO5601	SCO5601	hypothetical protein	0.23015	0.999995	-0.189746	0.999993	0.282626	1	0	0	0	hrdB	no
SCO5239	SCO5239	histidine kinase	-0.294783	0.999995	0.086121	0.999993	-0.531454	1	0	0	0	hrdB	no
SCO1152	SCO1152	helicase	-0.305343	0.999995	-0.111986	0.999993	-0.651125	0.591491	0	0	0	hrdB	no
SCO2597	rplU	50S ribosomal protein L21	-0.162537	0.999995	-0.766298	0.500292	-0.131617	1	0	0	0	hrdB	no
SCO6001	SCO6001	hypothetical protein	-0.0917588	0.999995	0.0416894	0.999993	-0.366138	1	0	0	0	hrdB	no
SCO5512	SCO5512	acetolactate synthase 1 catalytic subunit	0.298213	0.999995	0.0485107	0.999993	0.474358	1	0	0	0	hrdB	no
SCO5354	SCO5354	homoserine dehydrogenase	-0.329711	0.999995	-0.435531	0.999993	0.0350999	1	0	0	0	hrdB	no
SCO2180	SCO2180	dihydrolipoamide dehydrogenase	0.231699	0.999995	0.461783	0.999993	-0.315675	1	0	0	0	hrdB	no
SCO3068	SCO3068	RNA polymerase sigma factor	0.26578	0.999995	0.0779166	0.999993	-0.498956	1	0	0	0	hrdB	no
SCO5509	SCO5509	oxidoreductase	-0.192616	0.999995	-0.375883	0.999993	-0.760729	0.314032	0	0	0	hrdB	no
SCO7404	SCO7404	hypothetical protein	-0.31917	0.999995	-0.116258	0.999993	-0.181505	1	0	0	0	hrdB	no
SCO1796	SCO1796	hypothetical protein	0.243199	0.999995	0.512464	0.999993	0.212585	1	0	0	0	hrdB	no
SCO1164	SCO1164	hypothetical protein	-0.0774087	0.999995	0.295107	0.999993	-0.0910201	1	0	0	0	hrdB	no
SCO5637	SCO5637	mutT-like protein	0.198921	0.999995	0.461449	0.999993	-0.374218	1	0	0	0	hrdB	no
SCO2124	SCO2124	hypothetical protein	-0.246899	0.999995	-0.142734	0.999993	0.218927	1	0	0	0	hrdB	no
SCO0204	SCO0204	LuxR family transcriptional regulator	-0.305365	0.999995	0.185906	0.999993	0.500529	1	0	0	0	hrdB	no
SCO6376	SCO6376	hypothetical protein	-0.169129	0.999995	-0.450571	0.999993	0.1974	1	0	0	0	hrdB	no
SCO2252	SCO2252	hypothetical protein	0.0522535	0.999995	-0.102751	0.999993	0.399161	1	0	0	0	hrdB	no
SCO6456	SCO6456	hydrolytic protein	-0.258018	0.999995	-0.549388	0.999993	-0.51863	1	0	0	0	hrdB	no
SCO5749	SCO5749	two-component regulator	0.269294	0.999995	0.0782852	0.999993	0.327659	1	0	0	0	hrdB	no
SCO7061	SCO7061	MarR family transcriptional regulator	-0.0949546	0.999995	0.348397	0.999993	-0.417534	1	0	0	0	hrdB	no
SCO5150	SCO5150	sec-independent translocase	0.205148	0.999995	0.13377	0.999993	-0.253207	1	0	0	0	hrdB	no
SCO5546	SCO5546	hypothetical protein	-0.237354	0.999995	-0.139431	0.999993	-0.523852	1	0	0	0	hrdB	no
SCO2179	SCO2179	leucyl aminopeptidase	-0.284932	0.999995	-0.616783	0.840779	-0.212069	1	0	0	0	hrdB	no
SCO2820	SCO2820	hypothetical protein	-0.144786	0.999995	-0.0588191	0.999993	-0.624294	0.78653	0	0	0	hrdB	no
SCO5220	SCO5220	hypothetical protein	-0.25796	0.999995	-0.885151	0.109996	-0.037834	1	0	0	0	hrdB	no
SCO4261	SCO4261	response regulator	-0.167145	0.999995	0.38885	0.999993	-0.196201	1	0	0	0	hrdB	no
SCO2525	SCO2525	hypothetical protein	-0.215709	0.999995	-0.438957	0.999993	-0.400783	1	0	0	0	hrdB	no
SCO3304	argS	arginyl-tRNA synthetase	-0.289408	0.999995	-0.225607	0.999993	0.831467	0.0648788	0	0	0	hrdB	no
SCO2620	tig	trigger factor	-0.19776	0.999995	-0.413028	0.999993	-0.795996	0.208351	0	0	0	hrdB	no
SCO2194	SCO2194	lipoyl synthase	-0.272552	0.999995	0.196213	0.999993	-0.696029	0.392965	0	0	0	hrdB	no
SCO5470	glyA	serine hydroxymethyltransferase	-0.30344	0.999995	-0.00299938	0.999993	-0.0521838	1	0	0	0	hrdB	no
SCO3203	SCO3203	phosphinothricin acetyltransferase	-0.152497	0.999995	0.176227	0.999993	0.168852	1	0	0	0	hrdB	no
SCO3052	SCO3052	UDP-glucose 6-dehydrogenase	-0.298881	0.999995	-0.378889	0.999993	-0.409554	1	0	0	0	hrdB	no
SCO1947	SCO1947	glyceraldehyde-3-phosphate dehydrogenase	-0.174519	0.999995	-0.543063	0.999993	0.207644	1	0	0	0	hrdB	no
SCO5574	SCO5574	hypothetical protein	0.237017	0.999995	0.592761	0.932943	-0.397611	1	0	0	0	hrdB	no
SCO1504	SCO1504	regulator	0.171521	0.999995	-0.121347	0.999993	0.0809041	1	0	0	0	hrdB	no
SCO2562	SCO2562	GTP-binding protein LepA	-0.251779	0.999995	-0.0957078	0.999993	-0.379566	1	0	0	0	hrdB	no
SCO5625	tsf	elongation factor Ts	-0.22479	0.999995	-0.448395	0.999993	-0.600419	0.855124	0	0	0	hrdB	no
SCO5123	SCO5123	small membrane protein	0.127673	0.999995	0.0179122	0.999993	0.330794	1	0	0	0	hrdB	no
SCO3400	SCO3400	dihydroneopterin aldolase	-0.224801	0.999995	0.345503	0.999993	-0.0129562	1	0	0	0	hrdB	no
SCO5721	SCO5721	hypothetical protein	0.209791	0.999995	-0.0551582	0.999993	-0.347559	1	0	0	0	hrdB	no
SCO6013	SCO6013	1-deoxy-D-xylulose-5-phosphate synthase	-0.253284	0.999995	0.0282604	0.999993	0.000314881	1	0	0	0	hrdB	no
SCO2651	SCO2651	dehydrogenase/reductase	0.103663	0.999995	0.0801961	0.999993	0.80182	0.223055	0	0	0	hrdB	no
SCO5873	SCO5873	hypothetical protein	-0.207761	0.999995	-0.332017	0.999993	-0.802368	0.153135	0	0	0	hrdB	no
SCO4489	SCO4489	hypothetical protein	-0.0969053	0.999995	-0.108883	0.999993	-0.171218	1	0	0	0	hrdB	no
SCO4809	SCO4809	succinyl-CoA synthetase subunit alpha	0.189432	0.999995	-0.335482	0.999993	-0.0756414	1	0	0	0	hrdB	no
SCO0200	SCO0200	hypothetical protein	0.287288	0.999995	0.874311	0.0595895	-0.0432667	1	0	0	0	hrdB	no
SCO2193	lipB	lipoyltransferase	-0.235507	0.999995	0.0408654	0.999993	-0.103373	1	0	0	0	hrdB	no
SCO5166	SCO5166	helicase	-0.290043	0.999995	-0.00184978	0.999993	-0.485187	1	0	0	0	hrdB	no
SCO2459	SCO2459	hypothetical protein	-0.155031	0.999995	-0.235542	0.999993	-0.126431	1	0	0	0	hrdB	no
SCO5495	SCO5495	phosphodiesterase	-0.233593	0.999995	0.0485628	0.999993	-0.0461099	1	0	0	0	hrdB	no
SCO6358	SCO6358	hypothetical protein	0.233242	0.999995	0.116781	0.999993	-0.182399	1	0	0	0	hrdB	no
SCO4734	rplM	50S ribosomal protein L13	-0.0880603	0.999995	-0.750834	0.551475	-0.947891	0.0951023	0	0	0	hrdB	no
SCO6104	SCO6104	hypothetical protein	0.141228	0.999995	0.11144	0.999993	0.211848	1	0	0	0	hrdB	no
SCO5387	SCO5387	hypothetical protein	-0.181639	0.999995	0.331845	0.999993	-0.0198182	1	0	0	0	hrdB	no
SCO1134	SCO1134	oxidoreductase, iron-sulfur binding subunit	0.0921949	0.999995	0.605748	0.910053	0.535942	1	0	0	0	hrdB	no
SCO6537	SCO6537	DNA-binding protein	-0.234985	0.999995	-0.542005	0.999993	-0.331878	1	0	0	0	hrdB	no
SCO4322	SCO4322	hypothetical protein	-0.232981	0.999995	0.033711	0.999993	-0.284423	1	0	0	0	hrdB	no
SCO4027	SCO4027	anti sigma factor antagonist	0.107254	0.999995	-0.834545	0.370494	0.260446	1	0	0	0	hrdB	no
SCO4583	SCO4583	polyprenyl diphosphate synthase	0.257842	0.999995	0.5406	0.999993	-0.05108	1	0	0	0	hrdB	no
SCO4723	adk	adenylate kinase	-0.202738	0.999995	0.0937164	0.999993	-0.400925	1	0	0	0	hrdB	no
SCO1381	SCO1381	hypothetical protein	0.200984	0.999995	0.701891	0.541992	0.0571498	1	0	0	0	hrdB	no
SCO5841	SCO5841	phosphocarrier protein HPr	-0.119656	0.999995	-0.971006	0.138232	0.372371	1	0	0	0	hrdB	no
SCO2140	SCO2140	transcriptional regulator	0.105443	0.999995	0.307607	0.999993	-0.683222	0.582237	0	0	0	hrdB	no
SCO5425	SCO5425	phosphate acetyltransferase	0.231068	0.999995	0.796195	0.218647	-0.63439	0.680523	0	0	0	hrdB	no
SCO4919	SCO4919	flavoprotein disulfide reductase	-0.198126	0.999995	-0.431793	0.999993	-0.879292	0.0553695	0	0	0	hrdB	no
SCO1872	SCO1872	IclR family transcriptional regulator	-0.208805	0.999995	0.223743	0.999993	-0.117937	1	0	0	0	hrdB	no
SCO5396	SCO5396	cellulose-binding protein	-0.246916	0.999995	-0.384526	0.999993	0.210731	1	0	0	0	hrdB	no
SCO3409	SCO3409	inorganic pyrophosphatase	0.121738	0.999995	-0.471635	0.999993	-0.258421	1	0	0	0	hrdB	no
SCO3067	SCO3067	anti anti sigma factor	0.121388	0.999995	-0.400165	0.999993	-0.402233	1	0	0	0	hrdB	no
SCO2736	gltA	type II citrate synthase	-0.144526	0.999995	-0.0384815	0.999993	-0.0468673	1	0	0	0	hrdB	no
SCO3571	SCO3571	transcriptional regulator	-0.20957	0.999995	0.502956	0.999993	-0.471681	1	0	0	0	hrdB	no
SCO1813	SCO1813	GntR family transcriptional regulator	0.110563	0.999995	-0.264145	0.999993	0.0801576	1	0	0	0	hrdB	no
SCO4438	SCO4438	hypothetical protein	-0.252954	0.999995	-0.346439	0.999993	-0.0250553	1	0	0	0	hrdB	no
SCO5748	SCO5748	sensory histidine kinase	0.196436	0.999995	-0.0785857	0.999993	0.644647	0.644155	0	0	0	hrdB	no
SCO2624	SCO2624	hypothetical protein	-0.188187	0.999995	-0.147962	0.999993	0.0543263	1	0	0	0	hrdB	no
SCO2206	SCO2206	SCO2206	0.121416	0.999995	-0.137617	0.999993	-0.374958	1	0	0	0	hrdB	no
SCO5938	SCO5938	hypothetical protein	0.0975027	0.999995	0.228084	0.999993	-0.637467	0.732187	0	0	0	hrdB	no
SCO1633	tatA	twin arginine translocase A	-0.116039	0.999995	-0.215138	0.999993	-0.24043	1	0	0	0	hrdB	no
SCO4967	SCO4967	hypothetical protein	-0.143787	0.999995	-0.0723402	0.999993	-0.0336284	1	0	0	0	hrdB	no
SCO0985	SCO0985	5-methyltetrahydropteroyltriglutamate/homocysteine S-methyltransferase	-0.153752	0.999995	-0.630054	0.815183	-0.335724	1	0	0	0	hrdB	no
SCO2652	SCO2652	hypothetical protein	0.109947	0.999995	-0.207678	0.999993	-0.539509	1	0	0	0	hrdB	no
SCO3175	SCO3175	acetyltransferase	-0.167642	0.999995	-0.2309	0.999993	0.324492	1	0	0	0	hrdB	no
SCO4648	rplK	50S ribosomal protein L11	0.0644499	0.999995	-0.281745	0.999993	-0.644635	0.729556	0	0	0	hrdB	no
SCO3941	SCO3941	Ser/Thr protein kinase	-0.244362	0.999995	-0.307215	0.999993	0.117012	1	0	0	0	hrdB	no
SCO2555	hrcA	heat-inducible transcription repressor	0.241139	0.999995	0.208582	0.999993	-0.201342	1	0	0	0	hrdB	no
SCO2575	SCO2575	hypothetical protein	0.0496913	0.999995	-0.292177	0.999993	-0.143483	1	0	0	0	hrdB	no
SCO1772	SCO1772	partitioning or sporulation protein	0.182142	0.999995	0.182393	0.999993	0.273894	1	0	0	0	hrdB	no
SCO2999	SCO2999	hypothetical protein	0.208935	0.999995	0.682527	0.573816	-0.771569	0.150039	0	0	0	hrdB	no
SCO5058	ispH	4-hydroxy-3-methylbut-2-enyl diphosphate reductase	-0.146777	0.999995	0.277935	0.999993	-0.521751	1	0	0	0	hrdB	no
SCO3405	SCO3405	hypoxanthine phosphoribosyltransferase	-0.0781731	0.999995	-0.0972028	0.999993	-0.466548	1	0	0	0	hrdB	no
SCO7057	SCO7057	esterase	-0.181824	0.999995	-0.0160174	0.999993	0.235914	1	0	0	0	hrdB	no
SCO4808	sucC	succinyl-CoA synthetase subunit beta	0.116736	0.999995	-0.175375	0.999993	-0.177478	1	0	0	0	hrdB	no
SCO5914	SCO5914	transcriptional regulator	-0.122811	0.999995	-0.244908	0.999993	-0.667784	0.571399	0	0	0	hrdB	no
SCO6657	SCO6657	hypothetical protein	-0.21704	0.999995	-0.145146	0.999993	0.640491	0.615706	0	0	0	hrdB	no
SCO3874	gyrB	DNA gyrase subunit B	-0.144062	0.999995	0.283741	0.999993	0.588376	0.904443	0	0	0	hrdB	no
SCO4722	secY	preprotein translocase subunit SecY	-0.139982	0.999995	0.377705	0.999993	-0.626312	0.742157	0	0	0	hrdB	no
SCO1998	rpsA	30S ribosomal protein S1	0.108168	0.999995	-0.385685	0.999993	-0.412105	1	0	0	0	hrdB	no
SCO1907	SCO1907	hypothetical protein	-0.215797	0.999995	-0.0129544	0.999993	0.0238418	1	0	0	0	hrdB	no
SCO3421	SCO3421	hypothetical protein	-0.155787	0.999995	-0.436946	0.999993	-0.309074	1	0	0	0	hrdB	no
SCO4253	SCO4253	hypothetical protein	0.134551	0.999995	0.253725	0.999993	-0.117507	1	0	0	0	hrdB	no
SCO5855	SCO5855	DNA-binding protein	0.212815	0.999995	0.430676	0.999993	-0.019992	1	0	0	0	hrdB	no
SCO3301	SCO3301	hypothetical protein	-0.208431	0.999995	-0.207707	0.999993	-0.441755	1	0	0	0	hrdB	no
SCO3321	SCO3321	redoxin	0.0153341	0.999995	-0.0340254	0.999993	-0.16799	1	0	0	0	hrdB	no
SCO5718	SCO5718	hypothetical protein	-0.191408	0.999995	-0.206213	0.999993	-0.463242	1	0	0	0	hrdB	no
SCO4559	SCO4559	electron transfer oxidoreductase	-0.185573	0.999995	0.0570951	0.999993	0.0619761	1	0	0	0	hrdB	no
SCO3849	SCO3849	hypothetical protein	-0.132275	0.999995	-0.193347	0.999993	0.0272348	1	0	0	0	hrdB	no
SCO6591	SCO6591	hypothetical protein	-0.163188	0.999995	-0.41146	0.999993	0.268001	1	0	0	0	hrdB	no
SCO5586	SCO5586	signal recognition particle protein	-0.143656	0.999995	0.0811335	0.999993	-0.556005	1	0	0	0	hrdB	no
SCO3767	SCO3767	hypothetical protein	-0.134394	0.999995	-0.354633	0.999993	0.270127	1	0	0	0	hrdB	no
SCO0537	SCO0537	hypothetical protein	0.014134	0.999995	-0.354673	0.999993	0.74626	0.531187	0	0	0	hrdB	no
SCO0767	SCO0767	hypothetical protein	-0.146323	0.999995	0.177167	0.999993	-0.53248	1	0	0	0	hrdB	no
SCO4091	SCO4091	DNA-binding protein	0.112549	0.999995	0.422538	0.999993	0.13728	1	0	0	0	hrdB	no
SCO1135	SCO1135	TetR family transcriptional regulator	0.0745109	0.999995	0.355212	0.999993	-0.424906	1	0	0	0	hrdB	no
SCO1020	SCO1020	hypothetical protein	0.130465	0.999995	0.354588	0.999993	0.4666	1	0	0	0	hrdB	no
SCO3061	SCO3061	hypothetical protein	-0.140206	0.999995	0.298936	0.999993	-0.438474	1	0	0	0	hrdB	no
SCO5144	SCO5144	acyl CoA isomerase	-0.0819638	0.999995	-0.117784	0.999993	-0.323741	1	0	0	0	hrdB	no
SCO2916	clpS	ATP-dependent Clp protease adaptor protein ClpS	0.0195934	0.999995	-0.19378	0.999993	-0.979707	0.12293	0	0	0	hrdB	no
SCO1936	SCO1936	transaldolase	0.139283	0.999995	0.08296	0.999993	0.383295	1	0	0	0	hrdB	no
SCO5040	SCO5040	hypothetical protein	0.134188	0.999995	0.365585	0.999993	0.217368	1	0	0	0	hrdB	no
SCO5514	SCO5514	ketol-acid reductoisomerase	0.118017	0.999995	-0.640407	0.765795	0.388217	1	0	0	0	hrdB	no
SCO6638	SCO6638	hypothetical protein	0.125616	0.999995	-0.756409	0.353973	0.877469	0.0548532	0	0	0	hrdB	no
SCO0174	SCO0174	DNA-binding protein	-0.165999	0.999995	0.534844	0.999993	-0.191438	1	0	0	0	hrdB	no
SCO2677	SCO2677	ABC transporter ATP-binding protein	-0.0715277	0.999995	-0.041687	0.999993	-0.0666619	1	0	0	0	hrdB	no
SCO4423	SCO4423	Ser/Thr protein kinase	-0.155122	0.999995	0.315572	0.999993	0.190256	1	0	0	0	hrdB	no
SCO4580	SCO4580	fumarylacetoacetase	0.158192	0.999995	0.35368	0.999993	0.658301	0.543728	0	0	0	hrdB	no
SCO3820	SCO3820	Ser/Thr protein kinase	-0.189991	0.999995	-0.267627	0.999993	-0.340367	1	0	0	0	hrdB	no
SCO1436	SCO1436	hypothetical protein	-0.107791	0.999995	0.739546	0.399849	-0.583182	0.925474	0	0	0	hrdB	no
SCO5178	SCO5178	adenylyltransferase/sulfurtransferase MoeZ	0.0887213	0.999995	-0.292651	0.999993	0.250278	1	0	0	0	hrdB	no
SCO2671	SCO2671	globin	0.107272	0.999995	0.666662	0.66563	-0.526702	1	0	0	0	hrdB	no
SCO3659	SCO3659	hypothetical protein	-0.0481925	0.999995	-0.788804	0.384468	-0.0591197	1	0	0	0	hrdB	no
[truncated: 5,701 more rows]
