# Supplementary material for: Chemotranscriptomic Profiling Defines Drug-Specific Signatures of the Glycopeptide Antibiotics Dalbavancin, Vancomycin and Chlorobiphenyl-Vancomycin in a VanB-Type-Resistant Streptomycete
Source: Front Microbiol. 2021 Feb 25;12:641756. doi: 10.3389/fmicb.2021.641756 (PMC7947799; doi:10.3389/fmicb.2021.641756)
Supplement: Supplementary file 2 [file Table_2.XLSX]

## Sheet: goBP.VANonly.UP
ID	Description	GeneRatio	BgRatio	pvalue	p.adjust	qvalue	geneID	Count	transcript
GO:0055072	iron ion homeostasis	4/25	23/2857	3.61418e-05	0.00290104	0.00242502	1097054/1099484/1097700/1095919	4	SCO0496/SCO1623/SCO2267/SCO4048
GO:0055076	transition metal ion homeostasis	4/25	25/2857	5.10244e-05	0.00290104	0.00242502	1097054/1099484/1097700/1095919	4	SCO0496/SCO1623/SCO2267/SCO4048
GO:0055065	metal ion homeostasis	4/25	26/2857	5.99462e-05	0.00290104	0.00242502	1097054/1099484/1097700/1095919	4	SCO0496/SCO1623/SCO2267/SCO4048
GO:0006551	leucine metabolic process	3/25	10/2857	6.82598e-05	0.00290104	0.00242502	1100962/1100993/1100994	3	SCO5522/SCO5553/SCO5554
GO:0055080	cation homeostasis	4/25	32/2857	0.000139167	0.00446048	0.00372858	1097054/1099484/1097700/1095919	4	SCO0496/SCO1623/SCO2267/SCO4048
GO:0098771	inorganic ion homeostasis	4/25	33/2857	0.000157429	0.00446048	0.00372858	1097054/1099484/1097700/1095919	4	SCO0496/SCO1623/SCO2267/SCO4048
GO:0050801	ion homeostasis	4/25	36/2857	0.000222637	0.00520787	0.00435333	1097054/1099484/1097700/1095919	4	SCO0496/SCO1623/SCO2267/SCO4048
GO:0033212	iron import into cell	3/25	15/2857	0.00025143	0.00520787	0.00435333	1097054/1099484/1095919	3	SCO0496/SCO1623/SCO4048
GO:0048878	chemical homeostasis	4/25	38/2857	0.000275711	0.00520787	0.00435333	1097054/1099484/1097700/1095919	4	SCO0496/SCO1623/SCO2267/SCO4048
GO:0009082	branched-chain amino acid biosynthetic process	3/25	17/2857	0.000371437	0.00631444	0.00527832	1100962/1100993/1100994	3	SCO5522/SCO5553/SCO5554
GO:0031668	cellular response to extracellular stimulus	3/25	19/2857	0.000523206	0.00741208	0.00619586	1101245/1097054/1099484	3	SCO1623/SCO4048/SCO5803
GO:0071496	cellular response to external stimulus	3/25	19/2857	0.000523206	0.00741208	0.00619586	1101245/1097054/1099484	3	SCO1623/SCO4048/SCO5803
GO:0006879	cellular iron ion homeostasis	3/25	22/2857	0.000817203	0.00926164	0.00774193	1097054/1099484/1095919	3	SCO0496/SCO1623/SCO4048
GO:0009605	response to external stimulus	3/25	22/2857	0.000817203	0.00926164	0.00774193	1101245/1097054/1099484	3	SCO1623/SCO4048/SCO5803
GO:0009991	response to extracellular stimulus	3/25	22/2857	0.000817203	0.00926164	0.00774193	1101245/1097054/1099484	3	SCO1623/SCO4048/SCO5803
GO:0046916	cellular transition metal ion homeostasis	3/25	23/2857	0.000934363	0.0099276	0.00829861	1097054/1099484/1095919	3	SCO0496/SCO1623/SCO4048
GO:0006875	cellular metal ion homeostasis	3/25	24/2857	0.00106168	0.010027	0.00838171	1097054/1099484/1095919	3	SCO0496/SCO1623/SCO4048
GO:0009081	branched-chain amino acid metabolic process	3/25	24/2857	0.00106168	0.010027	0.00838171	1100962/1100993/1100994	3	SCO5522/SCO5553/SCO5554
GO:0030003	cellular cation homeostasis	3/25	26/2857	0.00134814	0.0120623	0.010083	1097054/1099484/1095919	3	SCO0496/SCO1623/SCO4048
GO:0006873	cellular ion homeostasis	3/25	27/2857	0.00150791	0.0128172	0.0107141	1097054/1099484/1095919	3	SCO0496/SCO1623/SCO4048
GO:0055082	cellular chemical homeostasis	3/25	29/2857	0.00186207	0.0150739	0.0126005	1097054/1099484/1095919	3	SCO0496/SCO1623/SCO4048
GO:0042592	homeostatic process	4/25	76/2857	0.0038274	0.0295754	0.0247224	1097054/1099484/1097700/1095919	4	SCO0496/SCO1623/SCO2267/SCO4048
GO:0043043	peptide biosynthetic process	5/25	127/2857	0.00415836	0.0307357	0.0256924	1095859/1098865/1095912/1098867/1098219	5	SCO0436/SCO0489/SCO2785/SCO3428/SCO3430
GO:0019184	nonribosomal peptide biosynthetic process	2/25	12/2857	0.00459921	0.0325777	0.0272322	1095912/1098219	2	SCO0489/SCO2785
GO:0043603	cellular amide metabolic process	6/25	201/2857	0.00642749	0.0422079	0.0352821	1100838/1095859/1098865/1095912/1098867/1098219	6	SCO0436/SCO0489/SCO2785/SCO3428/SCO3430/SCO5398
GO:0006518	peptide metabolic process	5/25	142/2857	0.00670361	0.0422079	0.0352821	1095859/1098865/1095912/1098867/1098219	5	SCO0436/SCO0489/SCO2785/SCO3428/SCO3430
GO:0006950	response to stress	5/25	142/2857	0.00670361	0.0422079	0.0352821	1101245/1097054/1099484/1099483/1097700	5	SCO1623/SCO2267/SCO4047/SCO4048/SCO5803
GO:0043604	amide biosynthetic process	5/25	151/2857	0.00867661	0.0526794	0.0440354	1095859/1098865/1095912/1098867/1098219	5	SCO0436/SCO0489/SCO2785/SCO3428/SCO3430
GO:0033554	cellular response to stress	4/25	107/2857	0.0128153	0.0751242	0.0627973	1101245/1097054/1099484/1099483	4	SCO1623/SCO4047/SCO4048/SCO5803
GO:0044550	secondary metabolite biosynthetic process	2/25	24/2857	0.0180372	0.102211	0.0854392	1095912/1098219	2	SCO0489/SCO2785
GO:0019725	cellular homeostasis	3/25	68/2857	0.0203972	0.111856	0.0935017	1097054/1099484/1095919	3	SCO0496/SCO1623/SCO4048
GO:0065008	regulation of biological quality	4/25	128/2857	0.0233974	0.124299	0.103903	1097054/1099484/1097700/1095919	4	SCO0496/SCO1623/SCO2267/SCO4048
GO:0015074	DNA integration	2/25	30/2857	0.0275337	0.14184	0.118566	1095444/1103280	2	SCO0005/SCO7842
GO:0019748	secondary metabolic process	2/25	36/2857	0.0386251	0.193125	0.161436	1095912/1098219	2	SCO0489/SCO2785
GO:0050896	response to stimulus	6/25	307/2857	0.0445368	0.216322	0.180826	1101245/1097054/1099484/1095898/1099483/1097700	6	SCO0475/SCO1623/SCO2267/SCO4047/SCO4048/SCO5803
GO:0006259	DNA metabolic process	4/25	174/2857	0.0616552	0.29115	0.243376	1101245/1095444/1103280/1099483	4	SCO0005/SCO4047/SCO5803/SCO7842
GO:0007154	cell communication	3/25	113/2857	0.073658	0.329523	0.275452	1101245/1097054/1099484	3	SCO1623/SCO4048/SCO5803
GO:1901607	alpha-amino acid biosynthetic process	3/25	113/2857	0.073658	0.329523	0.275452	1100962/1100993/1100994	3	SCO5522/SCO5553/SCO5554
GO:0006412	translation	3/25	115/2857	0.0767953	0.334749	0.279821	1095859/1098865/1098867	3	SCO0436/SCO3428/SCO3430
GO:0072511	divalent inorganic cation transport	1/25	10/2857	0.0842655	0.358128	0.299364	1098594	1	SCO3160
GO:0051187	cofactor catabolic process	1/25	11/2857	0.0923067	0.382735	0.319934	1097700	1	SCO2267
GO:0008652	cellular amino acid biosynthetic process	3/25	127/2857	0.0968504	0.392013	0.327689	1100962/1100993/1100994	3	SCO5522/SCO5553/SCO5554
GO:0042168	heme metabolic process	1/25	13/2857	0.108186	0.418315	0.349675	1097700	1	SCO2267
GO:0051186	cofactor metabolic process	4/25	212/2857	0.109292	0.418315	0.349675	1100838/1097700/1095912/1098219	4	SCO0489/SCO2267/SCO2785/SCO5398
GO:0051716	cellular response to stimulus	4/25	213/2857	0.11073	0.418315	0.349675	1101245/1097054/1099484/1099483	4	SCO1623/SCO4047/SCO4048/SCO5803
GO:0009432	SOS response	1/25	14/2857	0.116026	0.428791	0.358432	1101245	1	SCO5803
GO:0006457	protein folding	1/25	15/2857	0.123799	0.447784	0.374308	1100202	1	SCO4761
GO:0006778	porphyrin-containing compound metabolic process	1/25	17/2857	0.139149	0.454911	0.380266	1097700	1	SCO2267
GO:0010035	response to inorganic substance	1/25	17/2857	0.139149	0.454911	0.380266	1095898	1	SCO0475
GO:0022618	ribonucleoprotein complex assembly	1/25	17/2857	0.139149	0.454911	0.380266	1098865	1	SCO3428
GO:0042255	ribosome assembly	1/25	17/2857	0.139149	0.454911	0.380266	1098865	1	SCO3428
GO:0070925	organelle assembly	1/25	17/2857	0.139149	0.454911	0.380266	1098865	1	SCO3428
GO:0071826	ribonucleoprotein complex subunit organization	1/25	18/2857	0.146727	0.470634	0.393409	1098865	1	SCO3428
GO:0006281	DNA repair	2/25	80/2857	0.153784	0.476744	0.398517	1101245/1099483	2	SCO4047/SCO5803
GO:0006284	base-excision repair	1/25	19/2857	0.154241	0.476744	0.398517	1099483	1	SCO4047
GO:0006974	cellular response to DNA damage stimulus	2/25	84/2857	0.166168	0.499809	0.417797	1101245/1099483	2	SCO4047/SCO5803
GO:0033692	cellular polysaccharide biosynthetic process	1/25	21/2857	0.169078	0.499809	0.417797	1102969	1	SCO7531
GO:0000041	transition metal ion transport	1/25	22/2857	0.176403	0.499809	0.417797	1098594	1	SCO3160
GO:0006637	acyl-CoA metabolic process	1/25	22/2857	0.176403	0.499809	0.417797	1100838	1	SCO5398
GO:0035383	thioester metabolic process	1/25	22/2857	0.176403	0.499809	0.417797	1100838	1	SCO5398
GO:0034622	cellular protein-containing complex assembly	1/25	25/2857	0.198007	0.537174	0.449031	1098865	1	SCO3428
GO:1903509	liposaccharide metabolic process	1/25	25/2857	0.198007	0.537174	0.449031	1102969	1	SCO7531
GO:1901605	alpha-amino acid metabolic process	3/25	177/2857	0.199071	0.537174	0.449031	1100962/1100993/1100994	3	SCO5522/SCO5553/SCO5554
GO:0006865	amino acid transport	1/25	26/2857	0.205087	0.544763	0.455375	1102173	1	SCO6734
GO:0034637	cellular carbohydrate biosynthetic process	1/25	28/2857	0.219067	0.572945	0.478932	1102969	1	SCO7531
GO:0065003	protein-containing complex assembly	1/25	29/2857	0.225968	0.573592	0.479473	1098865	1	SCO3428
GO:0033865	nucleoside bisphosphate metabolic process	1/25	30/2857	0.232811	0.573592	0.479473	1100838	1	SCO5398
GO:0033875	ribonucleoside bisphosphate metabolic process	1/25	30/2857	0.232811	0.573592	0.479473	1100838	1	SCO5398
GO:0034032	purine nucleoside bisphosphate metabolic process	1/25	30/2857	0.232811	0.573592	0.479473	1100838	1	SCO5398
GO:0006979	response to oxidative stress	1/25	31/2857	0.239595	0.581874	0.486396	1097700	1	SCO2267
GO:0044267	cellular protein metabolic process	3/25	199/2857	0.250669	0.586743	0.490466	1095859/1098865/1098867	3	SCO0436/SCO3428/SCO3430
GO:0042440	pigment metabolic process	1/25	33/2857	0.252992	0.586743	0.490466	1097700	1	SCO2267
GO:0046394	carboxylic acid biosynthetic process	3/25	200/2857	0.253074	0.586743	0.490466	1100962/1100993/1100994	3	SCO5522/SCO5553/SCO5554
GO:0016053	organic acid biosynthetic process	3/25	201/2857	0.255483	0.586743	0.490466	1100962/1100993/1100994	3	SCO5522/SCO5553/SCO5554
GO:0043933	protein-containing complex subunit organization	1/25	34/2857	0.259605	0.586743	0.490466	1098865	1	SCO3428
GO:0000271	polysaccharide biosynthetic process	1/25	36/2857	0.272663	0.586743	0.490466	1102969	1	SCO7531
GO:0030001	metal ion transport	1/25	36/2857	0.272663	0.586743	0.490466	1098594	1	SCO3160
GO:0044264	cellular polysaccharide metabolic process	1/25	36/2857	0.272663	0.586743	0.490466	1102969	1	SCO7531
GO:0046942	carboxylic acid transport	1/25	36/2857	0.272663	0.586743	0.490466	1102173	1	SCO6734
GO:0015849	organic acid transport	1/25	37/2857	0.279109	0.593106	0.495785	1102173	1	SCO6734
GO:0015711	organic anion transport	1/25	39/2857	0.291836	0.612495	0.511993	1102173	1	SCO6734
GO:0006811	ion transport	2/25	124/2857	0.296205	0.614084	0.513321	1098594/1102173	2	SCO3160/SCO6734
GO:0022613	ribonucleoprotein complex biogenesis	1/25	42/2857	0.310523	0.618735	0.517208	1098865	1	SCO3428
GO:0033013	tetrapyrrole metabolic process	1/25	42/2857	0.310523	0.618735	0.517208	1097700	1	SCO2267
GO:0042254	ribosome biogenesis	1/25	42/2857	0.310523	0.618735	0.517208	1098865	1	SCO3428
GO:0006996	organelle organization	1/25	43/2857	0.316646	0.618735	0.517208	1098865	1	SCO3428
GO:0022607	cellular component assembly	1/25	43/2857	0.316646	0.618735	0.517208	1098865	1	SCO3428
GO:0006520	cellular amino acid metabolic process	3/25	230/2857	0.326637	0.627924	0.52489	1100962/1100993/1100994	3	SCO5522/SCO5553/SCO5554
GO:0006260	DNA replication	1/25	45/2857	0.328737	0.627924	0.52489	1101245	1	SCO5803
GO:0019538	protein metabolic process	3/25	235/2857	0.339046	0.64042	0.535336	1095859/1098865/1098867	3	SCO0436/SCO3428/SCO3430
GO:0051188	cofactor biosynthetic process	2/25	149/2857	0.37778	0.705742	0.589939	1095912/1098219	2	SCO0489/SCO2785
GO:0006820	anion transport	1/25	55/2857	0.386172	0.713578	0.596489	1102173	1	SCO6734
GO:0044255	cellular lipid metabolic process	2/25	155/2857	0.396919	0.725551	0.606498	1102156/1102969	2	SCO6717/SCO7531
GO:0016051	carbohydrate biosynthetic process	1/25	60/2857	0.41309	0.747077	0.624492	1102969	1	SCO7531
GO:0006631	fatty acid metabolic process	1/25	61/2857	0.418336	0.748545	0.625719	1102156	1	SCO6717
GO:0046700	heterocycle catabolic process	1/25	68/2857	0.453817	0.748545	0.625719	1097700	1	SCO2267
GO:0005976	polysaccharide metabolic process	1/25	71/2857	0.468378	0.748545	0.625719	1102969	1	SCO7531
GO:0044270	cellular nitrogen compound catabolic process	1/25	73/2857	0.477878	0.748545	0.625719	1097700	1	SCO2267
GO:0006812	cation transport	1/25	74/2857	0.482567	0.748545	0.625719	1098594	1	SCO3160
GO:0045892	negative regulation of transcription, DNA-templated	1/25	74/2857	0.482567	0.748545	0.625719	1101245	1	SCO5803
GO:0045934	negative regulation of nucleobase-containing compound metabolic process	1/25	75/2857	0.487215	0.748545	0.625719	1101245	1	SCO5803
GO:0051253	negative regulation of RNA metabolic process	1/25	75/2857	0.487215	0.748545	0.625719	1101245	1	SCO5803
GO:1902679	negative regulation of RNA biosynthetic process	1/25	75/2857	0.487215	0.748545	0.625719	1101245	1	SCO5803
GO:1903507	negative regulation of nucleic acid-templated transcription	1/25	75/2857	0.487215	0.748545	0.625719	1101245	1	SCO5803
GO:0019752	carboxylic acid metabolic process	4/25	409/2857	0.490246	0.748545	0.625719	1100962/1100993/1102156/1100994	4	SCO5522/SCO5553/SCO5554/SCO6717
GO:0019439	aromatic compound catabolic process	1/25	77/2857	0.496391	0.748545	0.625719	1097700	1	SCO2267
GO:0006629	lipid metabolic process	2/25	188/2857	0.497318	0.748545	0.625719	1102156/1102969	2	SCO6717/SCO7531
GO:0009890	negative regulation of biosynthetic process	1/25	80/2857	0.509861	0.748545	0.625719	1101245	1	SCO5803
GO:0010558	negative regulation of macromolecule biosynthetic process	1/25	80/2857	0.509861	0.748545	0.625719	1101245	1	SCO5803
GO:0031327	negative regulation of cellular biosynthetic process	1/25	80/2857	0.509861	0.748545	0.625719	1101245	1	SCO5803
GO:0051172	negative regulation of nitrogen compound metabolic process	1/25	80/2857	0.509861	0.748545	0.625719	1101245	1	SCO5803
GO:2000113	negative regulation of cellular macromolecule biosynthetic process	1/25	80/2857	0.509861	0.748545	0.625719	1101245	1	SCO5803
GO:0031324	negative regulation of cellular metabolic process	1/25	81/2857	0.514273	0.748545	0.625719	1101245	1	SCO5803
GO:1901361	organic cyclic compound catabolic process	1/25	81/2857	0.514273	0.748545	0.625719	1097700	1	SCO2267
GO:0044283	small molecule biosynthetic process	3/25	310/2857	0.520162	0.748545	0.625719	1100962/1100993/1100994	3	SCO5522/SCO5553/SCO5554
GO:0010605	negative regulation of macromolecule metabolic process	1/25	83/2857	0.522984	0.748545	0.625719	1101245	1	SCO5803
GO:0010629	negative regulation of gene expression	1/25	83/2857	0.522984	0.748545	0.625719	1101245	1	SCO5803
GO:0009892	negative regulation of metabolic process	1/25	84/2857	0.527283	0.748545	0.625719	1101245	1	SCO5803
GO:0044262	cellular carbohydrate metabolic process	1/25	84/2857	0.527283	0.748545	0.625719	1102969	1	SCO7531
GO:0043436	oxoacid metabolic process	4/25	428/2857	0.528385	0.748545	0.625719	1100962/1100993/1102156/1100994	4	SCO5522/SCO5553/SCO5554/SCO6717
GO:0006082	organic acid metabolic process	4/25	434/2857	0.540195	0.758952	0.634418	1100962/1100993/1102156/1100994	4	SCO5522/SCO5553/SCO5554/SCO6717
GO:0048523	negative regulation of cellular process	1/25	90/2857	0.552306	0.766722	0.640913	1101245	1	SCO5803
GO:0006790	sulfur compound metabolic process	1/25	92/2857	0.560361	0.766722	0.640913	1100838	1	SCO5398
GO:0042221	response to chemical	1/25	92/2857	0.560361	0.766722	0.640913	1095898	1	SCO0475
GO:0048519	negative regulation of biological process	1/25	93/2857	0.564336	0.766722	0.640913	1101245	1	SCO5803
GO:0009150	purine ribonucleotide metabolic process	1/25	94/2857	0.568277	0.766722	0.640913	1100838	1	SCO5398
GO:0006163	purine nucleotide metabolic process	1/25	99/2857	0.587471	0.786379	0.657345	1100838	1	SCO5398
GO:0009259	ribonucleotide metabolic process	1/25	107/2857	0.61649	0.80626	0.673963	1100838	1	SCO5398
GO:0044085	cellular component biogenesis	1/25	107/2857	0.61649	0.80626	0.673963	1098865	1	SCO3428
GO:0071705	nitrogen compound transport	1/25	109/2857	0.623433	0.80626	0.673963	1102173	1	SCO6734
GO:0006810	transport	4/25	479/2857	0.624376	0.80626	0.673963	1098594/1097054/1099484/1102173	4	SCO1623/SCO3160/SCO4048/SCO6734
GO:0051234	establishment of localization	4/25	480/2857	0.626148	0.80626	0.673963	1098594/1097054/1099484/1102173	4	SCO1623/SCO3160/SCO4048/SCO6734
GO:0051179	localization	4/25	486/2857	0.636684	0.80626	0.673963	1098594/1097054/1099484/1102173	4	SCO1623/SCO3160/SCO4048/SCO6734
GO:0008610	lipid biosynthetic process	1/25	114/2857	0.640265	0.80626	0.673963	1102969	1	SCO7531
GO:0072521	purine-containing compound metabolic process	1/25	114/2857	0.640265	0.80626	0.673963	1100838	1	SCO5398
GO:0016043	cellular component organization	1/25	116/2857	0.646794	0.808492	0.675829	1098865	1	SCO3428
GO:0019693	ribose phosphate metabolic process	1/25	123/2857	0.66876	0.829848	0.693681	1100838	1	SCO5398
GO:0006732	coenzyme metabolic process	1/25	134/2857	0.700651	0.840705	0.702756	1100838	1	SCO5398
GO:1901565	organonitrogen compound catabolic process	1/25	142/2857	0.721971	0.840705	0.702756	1097700	1	SCO2267
GO:0032787	monocarboxylic acid metabolic process	1/25	148/2857	0.736996	0.840705	0.702756	1102156	1	SCO6717
GO:0055114	oxidation-reduction process	1/25	154/2857	0.751239	0.840705	0.702756	1097700	1	SCO2267
GO:1901135	carbohydrate derivative metabolic process	2/25	301/2857	0.757413	0.840705	0.702756	1100838/1102969	2	SCO5398/SCO7531
GO:0071840	cellular component organization or biogenesis	1/25	158/2857	0.760321	0.840705	0.702756	1098865	1	SCO3428
GO:0009117	nucleotide metabolic process	1/25	159/2857	0.762541	0.840705	0.702756	1100838	1	SCO5398
GO:0006355	regulation of transcription, DNA-templated	3/25	442/2857	0.767356	0.840705	0.702756	1101245/1096623/1102217	3	SCO1200/SCO5803/SCO6778
GO:0051252	regulation of RNA metabolic process	3/25	443/2857	0.768785	0.840705	0.702756	1101245/1096623/1102217	3	SCO1200/SCO5803/SCO6778
GO:1903506	regulation of nucleic acid-templated transcription	3/25	443/2857	0.768785	0.840705	0.702756	1101245/1096623/1102217	3	SCO1200/SCO5803/SCO6778
GO:2001141	regulation of RNA biosynthetic process	3/25	443/2857	0.768785	0.840705	0.702756	1101245/1096623/1102217	3	SCO1200/SCO5803/SCO6778
GO:1901137	carbohydrate derivative biosynthetic process	1/25	162/2857	0.769083	0.840705	0.702756	1102969	1	SCO7531
GO:0006753	nucleoside phosphate metabolic process	1/25	163/2857	0.771225	0.840705	0.702756	1100838	1	SCO5398
GO:0019219	regulation of nucleobase-containing compound metabolic process	3/25	447/2857	0.774438	0.840705	0.702756	1101245/1096623/1102217	3	SCO1200/SCO5803/SCO6778
GO:0009889	regulation of biosynthetic process	3/25	455/2857	0.785429	0.840705	0.702756	1101245/1096623/1102217	3	SCO1200/SCO5803/SCO6778
GO:0010556	regulation of macromolecule biosynthetic process	3/25	455/2857	0.785429	0.840705	0.702756	1101245/1096623/1102217	3	SCO1200/SCO5803/SCO6778
GO:0031326	regulation of cellular biosynthetic process	3/25	455/2857	0.785429	0.840705	0.702756	1101245/1096623/1102217	3	SCO1200/SCO5803/SCO6778
GO:2000112	regulation of cellular macromolecule biosynthetic process	3/25	455/2857	0.785429	0.840705	0.702756	1101245/1096623/1102217	3	SCO1200/SCO5803/SCO6778
GO:0010468	regulation of gene expression	3/25	460/2857	0.792088	0.840705	0.702756	1101245/1096623/1102217	3	SCO1200/SCO5803/SCO6778
GO:0051171	regulation of nitrogen compound metabolic process	3/25	460/2857	0.792088	0.840705	0.702756	1101245/1096623/1102217	3	SCO1200/SCO5803/SCO6778
GO:0080090	regulation of primary metabolic process	3/25	460/2857	0.792088	0.840705	0.702756	1101245/1096623/1102217	3	SCO1200/SCO5803/SCO6778
GO:0031323	regulation of cellular metabolic process	3/25	461/2857	0.7934	0.840705	0.702756	1101245/1096623/1102217	3	SCO1200/SCO5803/SCO6778
GO:0060255	regulation of macromolecule metabolic process	3/25	464/2857	0.7973	0.840705	0.702756	1101245/1096623/1102217	3	SCO1200/SCO5803/SCO6778
GO:0071702	organic substance transport	1/25	177/2857	0.799283	0.840705	0.702756	1102173	1	SCO6734
GO:0019222	regulation of metabolic process	3/25	467/2857	0.801142	0.840705	0.702756	1101245/1096623/1102217	3	SCO1200/SCO5803/SCO6778
GO:0055086	nucleobase-containing small molecule metabolic process	1/25	208/2857	0.850138	0.886647	0.74116	1100838	1	SCO5398
GO:0019637	organophosphate metabolic process	1/25	245/2857	0.894738	0.927473	0.775287	1100838	1	SCO5398
GO:0044248	cellular catabolic process	1/25	256/2857	0.905325	0.932759	0.779705	1097700	1	SCO2267
GO:0006796	phosphate-containing compound metabolic process	1/25	273/2857	0.919701	0.941863	0.787315	1100838	1	SCO5398
GO:0006793	phosphorus metabolic process	1/25	285/2857	0.928561	0.945242	0.79014	1100838	1	SCO5398
GO:0005975	carbohydrate metabolic process	1/25	303/2857	0.940114	0.951306	0.795209	1102969	1	SCO7531
GO:1901575	organic substance catabolic process	1/25	318/2857	0.948351	0.953962	0.79743	1097700	1	SCO2267
GO:0009056	catabolic process	1/25	340/2857	0.958493	0.958493	0.801217	1097700	1	SCO2267

## Sheet: goBP.VANonly.DOWN
ID	Description	GeneRatio	BgRatio	pvalue	p.adjust	qvalue	geneID	Count	transcript
GO:0072523	purine-containing compound catabolic process	1/7	11/2857	0.0266697	0.361795	0.340033	1100415	1	SCO4974
GO:0072521	purine-containing compound metabolic process	2/7	114/2857	0.0290638	0.361795	0.340033	1099065/1100415	2	SCO3629/SCO4974
GO:0006566	threonine metabolic process	1/7	13/2857	0.0314527	0.361795	0.340033	1100796	1	SCO5356
GO:1901658	glycosyl compound catabolic process	1/7	14/2857	0.0338366	0.361795	0.340033	1100415	1	SCO4974
GO:0046040	IMP metabolic process	1/7	15/2857	0.0362155	0.361795	0.340033	1099065	1	SCO3629
GO:0044282	small molecule catabolic process	2/7	139/2857	0.0420148	0.361795	0.340033	1097204/1100415	2	SCO1773/SCO4974
GO:1901565	organonitrogen compound catabolic process	2/7	142/2857	0.0436989	0.361795	0.340033	1097204/1100415	2	SCO1773/SCO4974
GO:0016311	dephosphorylation	1/7	19/2857	0.0456808	0.361795	0.340033	1097780	1	SCO2346
GO:0042278	purine nucleoside metabolic process	1/7	19/2857	0.0456808	0.361795	0.340033	1100415	1	SCO4974
GO:1901605	alpha-amino acid metabolic process	2/7	177/2857	0.0652205	0.361795	0.340033	1097204/1100796	2	SCO1773/SCO5356
GO:0009067	aspartate family amino acid biosynthetic process	1/7	28/2857	0.066687	0.361795	0.340033	1100796	1	SCO5356
GO:0055086	nucleobase-containing small molecule metabolic process	2/7	208/2857	0.0868719	0.361795	0.340033	1099065/1100415	2	SCO3629/SCO4974
GO:0009066	aspartate family amino acid metabolic process	1/7	39/2857	0.091822	0.361795	0.340033	1100796	1	SCO5356
GO:1901606	alpha-amino acid catabolic process	1/7	41/2857	0.096329	0.361795	0.340033	1097204	1	SCO1773
GO:0034655	nucleobase-containing compound catabolic process	1/7	44/2857	0.103054	0.361795	0.340033	1100415	1	SCO4974
GO:0006520	cellular amino acid metabolic process	2/7	230/2857	0.103511	0.361795	0.340033	1097204/1100796	2	SCO1773/SCO5356
GO:0009063	cellular amino acid catabolic process	1/7	48/2857	0.111953	0.361795	0.340033	1097204	1	SCO1773
GO:0009127	purine nucleoside monophosphate biosynthetic process	1/7	48/2857	0.111953	0.361795	0.340033	1099065	1	SCO3629
GO:0009168	purine ribonucleoside monophosphate biosynthetic process	1/7	48/2857	0.111953	0.361795	0.340033	1099065	1	SCO3629
GO:1901136	carbohydrate derivative catabolic process	1/7	50/2857	0.116374	0.361795	0.340033	1100415	1	SCO4974
GO:0009116	nucleoside metabolic process	1/7	51/2857	0.118578	0.361795	0.340033	1100415	1	SCO4974
GO:0044248	cellular catabolic process	2/7	256/2857	0.124358	0.361795	0.340033	1097204/1100415	2	SCO1773/SCO4974
GO:0009156	ribonucleoside monophosphate biosynthetic process	1/7	58/2857	0.133871	0.361795	0.340033	1099065	1	SCO3629
GO:0009152	purine ribonucleotide biosynthetic process	1/7	59/2857	0.136038	0.361795	0.340033	1099065	1	SCO3629
GO:0006796	phosphate-containing compound metabolic process	2/7	273/2857	0.1386	0.361795	0.340033	1097780/1099065	2	SCO2346/SCO3629
GO:0009124	nucleoside monophosphate biosynthetic process	1/7	61/2857	0.140356	0.361795	0.340033	1099065	1	SCO3629
GO:0009126	purine nucleoside monophosphate metabolic process	1/7	61/2857	0.140356	0.361795	0.340033	1099065	1	SCO3629
GO:0009167	purine ribonucleoside monophosphate metabolic process	1/7	61/2857	0.140356	0.361795	0.340033	1099065	1	SCO3629
GO:0006164	purine nucleotide biosynthetic process	1/7	63/2857	0.144656	0.361795	0.340033	1099065	1	SCO3629
GO:1901657	glycosyl compound metabolic process	1/7	64/2857	0.146799	0.361795	0.340033	1100415	1	SCO4974
GO:0006793	phosphorus metabolic process	2/7	285/2857	0.148913	0.361795	0.340033	1097780/1099065	2	SCO2346/SCO3629
GO:0046700	heterocycle catabolic process	1/7	68/2857	0.155324	0.361795	0.340033	1100415	1	SCO4974
GO:0072522	purine-containing compound biosynthetic process	1/7	69/2857	0.157444	0.361795	0.340033	1099065	1	SCO3629
GO:0009161	ribonucleoside monophosphate metabolic process	1/7	71/2857	0.161671	0.361795	0.340033	1099065	1	SCO3629
GO:0009260	ribonucleotide biosynthetic process	1/7	71/2857	0.161671	0.361795	0.340033	1099065	1	SCO3629
GO:1901135	carbohydrate derivative metabolic process	2/7	301/2857	0.162965	0.361795	0.340033	1099065/1100415	2	SCO3629/SCO4974
GO:0044270	cellular nitrogen compound catabolic process	1/7	73/2857	0.165879	0.361795	0.340033	1100415	1	SCO4974
GO:0046390	ribose phosphate biosynthetic process	1/7	73/2857	0.165879	0.361795	0.340033	1099065	1	SCO3629
GO:0009123	nucleoside monophosphate metabolic process	1/7	74/2857	0.167976	0.361795	0.340033	1099065	1	SCO3629
GO:0019439	aromatic compound catabolic process	1/7	77/2857	0.174241	0.365062	0.343103	1100415	1	SCO4974
GO:1901575	organic substance catabolic process	2/7	318/2857	0.178236	0.365062	0.343103	1097204/1100415	2	SCO1773/SCO4974
GO:1901361	organic cyclic compound catabolic process	1/7	81/2857	0.182531	0.365062	0.343103	1100415	1	SCO4974
GO:0009056	catabolic process	2/7	340/2857	0.198451	0.373502	0.351036	1097204/1100415	2	SCO1773/SCO4974
GO:0016054	organic acid catabolic process	1/7	91/2857	0.202945	0.373502	0.351036	1097204	1	SCO1773
GO:0046395	carboxylic acid catabolic process	1/7	91/2857	0.202945	0.373502	0.351036	1097204	1	SCO1773
GO:0009150	purine ribonucleotide metabolic process	1/7	94/2857	0.208983	0.373502	0.351036	1099065	1	SCO3629
GO:0009165	nucleotide biosynthetic process	1/7	94/2857	0.208983	0.373502	0.351036	1099065	1	SCO3629
GO:0006163	purine nucleotide metabolic process	1/7	99/2857	0.21896	0.37536	0.352782	1099065	1	SCO3629
GO:1901293	nucleoside phosphate biosynthetic process	1/7	99/2857	0.21896	0.37536	0.352782	1099065	1	SCO3629
GO:0009259	ribonucleotide metabolic process	1/7	107/2857	0.234698	0.394293	0.370576	1099065	1	SCO3629
GO:1901607	alpha-amino acid biosynthetic process	1/7	113/2857	0.246323	0.405708	0.381305	1100796	1	SCO5356
GO:0019752	carboxylic acid metabolic process	2/7	409/2857	0.264278	0.420572	0.395274	1097204/1100796	2	SCO1773/SCO5356
GO:0019693	ribose phosphate metabolic process	1/7	123/2857	0.265361	0.420572	0.395274	1099065	1	SCO3629
GO:0008652	cellular amino acid biosynthetic process	1/7	127/2857	0.27286	0.424449	0.398918	1100796	1	SCO5356
GO:0043436	oxoacid metabolic process	2/7	428/2857	0.282828	0.431956	0.405973	1097204/1100796	2	SCO1773/SCO5356
GO:0006082	organic acid metabolic process	2/7	434/2857	0.288709	0.433063	0.407014	1097204/1100796	2	SCO1773/SCO5356
GO:0090407	organophosphate biosynthetic process	1/7	158/2857	0.328785	0.472431	0.444014	1099065	1	SCO3629
GO:0009117	nucleotide metabolic process	1/7	159/2857	0.330526	0.472431	0.444014	1099065	1	SCO3629
GO:1901137	carbohydrate derivative biosynthetic process	1/7	162/2857	0.335726	0.472431	0.444014	1099065	1	SCO3629
GO:0006753	nucleoside phosphate metabolic process	1/7	163/2857	0.337451	0.472431	0.444014	1099065	1	SCO3629
GO:0046394	carboxylic acid biosynthetic process	1/7	200/2857	0.398648	0.542251	0.509634	1100796	1	SCO5356
GO:0016053	organic acid biosynthetic process	1/7	201/2857	0.400233	0.542251	0.509634	1100796	1	SCO5356
GO:0017144	drug metabolic process	1/7	223/2857	0.434193	0.578925	0.544102	1099065	1	SCO3629
GO:0019637	organophosphate metabolic process	1/7	245/2857	0.466492	0.612271	0.575443	1099065	1	SCO3629
GO:0044283	small molecule biosynthetic process	1/7	310/2857	0.552862	0.714468	0.671492	1100796	1	SCO5356
GO:0055085	transmembrane transport	1/7	323/2857	0.568613	0.723689	0.680159	1097663	1	SCO2230
GO:0006355	regulation of transcription, DNA-templated	1/7	442/2857	0.692062	0.729297	0.685429	1099355	1	SCO3919
GO:0051252	regulation of RNA metabolic process	1/7	443/2857	0.692955	0.729297	0.685429	1099355	1	SCO3919
GO:1903506	regulation of nucleic acid-templated transcription	1/7	443/2857	0.692955	0.729297	0.685429	1099355	1	SCO3919
GO:2001141	regulation of RNA biosynthetic process	1/7	443/2857	0.692955	0.729297	0.685429	1099355	1	SCO3919
GO:0019219	regulation of nucleobase-containing compound metabolic process	1/7	447/2857	0.696503	0.729297	0.685429	1099355	1	SCO3919
GO:0009889	regulation of biosynthetic process	1/7	455/2857	0.703494	0.729297	0.685429	1099355	1	SCO3919
GO:0010556	regulation of macromolecule biosynthetic process	1/7	455/2857	0.703494	0.729297	0.685429	1099355	1	SCO3919
GO:0031326	regulation of cellular biosynthetic process	1/7	455/2857	0.703494	0.729297	0.685429	1099355	1	SCO3919
GO:2000112	regulation of cellular macromolecule biosynthetic process	1/7	455/2857	0.703494	0.729297	0.685429	1099355	1	SCO3919
GO:0010468	regulation of gene expression	1/7	460/2857	0.707793	0.729297	0.685429	1099355	1	SCO3919
GO:0051171	regulation of nitrogen compound metabolic process	1/7	460/2857	0.707793	0.729297	0.685429	1099355	1	SCO3919
GO:0080090	regulation of primary metabolic process	1/7	460/2857	0.707793	0.729297	0.685429	1099355	1	SCO3919
GO:0031323	regulation of cellular metabolic process	1/7	461/2857	0.708646	0.729297	0.685429	1099355	1	SCO3919
GO:0060255	regulation of macromolecule metabolic process	1/7	464/2857	0.711193	0.729297	0.685429	1099355	1	SCO3919
GO:0019222	regulation of metabolic process	1/7	467/2857	0.713721	0.729297	0.685429	1099355	1	SCO3919
GO:0006810	transport	1/7	479/2857	0.723645	0.729297	0.685429	1097663	1	SCO2230
GO:0051234	establishment of localization	1/7	480/2857	0.724459	0.729297	0.685429	1097663	1	SCO2230
GO:0051179	localization	1/7	486/2857	0.729297	0.729297	0.685429	1097663	1	SCO2230

## Sheet: goBP.CbpVANonly.UP
ID	Description	GeneRatio	BgRatio	pvalue	p.adjust	qvalue	geneID	Count	transcript
GO:0000162	tryptophan biosynthetic process	4/83	10/2857	0.00012181	0.0111253	0.0103432	1098646/1098645/1098648/1098647	4	SCO3211/SCO3212/SCO3213/SCO3214
GO:0042435	indole-containing compound biosynthetic process	4/83	10/2857	0.00012181	0.0111253	0.0103432	1098646/1098645/1098648/1098647	4	SCO3211/SCO3212/SCO3213/SCO3214
GO:0046219	indolalkylamine biosynthetic process	4/83	10/2857	0.00012181	0.0111253	0.0103432	1098646/1098645/1098648/1098647	4	SCO3211/SCO3212/SCO3213/SCO3214
GO:0006568	tryptophan metabolic process	4/83	13/2857	0.000387902	0.0177142	0.0164688	1098646/1098645/1098648/1098647	4	SCO3211/SCO3212/SCO3213/SCO3214
GO:0006586	indolalkylamine metabolic process	4/83	13/2857	0.000387902	0.0177142	0.0164688	1098646/1098645/1098648/1098647	4	SCO3211/SCO3212/SCO3213/SCO3214
GO:0042430	indole-containing compound metabolic process	4/83	13/2857	0.000387902	0.0177142	0.0164688	1098646/1098645/1098648/1098647	4	SCO3211/SCO3212/SCO3213/SCO3214
GO:0006576	cellular biogenic amine metabolic process	5/83	25/2857	0.000616461	0.0241301	0.0224336	1102400/1098646/1098645/1098648/1098647	5	SCO3211/SCO3212/SCO3213/SCO3214/SCO6962
GO:0044106	cellular amine metabolic process	5/83	27/2857	0.000894839	0.0253077	0.0235285	1102400/1098646/1098645/1098648/1098647	5	SCO3211/SCO3212/SCO3213/SCO3214/SCO6962
GO:0009309	amine biosynthetic process	4/83	16/2857	0.000923639	0.0253077	0.0235285	1098646/1098645/1098648/1098647	4	SCO3211/SCO3212/SCO3213/SCO3214
GO:0042401	cellular biogenic amine biosynthetic process	4/83	16/2857	0.000923639	0.0253077	0.0235285	1098646/1098645/1098648/1098647	4	SCO3211/SCO3212/SCO3213/SCO3214
GO:0009308	amine metabolic process	5/83	29/2857	0.00125755	0.0313244	0.0291222	1102400/1098646/1098645/1098648/1098647	5	SCO3211/SCO3212/SCO3213/SCO3214/SCO6962
GO:0009072	aromatic amino acid family metabolic process	6/83	44/2857	0.00146161	0.0333735	0.0310273	1100373/1098644/1098646/1098645/1098648/1098647	6	SCO3210/SCO3211/SCO3212/SCO3213/SCO3214/SCO4932
GO:0006284	base-excision repair	4/83	19/2857	0.00184032	0.0387882	0.0360613	1097226/1099005/1101900/1096368	4	SCO0945/SCO1792/SCO3569/SCO6461
GO:0009073	aromatic amino acid family biosynthetic process	5/83	34/2857	0.00262909	0.0514551	0.0478376	1098644/1098646/1098645/1098648/1098647	5	SCO3210/SCO3211/SCO3212/SCO3213/SCO3214
GO:0051716	cellular response to stimulus	13/83	213/2857	0.00743732	0.125033	0.116243	1100879/1097226/1101468/1097400/1100749/1099005/1103086/1095844/1101900/1101804/1102866/1099254/1096368	13	SCO0421/SCO0945/SCO1792/SCO1966/SCO3569/SCO3818/SCO5309/SCO5439/SCO6027/SCO6363/SCO6461/SCO7428/SCO7648
GO:0006281	DNA repair	7/83	80/2857	0.00774935	0.125033	0.116243	1100879/1097226/1097400/1100749/1099005/1101900/1096368	7	SCO0945/SCO1792/SCO1966/SCO3569/SCO5309/SCO5439/SCO6461
GO:0006631	fatty acid metabolic process	6/83	61/2857	0.00775753	0.125033	0.116243	1101468/1098680/1102170/1100513/1098208/1101328	6	SCO2774/SCO3246/SCO5072/SCO5886/SCO6027/SCO6731
GO:0032787	monocarboxylic acid metabolic process	10/83	148/2857	0.00955771	0.145138	0.134934	1095632/1101468/1098680/1098662/1102170/1100373/1100513/1102438/1098208/1101328	10	SCO0208/SCO2774/SCO3228/SCO3246/SCO4932/SCO5072/SCO5886/SCO6027/SCO6731/SCO7000
GO:0006974	cellular response to DNA damage stimulus	7/83	84/2857	0.0100643	0.145138	0.134934	1100879/1097226/1097400/1100749/1099005/1101900/1096368	7	SCO0945/SCO1792/SCO1966/SCO3569/SCO5309/SCO5439/SCO6461
GO:0033554	cellular response to stress	8/83	107/2857	0.011365	0.155701	0.144755	1100879/1097226/1097400/1100749/1099005/1101900/1102866/1096368	8	SCO0945/SCO1792/SCO1966/SCO3569/SCO5309/SCO5439/SCO6461/SCO7428
GO:0006635	fatty acid beta-oxidation	3/83	18/2857	0.0140781	0.167713	0.155923	1101468/1102170/1098208	3	SCO2774/SCO6027/SCO6731
GO:0019395	fatty acid oxidation	3/83	18/2857	0.0140781	0.167713	0.155923	1101468/1102170/1098208	3	SCO2774/SCO6027/SCO6731
GO:0034440	lipid oxidation	3/83	18/2857	0.0140781	0.167713	0.155923	1101468/1102170/1098208	3	SCO2774/SCO6027/SCO6731
GO:0000271	polysaccharide biosynthetic process	4/83	36/2857	0.0192332	0.219579	0.204142	1098028/1098026/1100214/1101624	4	SCO2592/SCO2594/SCO4773/SCO6183
GO:0006950	response to stress	9/83	142/2857	0.0203646	0.223196	0.207504	1101794/1100879/1097226/1097400/1100749/1099005/1101900/1102866/1096368	9	SCO0945/SCO1792/SCO1966/SCO3569/SCO5309/SCO5439/SCO6353/SCO6461/SCO7428
GO:0009062	fatty acid catabolic process	3/83	21/2857	0.0215561	0.227168	0.211197	1101468/1102170/1098208	3	SCO2774/SCO6027/SCO6731
GO:0030258	lipid modification	3/83	23/2857	0.0275363	0.279442	0.259796	1101468/1102170/1098208	3	SCO2774/SCO6027/SCO6731
GO:0043436	oxoacid metabolic process	19/83	428/2857	0.0341611	0.334291	0.310789	1102400/1095632/1101468/1098680/1100390/1098662/1102170/1100373/1100513/1099585/1102438/1098208/1101328/1098644/1098646/1098645/1098648/1098666/1098647	19	SCO0208/SCO2774/SCO3210/SCO3211/SCO3212/SCO3213/SCO3214/SCO3228/SCO3232/SCO3246/SCO4145/SCO4932/SCO4949/SCO5072/SCO5886/SCO6027/SCO6731/SCO6962/SCO7000
GO:0006082	organic acid metabolic process	19/83	434/2857	0.03878	0.366404	0.340645	1102400/1095632/1101468/1098680/1100390/1098662/1102170/1100373/1100513/1099585/1102438/1098208/1101328/1098644/1098646/1098645/1098648/1098666/1098647	19	SCO0208/SCO2774/SCO3210/SCO3211/SCO3212/SCO3213/SCO3214/SCO3228/SCO3232/SCO3246/SCO4145/SCO4932/SCO4949/SCO5072/SCO5886/SCO6027/SCO6731/SCO6962/SCO7000
GO:0006629	lipid metabolic process	10/83	188/2857	0.0433235	0.395688	0.367869	1101468/1098680/1099118/1102170/1100513/1102189/1098208/1101328/1101624/1101334	10	SCO2774/SCO3246/SCO3682/SCO5072/SCO5886/SCO5892/SCO6027/SCO6183/SCO6731/SCO6750
GO:0044242	cellular lipid catabolic process	3/83	28/2857	0.0459377	0.40603	0.377485	1101468/1102170/1098208	3	SCO2774/SCO6027/SCO6731
GO:0006352	DNA-templated transcription, initiation	5/83	69/2857	0.048226	0.412935	0.383904	1100251/1099849/1099586/1102630/1101628	5	SCO4146/SCO4409/SCO4810/SCO6187/SCO7192
GO:0009401	phosphoenolpyruvate-dependent sugar phosphotransferase system	2/83	13/2857	0.0528568	0.438872	0.408018	1095560/1095561	2	SCO0136/SCO0137
GO:0050896	response to stimulus	14/83	307/2857	0.056017	0.451431	0.419694	1101794/1100879/1097226/1101468/1097400/1100749/1099005/1103086/1095844/1101900/1101804/1102866/1099254/1096368	14	SCO0421/SCO0945/SCO1792/SCO1966/SCO3569/SCO3818/SCO5309/SCO5439/SCO6027/SCO6353/SCO6363/SCO6461/SCO7428/SCO7648
GO:0006259	DNA metabolic process	9/83	174/2857	0.0626723	0.490635	0.456142	1100879/1097226/1097400/1100749/1100055/1099005/1101900/1099096/1096368	9	SCO0945/SCO1792/SCO1966/SCO3569/SCO3660/SCO4615/SCO5309/SCO5439/SCO6461
GO:0019752	carboxylic acid metabolic process	17/83	409/2857	0.0755125	0.574734	0.534328	1102400/1095632/1101468/1098680/1098662/1102170/1100373/1100513/1102438/1098208/1101328/1098644/1098646/1098645/1098648/1098666/1098647	17	SCO0208/SCO2774/SCO3210/SCO3211/SCO3212/SCO3213/SCO3214/SCO3228/SCO3232/SCO3246/SCO4932/SCO5072/SCO5886/SCO6027/SCO6731/SCO6962/SCO7000
GO:0044255	cellular lipid metabolic process	8/83	155/2857	0.0780571	0.578045	0.537406	1101468/1098680/1102170/1100513/1102189/1098208/1101328/1101624	8	SCO2774/SCO3246/SCO5072/SCO5886/SCO6027/SCO6183/SCO6731/SCO6750
GO:0016042	lipid catabolic process	3/83	37/2857	0.0906369	0.65354	0.607594	1101468/1102170/1098208	3	SCO2774/SCO6027/SCO6731
GO:0016051	carbohydrate biosynthetic process	4/83	60/2857	0.0947533	0.665703	0.618901	1098028/1098026/1100214/1101624	4	SCO2592/SCO2594/SCO4773/SCO6183
GO:2001057	reactive nitrogen species metabolic process	2/83	19/2857	0.103694	0.710302	0.660366	1100390/1102866	2	SCO4949/SCO7428
GO:0072329	monocarboxylic acid catabolic process	3/83	40/2857	0.108451	0.724769	0.673815	1101468/1102170/1098208	3	SCO2774/SCO6027/SCO6731
GO:0006310	DNA recombination	4/83	70/2857	0.144056	0.817081	0.759638	1100879/1100749/1100055/1099096	4	SCO3660/SCO4615/SCO5309/SCO5439
GO:0005976	polysaccharide metabolic process	4/83	71/2857	0.149466	0.817081	0.759638	1098028/1098026/1100214/1101624	4	SCO2592/SCO2594/SCO4773/SCO6183
GO:0008652	cellular amino acid biosynthetic process	6/83	127/2857	0.161236	0.817081	0.759638	1102400/1098644/1098646/1098645/1098648/1098647	6	SCO3210/SCO3211/SCO3212/SCO3213/SCO3214/SCO6962
GO:0006541	glutamine metabolic process	2/83	25/2857	0.163054	0.817081	0.759638	1102400/1098647	2	SCO3213/SCO6962
GO:0000160	phosphorelay signal transduction system	4/83	74/2857	0.166159	0.817081	0.759638	1103086/1095844/1101804/1099254	4	SCO0421/SCO3818/SCO6363/SCO7648
GO:0035556	intracellular signal transduction	4/83	78/2857	0.189404	0.817081	0.759638	1103086/1095844/1101804/1099254	4	SCO0421/SCO3818/SCO6363/SCO7648
GO:0031324	negative regulation of cellular metabolic process	4/83	81/2857	0.207494	0.817081	0.759638	1099668/1103083/1100068/1100208	4	SCO4228/SCO4628/SCO4767/SCO7645
GO:0006633	fatty acid biosynthetic process	2/83	30/2857	0.216086	0.817081	0.759638	1098680/1101328	2	SCO3246/SCO5886
GO:0046394	carboxylic acid biosynthetic process	8/83	200/2857	0.221905	0.817081	0.759638	1102400/1098680/1101328/1098644/1098646/1098645/1098648/1098647	8	SCO3210/SCO3211/SCO3212/SCO3213/SCO3214/SCO3246/SCO5886/SCO6962
GO:0016053	organic acid biosynthetic process	8/83	201/2857	0.225896	0.817081	0.759638	1102400/1098680/1101328/1098644/1098646/1098645/1098648/1098647	8	SCO3210/SCO3211/SCO3212/SCO3213/SCO3214/SCO3246/SCO5886/SCO6962
GO:0009892	negative regulation of metabolic process	4/83	84/2857	0.226072	0.817081	0.759638	1099668/1103083/1100068/1100208	4	SCO4228/SCO4628/SCO4767/SCO7645
GO:0009064	glutamine family amino acid metabolic process	3/83	57/2857	0.228822	0.817081	0.759638	1102400/1100373/1098647	3	SCO3213/SCO4932/SCO6962
GO:0007154	cell communication	5/83	113/2857	0.229522	0.817081	0.759638	1097400/1103086/1095844/1101804/1099254	5	SCO0421/SCO1966/SCO3818/SCO6363/SCO7648
GO:1901607	alpha-amino acid biosynthetic process	5/83	113/2857	0.229522	0.817081	0.759638	1102400/1098646/1098645/1098648/1098647	5	SCO3211/SCO3212/SCO3213/SCO3214/SCO6962
GO:0008610	lipid biosynthetic process	5/83	114/2857	0.234946	0.817081	0.759638	1098680/1102189/1101328/1101624/1101334	5	SCO3246/SCO5886/SCO5892/SCO6183/SCO6750
GO:0008643	carbohydrate transport	3/83	60/2857	0.252324	0.817081	0.759638	1095560/1095561/1102591	3	SCO0136/SCO0137/SCO7153
GO:0031323	regulation of cellular metabolic process	16/83	461/2857	0.255561	0.817081	0.759638	1099668/1103086/1095844/1101804/1102133/1095617/1103083/1099638/1099254/1098567/1103180/1100068/1100208/1099468/1095688/1098635	16	SCO0193/SCO0264/SCO0421/SCO3133/SCO3201/SCO3818/SCO4032/SCO4198/SCO4228/SCO4628/SCO4767/SCO6363/SCO6694/SCO7645/SCO7648/SCO7742
GO:0000725	recombinational repair	1/83	10/2857	0.255685	0.817081	0.759638	1100879	1	SCO5439
GO:0009074	aromatic amino acid family catabolic process	1/83	10/2857	0.255685	0.817081	0.759638	1100373	1	SCO4932
GO:0009240	isopentenyl diphosphate biosynthetic process	1/83	10/2857	0.255685	0.817081	0.759638	1102189	1	SCO6750
GO:0010817	regulation of hormone levels	1/83	10/2857	0.255685	0.817081	0.759638	1101468	1	SCO6027
GO:0019388	galactose catabolic process	1/83	10/2857	0.255685	0.817081	0.759638	1097827	1	SCO2393
GO:0042128	nitrate assimilation	1/83	10/2857	0.255685	0.817081	0.759638	1100390	1	SCO4949
GO:0042445	hormone metabolic process	1/83	10/2857	0.255685	0.817081	0.759638	1101468	1	SCO6027
GO:0046490	isopentenyl diphosphate metabolic process	1/83	10/2857	0.255685	0.817081	0.759638	1102189	1	SCO6750
GO:0072593	reactive oxygen species metabolic process	1/83	10/2857	0.255685	0.817081	0.759638	1102866	1	SCO7428
GO:0098754	detoxification	1/83	10/2857	0.255685	0.817081	0.759638	1101468	1	SCO6027
GO:1901068	guanosine-containing compound metabolic process	1/83	10/2857	0.255685	0.817081	0.759638	1101236	1	SCO5794
GO:0048523	negative regulation of cellular process	4/83	90/2857	0.264424	0.817081	0.759638	1099668/1103083/1100068/1100208	4	SCO4228/SCO4628/SCO4767/SCO7645
GO:0016054	organic acid catabolic process	4/83	91/2857	0.270943	0.817081	0.759638	1101468/1102170/1100373/1098208	4	SCO2774/SCO4932/SCO6027/SCO6731
GO:0046395	carboxylic acid catabolic process	4/83	91/2857	0.270943	0.817081	0.759638	1101468/1102170/1100373/1098208	4	SCO2774/SCO4932/SCO6027/SCO6731
GO:0019222	regulation of metabolic process	16/83	467/2857	0.273215	0.817081	0.759638	1099668/1103086/1095844/1101804/1102133/1095617/1103083/1099638/1099254/1098567/1103180/1100068/1100208/1099468/1095688/1098635	16	SCO0193/SCO0264/SCO0421/SCO3133/SCO3201/SCO3818/SCO4032/SCO4198/SCO4228/SCO4628/SCO4767/SCO6363/SCO6694/SCO7645/SCO7648/SCO7742
GO:0016999	antibiotic metabolic process	3/83	63/2857	0.276173	0.817081	0.759638	1100373/1102438/1098645	3	SCO3211/SCO4932/SCO7000
GO:0019748	secondary metabolic process	2/83	36/2857	0.281364	0.817081	0.759638	1101468/1098666	2	SCO3232/SCO6027
GO:0048519	negative regulation of biological process	4/83	93/2857	0.284067	0.817081	0.759638	1099668/1103083/1100068/1100208	4	SCO4228/SCO4628/SCO4767/SCO7645
GO:0032259	methylation	3/83	64/2857	0.28418	0.817081	0.759638	1097772/1102890/1101337	3	SCO2338/SCO5895/SCO7452
GO:0055114	oxidation-reduction process	6/83	154/2857	0.288544	0.817081	0.759638	1101468/1098662/1102170/1102438/1098208/1096496	6	SCO1073/SCO2774/SCO3228/SCO6027/SCO6731/SCO7000
GO:0007165	signal transduction	4/83	94/2857	0.290667	0.817081	0.759638	1103086/1095844/1101804/1099254	4	SCO0421/SCO3818/SCO6363/SCO7648
GO:0023052	signaling	4/83	94/2857	0.290667	0.817081	0.759638	1103086/1095844/1101804/1099254	4	SCO0421/SCO3818/SCO6363/SCO7648
GO:0006355	regulation of transcription, DNA-templated	15/83	442/2857	0.29615	0.817081	0.759638	1103086/1095844/1101804/1102133/1095617/1103083/1099638/1099254/1098567/1103180/1100068/1100208/1099468/1095688/1098635	15	SCO0193/SCO0264/SCO0421/SCO3133/SCO3201/SCO3818/SCO4032/SCO4198/SCO4628/SCO4767/SCO6363/SCO6694/SCO7645/SCO7648/SCO7742
GO:0006595	polyamine metabolic process	1/83	12/2857	0.298458	0.817081	0.759638	1102400	1	SCO6962
GO:0009312	oligosaccharide biosynthetic process	1/83	12/2857	0.298458	0.817081	0.759638	1101624	1	SCO6183
GO:0009404	toxin metabolic process	1/83	12/2857	0.298458	0.817081	0.759638	1101468	1	SCO6027
GO:0009435	NAD biosynthetic process	1/83	12/2857	0.298458	0.817081	0.759638	1095595	1	SCO0171
GO:0019184	nonribosomal peptide biosynthetic process	1/83	12/2857	0.298458	0.817081	0.759638	1098666	1	SCO3232
GO:0046417	chorismate metabolic process	1/83	12/2857	0.298458	0.817081	0.759638	1098644	1	SCO3210
GO:0051252	regulation of RNA metabolic process	15/83	443/2857	0.299319	0.817081	0.759638	1103086/1095844/1101804/1102133/1095617/1103083/1099638/1099254/1098567/1103180/1100068/1100208/1099468/1095688/1098635	15	SCO0193/SCO0264/SCO0421/SCO3133/SCO3201/SCO3818/SCO4032/SCO4198/SCO4628/SCO4767/SCO6363/SCO6694/SCO7645/SCO7648/SCO7742
GO:1903506	regulation of nucleic acid-templated transcription	15/83	443/2857	0.299319	0.817081	0.759638	1103086/1095844/1101804/1102133/1095617/1103083/1099638/1099254/1098567/1103180/1100068/1100208/1099468/1095688/1098635	15	SCO0193/SCO0264/SCO0421/SCO3133/SCO3201/SCO3818/SCO4032/SCO4198/SCO4628/SCO4767/SCO6363/SCO6694/SCO7645/SCO7648/SCO7742
GO:2001141	regulation of RNA biosynthetic process	15/83	443/2857	0.299319	0.817081	0.759638	1103086/1095844/1101804/1102133/1095617/1103083/1099638/1099254/1098567/1103180/1100068/1100208/1099468/1095688/1098635	15	SCO0193/SCO0264/SCO0421/SCO3133/SCO3201/SCO3818/SCO4032/SCO4198/SCO4628/SCO4767/SCO6363/SCO6694/SCO7645/SCO7648/SCO7742
GO:0019219	regulation of nucleobase-containing compound metabolic process	15/83	447/2857	0.312109	0.817081	0.759638	1103086/1095844/1101804/1102133/1095617/1103083/1099638/1099254/1098567/1103180/1100068/1100208/1099468/1095688/1098635	15	SCO0193/SCO0264/SCO0421/SCO3133/SCO3201/SCO3818/SCO4032/SCO4198/SCO4628/SCO4767/SCO6363/SCO6694/SCO7645/SCO7648/SCO7742
GO:0006012	galactose metabolic process	1/83	13/2857	0.318925	0.817081	0.759638	1097827	1	SCO2393
GO:0006304	DNA modification	1/83	13/2857	0.318925	0.817081	0.759638	1101900	1	SCO6461
GO:0009225	nucleotide-sugar metabolic process	1/83	13/2857	0.318925	0.817081	0.759638	1101628	1	SCO6187
GO:0042537	benzene-containing compound metabolic process	1/83	13/2857	0.318925	0.817081	0.759638	1101468	1	SCO6027
GO:0009889	regulation of biosynthetic process	15/83	455/2857	0.338167	0.817081	0.759638	1103086/1095844/1101804/1102133/1095617/1103083/1099638/1099254/1098567/1103180/1100068/1100208/1099468/1095688/1098635	15	SCO0193/SCO0264/SCO0421/SCO3133/SCO3201/SCO3818/SCO4032/SCO4198/SCO4628/SCO4767/SCO6363/SCO6694/SCO7645/SCO7648/SCO7742
GO:0010556	regulation of macromolecule biosynthetic process	15/83	455/2857	0.338167	0.817081	0.759638	1103086/1095844/1101804/1102133/1095617/1103083/1099638/1099254/1098567/1103180/1100068/1100208/1099468/1095688/1098635	15	SCO0193/SCO0264/SCO0421/SCO3133/SCO3201/SCO3818/SCO4032/SCO4198/SCO4628/SCO4767/SCO6363/SCO6694/SCO7645/SCO7648/SCO7742
GO:0031326	regulation of cellular biosynthetic process	15/83	455/2857	0.338167	0.817081	0.759638	1103086/1095844/1101804/1102133/1095617/1103083/1099638/1099254/1098567/1103180/1100068/1100208/1099468/1095688/1098635	15	SCO0193/SCO0264/SCO0421/SCO3133/SCO3201/SCO3818/SCO4032/SCO4198/SCO4628/SCO4767/SCO6363/SCO6694/SCO7645/SCO7648/SCO7742
GO:2000112	regulation of cellular macromolecule biosynthetic process	15/83	455/2857	0.338167	0.817081	0.759638	1103086/1095844/1101804/1102133/1095617/1103083/1099638/1099254/1098567/1103180/1100068/1100208/1099468/1095688/1098635	15	SCO0193/SCO0264/SCO0421/SCO3133/SCO3201/SCO3818/SCO4032/SCO4198/SCO4628/SCO4767/SCO6363/SCO6694/SCO7645/SCO7648/SCO7742
GO:0006536	glutamate metabolic process	1/83	14/2857	0.338802	0.817081	0.759638	1100373	1	SCO4932
GO:0009432	SOS response	1/83	14/2857	0.338802	0.817081	0.759638	1097400	1	SCO1966
GO:0006520	cellular amino acid metabolic process	8/83	230/2857	0.350967	0.817081	0.759638	1102400/1100373/1098644/1098646/1098645/1098648/1098666/1098647	8	SCO3210/SCO3211/SCO3212/SCO3213/SCO3214/SCO3232/SCO4932/SCO6962
GO:0010468	regulation of gene expression	15/83	460/2857	0.354732	0.817081	0.759638	1103086/1095844/1101804/1102133/1095617/1103083/1099638/1099254/1098567/1103180/1100068/1100208/1099468/1095688/1098635	15	SCO0193/SCO0264/SCO0421/SCO3133/SCO3201/SCO3818/SCO4032/SCO4198/SCO4628/SCO4767/SCO6363/SCO6694/SCO7645/SCO7648/SCO7742
GO:0051171	regulation of nitrogen compound metabolic process	15/83	460/2857	0.354732	0.817081	0.759638	1103086/1095844/1101804/1102133/1095617/1103083/1099638/1099254/1098567/1103180/1100068/1100208/1099468/1095688/1098635	15	SCO0193/SCO0264/SCO0421/SCO3133/SCO3201/SCO3818/SCO4032/SCO4198/SCO4628/SCO4767/SCO6363/SCO6694/SCO7645/SCO7648/SCO7742
GO:0080090	regulation of primary metabolic process	15/83	460/2857	0.354732	0.817081	0.759638	1103086/1095844/1101804/1102133/1095617/1103083/1099638/1099254/1098567/1103180/1100068/1100208/1099468/1095688/1098635	15	SCO0193/SCO0264/SCO0421/SCO3133/SCO3201/SCO3818/SCO4032/SCO4198/SCO4628/SCO4767/SCO6363/SCO6694/SCO7645/SCO7648/SCO7742
GO:0001505	regulation of neurotransmitter levels	1/83	15/2857	0.358105	0.817081	0.759638	1102866	1	SCO7428
GO:0006547	histidine metabolic process	1/83	15/2857	0.358105	0.817081	0.759638	1100373	1	SCO4932
GO:0007155	cell adhesion	1/83	15/2857	0.358105	0.817081	0.759638	1098139	1	SCO2705
GO:0009636	response to toxic substance	1/83	15/2857	0.358105	0.817081	0.759638	1101468	1	SCO6027
GO:0019674	NAD metabolic process	1/83	15/2857	0.358105	0.817081	0.759638	1095595	1	SCO0171
GO:0022610	biological adhesion	1/83	15/2857	0.358105	0.817081	0.759638	1098139	1	SCO2705
GO:0042133	neurotransmitter metabolic process	1/83	15/2857	0.358105	0.817081	0.759638	1102866	1	SCO7428
GO:0043094	cellular metabolic compound salvage	1/83	15/2857	0.358105	0.817081	0.759638	1095595	1	SCO0171
GO:0052803	imidazole-containing compound metabolic process	1/83	15/2857	0.358105	0.817081	0.759638	1100373	1	SCO4932
GO:0071103	DNA conformation change	1/83	15/2857	0.358105	0.817081	0.759638	1100996	1	SCO5556
GO:0045892	negative regulation of transcription, DNA-templated	3/83	74/2857	0.364802	0.817081	0.759638	1103083/1100068/1100208	3	SCO4628/SCO4767/SCO7645
GO:0060255	regulation of macromolecule metabolic process	15/83	464/2857	0.368113	0.817081	0.759638	1103086/1095844/1101804/1102133/1095617/1103083/1099638/1099254/1098567/1103180/1100068/1100208/1099468/1095688/1098635	15	SCO0193/SCO0264/SCO0421/SCO3133/SCO3201/SCO3818/SCO4032/SCO4198/SCO4628/SCO4767/SCO6363/SCO6694/SCO7645/SCO7648/SCO7742
GO:0045934	negative regulation of nucleobase-containing compound metabolic process	3/83	75/2857	0.372841	0.817081	0.759638	1103083/1100068/1100208	3	SCO4628/SCO4767/SCO7645
GO:0051253	negative regulation of RNA metabolic process	3/83	75/2857	0.372841	0.817081	0.759638	1103083/1100068/1100208	3	SCO4628/SCO4767/SCO7645
GO:1902679	negative regulation of RNA biosynthetic process	3/83	75/2857	0.372841	0.817081	0.759638	1103083/1100068/1100208	3	SCO4628/SCO4767/SCO7645
GO:1903507	negative regulation of nucleic acid-templated transcription	3/83	75/2857	0.372841	0.817081	0.759638	1103083/1100068/1100208	3	SCO4628/SCO4767/SCO7645
GO:0015698	inorganic anion transport	1/83	16/2857	0.376851	0.817081	0.759638	1099668	1	SCO4228
GO:0019320	hexose catabolic process	1/83	16/2857	0.376851	0.817081	0.759638	1097827	1	SCO2393
GO:0042126	nitrate metabolic process	1/83	16/2857	0.376851	0.817081	0.759638	1100390	1	SCO4949
GO:0051276	chromosome organization	1/83	16/2857	0.376851	0.817081	0.759638	1100996	1	SCO5556
GO:0071941	nitrogen cycle metabolic process	1/83	16/2857	0.376851	0.817081	0.759638	1100390	1	SCO4949
GO:0044282	small molecule catabolic process	5/83	139/2857	0.37872	0.817081	0.759638	1101468/1102170/1100373/1097827/1098208	5	SCO2393/SCO2774/SCO4932/SCO6027/SCO6731
GO:0046128	purine ribonucleoside metabolic process	1/83	17/2857	0.395057	0.837702	0.778809	1101236	1	SCO5794
GO:1901605	alpha-amino acid metabolic process	6/83	177/2857	0.409913	0.837702	0.778809	1102400/1100373/1098646/1098645/1098648/1098647	6	SCO3211/SCO3212/SCO3213/SCO3214/SCO4932/SCO6962
GO:0009890	negative regulation of biosynthetic process	3/83	80/2857	0.412719	0.837702	0.778809	1103083/1100068/1100208	3	SCO4628/SCO4767/SCO7645
GO:0010558	negative regulation of macromolecule biosynthetic process	3/83	80/2857	0.412719	0.837702	0.778809	1103083/1100068/1100208	3	SCO4628/SCO4767/SCO7645
GO:0031327	negative regulation of cellular biosynthetic process	3/83	80/2857	0.412719	0.837702	0.778809	1103083/1100068/1100208	3	SCO4628/SCO4767/SCO7645
GO:0051172	negative regulation of nitrogen compound metabolic process	3/83	80/2857	0.412719	0.837702	0.778809	1103083/1100068/1100208	3	SCO4628/SCO4767/SCO7645
GO:2000113	negative regulation of cellular macromolecule biosynthetic process	3/83	80/2857	0.412719	0.837702	0.778809	1103083/1100068/1100208	3	SCO4628/SCO4767/SCO7645
GO:0009628	response to abiotic stimulus	1/83	18/2857	0.412736	0.837702	0.778809	1101794	1	SCO6353
GO:0015833	peptide transport	2/83	50/2857	0.429732	0.841386	0.782234	1098548/1100551	2	SCO3114/SCO5110
GO:0042886	amide transport	2/83	50/2857	0.429732	0.841386	0.782234	1098548/1100551	2	SCO3114/SCO5110
GO:0031668	cellular response to extracellular stimulus	1/83	19/2857	0.429905	0.841386	0.782234	1097400	1	SCO1966
GO:0042278	purine nucleoside metabolic process	1/83	19/2857	0.429905	0.841386	0.782234	1101236	1	SCO5794
GO:0071496	cellular response to external stimulus	1/83	19/2857	0.429905	0.841386	0.782234	1097400	1	SCO1966
GO:0010605	negative regulation of macromolecule metabolic process	3/83	83/2857	0.436297	0.841868	0.782682	1103083/1100068/1100208	3	SCO4628/SCO4767/SCO7645
GO:0010629	negative regulation of gene expression	3/83	83/2857	0.436297	0.841868	0.782682	1103083/1100068/1100208	3	SCO4628/SCO4767/SCO7645
GO:0009116	nucleoside metabolic process	2/83	51/2857	0.439788	0.84267	0.783428	1097796/1101236	2	SCO2362/SCO5794
GO:0046365	monosaccharide catabolic process	1/83	20/2857	0.446578	0.848044	0.788424	1097827	1	SCO2393
GO:0006793	phosphorus metabolic process	9/83	285/2857	0.448782	0.848044	0.788424	1095595/1099669/1099668/1101236/1099585/1102189/1097255/1101627/1101628	9	SCO0171/SCO1821/SCO4145/SCO4228/SCO4229/SCO5794/SCO6186/SCO6187/SCO6750
GO:0006099	tricarboxylic acid cycle	1/83	21/2857	0.462769	0.850999	0.791171	1102438	1	SCO7000
GO:0006101	citrate metabolic process	1/83	21/2857	0.462769	0.850999	0.791171	1102438	1	SCO7000
GO:0017000	antibiotic biosynthetic process	1/83	21/2857	0.462769	0.850999	0.791171	1098645	1	SCO3211
GO:0033692	cellular polysaccharide biosynthetic process	1/83	21/2857	0.462769	0.850999	0.791171	1101624	1	SCO6183
GO:0009605	response to external stimulus	1/83	22/2857	0.478492	0.862545	0.801905	1097400	1	SCO1966
GO:0009991	response to extracellular stimulus	1/83	22/2857	0.478492	0.862545	0.801905	1097400	1	SCO1966
GO:0072350	tricarboxylic acid metabolic process	1/83	22/2857	0.478492	0.862545	0.801905	1102438	1	SCO7000
GO:0009108	coenzyme biosynthetic process	3/83	91/2857	0.497349	0.870986	0.809753	1095595/1099869/1097255	3	SCO0171/SCO1821/SCO4429
GO:0015031	protein transport	1/83	24/2857	0.508587	0.870986	0.809753	1098548	1	SCO3114
GO:0044550	secondary metabolite biosynthetic process	1/83	24/2857	0.508587	0.870986	0.809753	1098666	1	SCO3232
GO:0070887	cellular response to chemical stimulus	1/83	24/2857	0.508587	0.870986	0.809753	1101468	1	SCO6027
GO:0065008	regulation of biological quality	4/83	128/2857	0.515264	0.870986	0.809753	1099668/1101468/1102866/1100208	4	SCO4228/SCO4767/SCO6027/SCO7428
GO:0006006	glucose metabolic process	1/83	25/2857	0.522984	0.870986	0.809753	1097827	1	SCO2393
GO:0008299	isoprenoid biosynthetic process	1/83	25/2857	0.522984	0.870986	0.809753	1102189	1	SCO6750
GO:0034622	cellular protein-containing complex assembly	1/83	25/2857	0.522984	0.870986	0.809753	1100390	1	SCO4949
GO:0045184	establishment of protein localization	1/83	25/2857	0.522984	0.870986	0.809753	1098548	1	SCO3114
GO:1903509	liposaccharide metabolic process	1/83	25/2857	0.522984	0.870986	0.809753	1101624	1	SCO6183
GO:0009311	oligosaccharide metabolic process	1/83	26/2857	0.536964	0.870986	0.809753	1101624	1	SCO6183
GO:0043650	dicarboxylic acid biosynthetic process	1/83	26/2857	0.536964	0.870986	0.809753	1098644	1	SCO3210
GO:0006873	cellular ion homeostasis	1/83	27/2857	0.55054	0.870986	0.809753	1099668	1	SCO4228
GO:0008104	protein localization	1/83	27/2857	0.55054	0.870986	0.809753	1098548	1	SCO3114
GO:0009084	glutamine family amino acid biosynthetic process	1/83	27/2857	0.55054	0.870986	0.809753	1102400	1	SCO6962
GO:0072330	monocarboxylic acid biosynthetic process	2/83	63/2857	0.552358	0.870986	0.809753	1098680/1101328	2	SCO3246/SCO5886
GO:1901657	glycosyl compound metabolic process	2/83	64/2857	0.561009	0.870986	0.809753	1097796/1101236	2	SCO2362/SCO5794
GO:0006720	isoprenoid metabolic process	1/83	28/2857	0.563722	0.870986	0.809753	1102189	1	SCO6750
GO:0008033	tRNA processing	1/83	28/2857	0.563722	0.870986	0.809753	1098341	1	SCO2908
GO:0034637	cellular carbohydrate biosynthetic process	1/83	28/2857	0.563722	0.870986	0.809753	1101624	1	SCO6183
GO:0043648	dicarboxylic acid metabolic process	2/83	65/2857	0.569542	0.870986	0.809753	1100373/1098644	2	SCO3210/SCO4932
GO:0019359	nicotinamide nucleotide biosynthetic process	1/83	29/2857	0.576522	0.870986	0.809753	1095595	1	SCO0171
GO:0019363	pyridine nucleotide biosynthetic process	1/83	29/2857	0.576522	0.870986	0.809753	1095595	1	SCO0171
GO:0043038	amino acid activation	1/83	29/2857	0.576522	0.870986	0.809753	1098666	1	SCO3232
GO:0055082	cellular chemical homeostasis	1/83	29/2857	0.576522	0.870986	0.809753	1099668	1	SCO4228
GO:0065003	protein-containing complex assembly	1/83	29/2857	0.576522	0.870986	0.809753	1100390	1	SCO4949
GO:0009653	anatomical structure morphogenesis	1/83	30/2857	0.588951	0.870986	0.809753	1100208	1	SCO4767
GO:0015074	DNA integration	1/83	30/2857	0.588951	0.870986	0.809753	1100055	1	SCO4615
GO:0033865	nucleoside bisphosphate metabolic process	1/83	30/2857	0.588951	0.870986	0.809753	1101236	1	SCO5794
GO:0033875	ribonucleoside bisphosphate metabolic process	1/83	30/2857	0.588951	0.870986	0.809753	1101236	1	SCO5794
GO:0034032	purine nucleoside bisphosphate metabolic process	1/83	30/2857	0.588951	0.870986	0.809753	1101236	1	SCO5794
GO:0048856	anatomical structure development	1/83	30/2857	0.588951	0.870986	0.809753	1100208	1	SCO4767
GO:0048869	cellular developmental process	1/83	30/2857	0.588951	0.870986	0.809753	1100208	1	SCO4767
GO:0071702	organic substance transport	5/83	177/2857	0.593121	0.870986	0.809753	1095560/1095561/1102591/1098548/1100551	5	SCO0136/SCO0137/SCO3114/SCO5110/SCO7153
GO:0019725	cellular homeostasis	2/83	68/2857	0.594432	0.870986	0.809753	1099668/1100208	2	SCO4228/SCO4767
GO:0032502	developmental process	1/83	31/2857	0.601019	0.875953	0.81437	1100208	1	SCO4767
GO:0009119	ribonucleoside metabolic process	1/83	32/2857	0.612737	0.887931	0.825507	1101236	1	SCO5794
GO:0098771	inorganic ion homeostasis	1/83	33/2857	0.624115	0.887931	0.825507	1099668	1	SCO4228
GO:0044270	cellular nitrogen compound catabolic process	2/83	73/2857	0.633537	0.887931	0.825507	1102866/1100373	2	SCO4932/SCO7428
GO:0006081	cellular aldehyde metabolic process	1/83	34/2857	0.635163	0.887931	0.825507	1102438	1	SCO7000
GO:0006090	pyruvate metabolic process	1/83	34/2857	0.635163	0.887931	0.825507	1095632	1	SCO0208
GO:0033036	macromolecule localization	1/83	34/2857	0.635163	0.887931	0.825507	1098548	1	SCO3114
GO:0043933	protein-containing complex subunit organization	1/83	34/2857	0.635163	0.887931	0.825507	1100390	1	SCO4949
GO:0072525	pyridine-containing compound biosynthetic process	1/83	34/2857	0.635163	0.887931	0.825507	1095595	1	SCO0171
GO:0042737	drug catabolic process	1/83	35/2857	0.645889	0.894664	0.831766	1102866	1	SCO7428
GO:0042592	homeostatic process	2/83	76/2857	0.655578	0.894664	0.831766	1099668/1100208	2	SCO4228/SCO4767
GO:0009060	aerobic respiration	1/83	36/2857	0.656304	0.894664	0.831766	1102438	1	SCO7000
GO:0044264	cellular polysaccharide metabolic process	1/83	36/2857	0.656304	0.894664	0.831766	1101624	1	SCO6183
GO:0050801	ion homeostasis	1/83	36/2857	0.656304	0.894664	0.831766	1099668	1	SCO4228
GO:0019439	aromatic compound catabolic process	2/83	77/2857	0.662691	0.898897	0.835702	1101468/1100373	2	SCO4932/SCO6027
GO:0005975	carbohydrate metabolic process	8/83	303/2857	0.668125	0.901804	0.838404	1098028/1098026/1100214/1097827/1102438/1101627/1101623/1101624	8	SCO2393/SCO2592/SCO2594/SCO4773/SCO6182/SCO6183/SCO6186/SCO7000
GO:0048878	chemical homeostasis	1/83	38/2857	0.676235	0.905218	0.841578	1099668	1	SCO4228
GO:0090407	organophosphate biosynthetic process	4/83	158/2857	0.683877	0.905218	0.841578	1095595/1102189/1097255/1101627	4	SCO0171/SCO1821/SCO6186/SCO6750
GO:0019318	hexose metabolic process	1/83	39/2857	0.685767	0.905218	0.841578	1097827	1	SCO2393
GO:0045454	cell redox homeostasis	1/83	39/2857	0.685767	0.905218	0.841578	1100208	1	SCO4767
GO:1901361	organic cyclic compound catabolic process	2/83	81/2857	0.689983	0.905218	0.841578	1101468/1100373	2	SCO4932/SCO6027
GO:0006796	phosphate-containing compound metabolic process	7/83	273/2857	0.693732	0.905218	0.841578	1095595/1099669/1099668/1101236/1102189/1097255/1101627	7	SCO0171/SCO1821/SCO4228/SCO4229/SCO5794/SCO6186/SCO6750
GO:0044283	small molecule biosynthetic process	8/83	310/2857	0.69378	0.905218	0.841578	1102400/1098680/1101328/1098644/1098646/1098645/1098648/1098647	8	SCO3210/SCO3211/SCO3212/SCO3213/SCO3214/SCO3246/SCO5886/SCO6962
GO:1901606	alpha-amino acid catabolic process	1/83	41/2857	0.704009	0.91421	0.849938	1100373	1	SCO4932
GO:0044262	cellular carbohydrate metabolic process	2/83	84/2857	0.70926	0.916685	0.852239	1102438/1101624	2	SCO6183/SCO7000
GO:0008654	phospholipid biosynthetic process	1/83	42/2857	0.712733	0.916849	0.852391	1102189	1	SCO6750
GO:0006996	organelle organization	1/83	43/2857	0.721203	0.919114	0.854497	1100996	1	SCO5556
GO:0022607	cellular component assembly	1/83	43/2857	0.721203	0.919114	0.854497	1100390	1	SCO4949
GO:0016310	phosphorylation	1/83	46/2857	0.74516	0.941715	0.875509	1099669	1	SCO4229
GO:0019362	pyridine nucleotide metabolic process	1/83	47/2857	0.752685	0.941715	0.875509	1095595	1	SCO0171
GO:0034470	ncRNA processing	1/83	47/2857	0.752685	0.941715	0.875509	1098341	1	SCO2908
GO:0046496	nicotinamide nucleotide metabolic process	1/83	47/2857	0.752685	0.941715	0.875509	1095595	1	SCO0171
GO:0006732	coenzyme metabolic process	3/83	134/2857	0.757031	0.94225	0.876006	1095595/1099869/1097255	3	SCO0171/SCO1821/SCO4429
GO:0009063	cellular amino acid catabolic process	1/83	48/2857	0.75999	0.94225	0.876006	1100373	1	SCO4932
GO:0005996	monosaccharide metabolic process	1/83	49/2857	0.767082	0.942513	0.876251	1097827	1	SCO2393
GO:0006733	oxidoreduction coenzyme metabolic process	1/83	49/2857	0.767082	0.942513	0.876251	1095595	1	SCO0171
GO:0072524	pyridine-containing compound metabolic process	1/83	52/2857	0.787138	0.962839	0.895148	1095595	1	SCO0171
GO:0006399	tRNA metabolic process	1/83	54/2857	0.799551	0.967997	0.899944	1098341	1	SCO2908
GO:0006644	phospholipid metabolic process	1/83	54/2857	0.799551	0.967997	0.899944	1102189	1	SCO6750
GO:0006396	RNA processing	1/83	55/2857	0.805487	0.967997	0.899944	1098341	1	SCO2908
GO:0006820	anion transport	1/83	55/2857	0.805487	0.967997	0.899944	1099668	1	SCO4228
GO:1901615	organic hydroxy compound metabolic process	1/83	56/2857	0.811249	0.970664	0.902423	1098662	1	SCO3228
GO:0051188	cofactor biosynthetic process	3/83	149/2857	0.818016	0.974506	0.905995	1095595/1099869/1097255	3	SCO0171/SCO1821/SCO4429
GO:0043412	macromolecule modification	2/83	106/2857	0.822197	0.975247	0.906684	1099669/1101900	2	SCO4229/SCO6461
GO:0071705	nitrogen compound transport	2/83	109/2857	0.83415	0.98516	0.915899	1098548/1100551	2	SCO3114/SCO5110
GO:0006464	cellular protein modification process	1/83	62/2857	0.842443	0.986451	0.9171	1099669	1	SCO4229
GO:0036211	protein modification process	1/83	62/2857	0.842443	0.986451	0.9171	1099669	1	SCO4229
GO:0019637	organophosphate metabolic process	5/83	245/2857	0.85327	0.994291	0.924389	1095595/1101236/1102189/1097255/1101627	5	SCO0171/SCO1821/SCO5794/SCO6186/SCO6750
GO:0016043	cellular component organization	2/83	116/2857	0.8593	0.994291	0.924389	1100996/1100390	2	SCO4949/SCO5556
GO:1901137	carbohydrate derivative biosynthetic process	3/83	162/2857	0.860025	0.994291	0.924389	1101627/1101628/1101624	3	SCO6183/SCO6186/SCO6187
GO:0055086	nucleobase-containing small molecule metabolic process	4/83	208/2857	0.866245	0.995725	0.925722	1095595/1097796/1101236/1101628	4	SCO0171/SCO2362/SCO5794/SCO6187
GO:0046700	heterocycle catabolic process	1/83	68/2857	0.868534	0.995725	0.925722	1100373	1	SCO4932
GO:0045333	cellular respiration	1/83	70/2857	0.876244	0.997372	0.927253	1102438	1	SCO7000
GO:0044248	cellular catabolic process	5/83	256/2857	0.878806	0.997372	0.927253	1101468/1102170/1102866/1100373/1098208	5	SCO2774/SCO4932/SCO6027/SCO6731/SCO7428
GO:0009056	catabolic process	7/83	340/2857	0.881397	0.997372	0.927253	1102400/1101468/1102170/1102866/1100373/1097827/1098208	7	SCO2393/SCO2774/SCO4932/SCO6027/SCO6731/SCO6962/SCO7428
GO:0034660	ncRNA metabolic process	1/83	74/2857	0.890348	0.997372	0.927253	1098341	1	SCO2908
GO:0017144	drug metabolic process	4/83	223/2857	0.899677	0.997372	0.927253	1102866/1100373/1102438/1098645	4	SCO3211/SCO4932/SCO7000/SCO7428
GO:0015980	energy derivation by oxidation of organic compounds	1/83	79/2857	0.905763	0.997372	0.927253	1102438	1	SCO7000
GO:1901575	organic substance catabolic process	6/83	318/2857	0.914367	0.997372	0.927253	1102400/1101468/1102170/1100373/1097827/1098208	6	SCO2393/SCO2774/SCO4932/SCO6027/SCO6731/SCO6962
GO:1901565	organonitrogen compound catabolic process	2/83	142/2857	0.925316	0.997372	0.927253	1102400/1100373	2	SCO4932/SCO6962
GO:0042221	response to chemical	1/83	92/2857	0.936527	0.997372	0.927253	1101468	1	SCO6027
GO:0009150	purine ribonucleotide metabolic process	1/83	94/2857	0.940281	0.997372	0.927253	1101236	1	SCO5794
GO:0009165	nucleotide biosynthetic process	1/83	94/2857	0.940281	0.997372	0.927253	1095595	1	SCO0171
GO:1901135	carbohydrate derivative metabolic process	5/83	301/2857	0.947972	0.997372	0.927253	1097796/1101236/1101627/1101628/1101624	5	SCO2362/SCO5794/SCO6183/SCO6186/SCO6187
GO:0006163	purine nucleotide metabolic process	1/83	99/2857	0.948734	0.997372	0.927253	1101236	1	SCO5794
GO:1901293	nucleoside phosphate biosynthetic process	1/83	99/2857	0.948734	0.997372	0.927253	1095595	1	SCO0171
GO:0071840	cellular component organization or biogenesis	2/83	158/2857	0.950187	0.997372	0.927253	1100996/1100390	2	SCO4949/SCO5556
GO:0006091	generation of precursor metabolites and energy	1/83	100/2857	0.950276	0.997372	0.927253	1102438	1	SCO7000
GO:0016052	carbohydrate catabolic process	1/83	100/2857	0.950276	0.997372	0.927253	1097827	1	SCO2393
GO:0009117	nucleotide metabolic process	2/83	159/2857	0.951448	0.997372	0.927253	1095595/1101236	2	SCO0171/SCO5794
GO:0051186	cofactor metabolic process	3/83	212/2857	0.9532	0.997372	0.927253	1095595/1099869/1097255	3	SCO0171/SCO1821/SCO4429
GO:0006753	nucleoside phosphate metabolic process	2/83	163/2857	0.9562	0.997372	0.927253	1095595/1101236	2	SCO0171/SCO5794
GO:0009259	ribonucleotide metabolic process	1/83	107/2857	0.959864	0.997372	0.927253	1101236	1	SCO5794
GO:0044085	cellular component biogenesis	1/83	107/2857	0.959864	0.997372	0.927253	1100390	1	SCO4949
GO:0072521	purine-containing compound metabolic process	1/83	114/2857	0.967621	0.997372	0.927253	1101236	1	SCO5794
GO:0019693	ribose phosphate metabolic process	1/83	123/2857	0.975454	0.997372	0.927253	1101236	1	SCO5794
GO:0006811	ion transport	1/83	124/2857	0.976199	0.997372	0.927253	1099668	1	SCO4228
GO:0043043	peptide biosynthetic process	1/83	127/2857	0.978303	0.997372	0.927253	1098666	1	SCO3232
GO:0044267	cellular protein metabolic process	2/83	199/2857	0.983099	0.997372	0.927253	1099669/1097255	2	SCO1821/SCO4229
GO:0043603	cellular amide metabolic process	2/83	201/2857	0.983989	0.997372	0.927253	1100373/1098666	2	SCO3232/SCO4932
GO:0006518	peptide metabolic process	1/83	142/2857	0.986362	0.997372	0.927253	1098666	1	SCO3232
GO:0043604	amide biosynthetic process	1/83	151/2857	0.989691	0.997372	0.927253	1098666	1	SCO3232
GO:0006810	transport	7/83	479/2857	0.991345	0.997372	0.927253	1095560/1099668/1095561/1098669/1102591/1098548/1100551	7	SCO0136/SCO0137/SCO3114/SCO3235/SCO4228/SCO5110/SCO7153
GO:0051234	establishment of localization	7/83	480/2857	0.991529	0.997372	0.927253	1095560/1099668/1095561/1098669/1102591/1098548/1100551	7	SCO0136/SCO0137/SCO3114/SCO3235/SCO4228/SCO5110/SCO7153
GO:0051179	localization	7/83	486/2857	0.992561	0.997372	0.927253	1095560/1099668/1095561/1098669/1102591/1098548/1100551	7	SCO0136/SCO0137/SCO3114/SCO3235/SCO4228/SCO5110/SCO7153
GO:0019538	protein metabolic process	2/83	235/2857	0.993732	0.997372	0.927253	1099669/1097255	2	SCO1821/SCO4229
GO:0055085	transmembrane transport	1/83	323/2857	0.999959	0.999959	0.929659	1098669	1	SCO3235

## Sheet: goBP.CbpVANonly.DOWN
ID	Description	GeneRatio	BgRatio	pvalue	p.adjust	qvalue	geneID	Count	transcript
GO:0006412	translation	20/78	115/2857	6.87037e-12	2.23287e-09	2.1262e-09	1096634/1098771/1100100/1100094/1100157/1096931/1097029/1100799/1100149/1100151/1100171/1100147/1097030/1100153/1100154/1095993/1100158/1100160/1100159/1100162	20	SCO0570/SCO1211/SCO1505/SCO1598/SCO1599/SCO3334/SCO4653/SCO4659/SCO4706/SCO4708/SCO4710/SCO4712/SCO4713/SCO4716/SCO4717/SCO4718/SCO4719/SCO4721/SCO4730/SCO5359
GO:0043043	peptide biosynthetic process	20/78	127/2857	4.674e-11	7.59525e-09	7.2324e-09	1096634/1098771/1100100/1100094/1100157/1096931/1097029/1100799/1100149/1100151/1100171/1100147/1097030/1100153/1100154/1095993/1100158/1100160/1100159/1100162	20	SCO0570/SCO1211/SCO1505/SCO1598/SCO1599/SCO3334/SCO4653/SCO4659/SCO4706/SCO4708/SCO4710/SCO4712/SCO4713/SCO4716/SCO4717/SCO4718/SCO4719/SCO4721/SCO4730/SCO5359
GO:0006518	peptide metabolic process	20/78	142/2857	3.82884e-10	4.14791e-08	3.94975e-08	1096634/1098771/1100100/1100094/1100157/1096931/1097029/1100799/1100149/1100151/1100171/1100147/1097030/1100153/1100154/1095993/1100158/1100160/1100159/1100162	20	SCO0570/SCO1211/SCO1505/SCO1598/SCO1599/SCO3334/SCO4653/SCO4659/SCO4706/SCO4708/SCO4710/SCO4712/SCO4713/SCO4716/SCO4717/SCO4718/SCO4719/SCO4721/SCO4730/SCO5359
GO:0043604	amide biosynthetic process	20/78	151/2857	1.18895e-09	9.66024e-08	9.19874e-08	1096634/1098771/1100100/1100094/1100157/1096931/1097029/1100799/1100149/1100151/1100171/1100147/1097030/1100153/1100154/1095993/1100158/1100160/1100159/1100162	20	SCO0570/SCO1211/SCO1505/SCO1598/SCO1599/SCO3334/SCO4653/SCO4659/SCO4706/SCO4708/SCO4710/SCO4712/SCO4713/SCO4716/SCO4717/SCO4718/SCO4719/SCO4721/SCO4730/SCO5359
GO:0043603	cellular amide metabolic process	21/78	201/2857	3.44687e-08	2.24047e-06	2.13343e-06	1096634/1098771/1100100/1100094/1100157/1096931/1097029/1100799/1100149/1100151/1100171/1100147/1097030/1100153/1100154/1095466/1095993/1100158/1100160/1100159/1100162	21	SCO0033/SCO0570/SCO1211/SCO1505/SCO1598/SCO1599/SCO3334/SCO4653/SCO4659/SCO4706/SCO4708/SCO4710/SCO4712/SCO4713/SCO4716/SCO4717/SCO4718/SCO4719/SCO4721/SCO4730/SCO5359
GO:0044267	cellular protein metabolic process	20/78	199/2857	1.53713e-07	8.32611e-06	7.92834e-06	1096634/1098771/1100100/1100094/1100157/1096931/1097029/1100799/1100149/1100151/1100171/1100147/1097030/1100153/1100154/1095993/1100158/1100160/1100159/1100162	20	SCO0570/SCO1211/SCO1505/SCO1598/SCO1599/SCO3334/SCO4653/SCO4659/SCO4706/SCO4708/SCO4710/SCO4712/SCO4713/SCO4716/SCO4717/SCO4718/SCO4719/SCO4721/SCO4730/SCO5359
GO:0019538	protein metabolic process	20/78	235/2857	2.36197e-06	0.000109663	0.000104424	1096634/1098771/1100100/1100094/1100157/1096931/1097029/1100799/1100149/1100151/1100171/1100147/1097030/1100153/1100154/1095993/1100158/1100160/1100159/1100162	20	SCO0570/SCO1211/SCO1505/SCO1598/SCO1599/SCO3334/SCO4653/SCO4659/SCO4706/SCO4708/SCO4710/SCO4712/SCO4713/SCO4716/SCO4717/SCO4718/SCO4719/SCO4721/SCO4730/SCO5359
GO:0071826	ribonucleoprotein complex subunit organization	4/78	18/2857	0.00117619	0.0477826	0.0454998	1097029/1097031/1100147/1095993	4	SCO0570/SCO1598/SCO1600/SCO4706
GO:0043933	protein-containing complex subunit organization	5/78	34/2857	0.00199492	0.0720388	0.0685973	1096637/1097029/1097031/1100147/1095993	5	SCO0570/SCO1214/SCO1598/SCO1600/SCO4706
GO:0022607	cellular component assembly	5/78	43/2857	0.00569809	0.159935	0.152294	1096637/1097029/1100147/1095993/1097517	5	SCO0570/SCO1214/SCO1598/SCO2083/SCO4706
GO:0006119	oxidative phosphorylation	3/78	14/2857	0.00573655	0.159935	0.152294	1097590/1100008/1097589	3	SCO2155/SCO2156/SCO4568
GO:0022900	electron transport chain	4/78	28/2857	0.00639739	0.159935	0.152294	1097590/1100008/1097589/1097582	4	SCO2148/SCO2155/SCO2156/SCO4568
GO:0022904	respiratory electron transport chain	4/78	28/2857	0.00639739	0.159935	0.152294	1097590/1100008/1097589/1097582	4	SCO2148/SCO2155/SCO2156/SCO4568
GO:0065003	protein-containing complex assembly	4/78	29/2857	0.0072694	0.168754	0.160692	1096637/1097029/1100147/1095993	4	SCO0570/SCO1214/SCO1598/SCO4706
GO:0022618	ribonucleoprotein complex assembly	3/78	17/2857	0.0101035	0.193155	0.183927	1097029/1100147/1095993	3	SCO0570/SCO1598/SCO4706
GO:0042255	ribosome assembly	3/78	17/2857	0.0101035	0.193155	0.183927	1097029/1100147/1095993	3	SCO0570/SCO1598/SCO4706
GO:0070925	organelle assembly	3/78	17/2857	0.0101035	0.193155	0.183927	1097029/1100147/1095993	3	SCO0570/SCO1598/SCO4706
GO:0046034	ATP metabolic process	4/78	39/2857	0.0204979	0.370101	0.35242	1097590/1096637/1100008/1097589	4	SCO1214/SCO2155/SCO2156/SCO4568
GO:0044085	cellular component biogenesis	7/78	107/2857	0.0251462	0.413106	0.393371	1096637/1097029/1100147/1102110/1100897/1095993/1097517	7	SCO0570/SCO1214/SCO1598/SCO2083/SCO4706/SCO5457/SCO6671
GO:0071840	cellular component organization or biogenesis	9/78	158/2857	0.0263024	0.413106	0.393371	1096637/1097029/1097031/1100147/1102110/1100897/1095993/1098624/1097517	9	SCO0570/SCO1214/SCO1598/SCO1600/SCO2083/SCO3190/SCO4706/SCO5457/SCO6671
GO:0006996	organelle organization	4/78	43/2857	0.0283411	0.413106	0.393371	1097029/1097031/1100147/1095993	4	SCO0570/SCO1598/SCO1600/SCO4706
GO:0006544	glycine metabolic process	2/78	10/2857	0.0287317	0.413106	0.393371	1102238/1102239	2	SCO6799/SCO6800
GO:0034622	cellular protein-containing complex assembly	3/78	25/2857	0.0292352	0.413106	0.393371	1097029/1100147/1095993	3	SCO0570/SCO1598/SCO4706
GO:0009205	purine ribonucleoside triphosphate metabolic process	4/78	44/2857	0.0305459	0.413642	0.393881	1097590/1096637/1100008/1097589	4	SCO1214/SCO2155/SCO2156/SCO4568
GO:0042773	ATP synthesis coupled electron transport	2/78	11/2857	0.0345035	0.438247	0.41731	1097590/1100008	2	SCO2156/SCO4568
GO:0016310	phosphorylation	4/78	46/2857	0.0352532	0.438247	0.41731	1097590/1096637/1100008/1097589	4	SCO1214/SCO2155/SCO2156/SCO4568
GO:0016043	cellular component organization	7/78	116/2857	0.0369929	0.438247	0.41731	1096637/1097029/1097031/1100147/1095993/1098624/1097517	7	SCO0570/SCO1214/SCO1598/SCO1600/SCO2083/SCO3190/SCO4706
GO:0009144	purine nucleoside triphosphate metabolic process	4/78	47/2857	0.0377566	0.438247	0.41731	1097590/1096637/1100008/1097589	4	SCO1214/SCO2155/SCO2156/SCO4568
GO:0009199	ribonucleoside triphosphate metabolic process	4/78	48/2857	0.0403603	0.439147	0.418168	1097590/1096637/1100008/1097589	4	SCO1214/SCO2155/SCO2156/SCO4568
GO:0045333	cellular respiration	5/78	70/2857	0.0405367	0.439147	0.418168	1097590/1100008/1100007/1097589/1097582	5	SCO2148/SCO2155/SCO2156/SCO4567/SCO4568
GO:0006566	threonine metabolic process	2/78	13/2857	0.0472439	0.495299	0.471637	1102238/1102239	2	SCO6799/SCO6800
GO:0006091	generation of precursor metabolites and energy	6/78	100/2857	0.0533138	0.541468	0.5156	1097590/1096637/1100008/1100007/1097589/1097582	6	SCO1214/SCO2148/SCO2155/SCO2156/SCO4567/SCO4568
GO:0001505	regulation of neurotransmitter levels	2/78	15/2857	0.0614127	0.580883	0.553132	1102238/1102239	2	SCO6799/SCO6800
GO:0042133	neurotransmitter metabolic process	2/78	15/2857	0.0614127	0.580883	0.553132	1102238/1102239	2	SCO6799/SCO6800
GO:0015980	energy derivation by oxidation of organic compounds	5/78	79/2857	0.0625566	0.580883	0.553132	1097590/1100008/1100007/1097589/1097582	5	SCO2148/SCO2155/SCO2156/SCO4567/SCO4568
GO:0009141	nucleoside triphosphate metabolic process	4/78	57/2857	0.0682925	0.616529	0.587076	1097590/1096637/1100008/1097589	4	SCO1214/SCO2155/SCO2156/SCO4568
GO:0009069	serine family amino acid metabolic process	3/78	36/2857	0.0734174	0.627912	0.597915	1102238/1102239/1097470	3	SCO2036/SCO6799/SCO6800
GO:0098660	inorganic ion transmembrane transport	3/78	36/2857	0.0734174	0.627912	0.597915	1097589/1099578/1097710	3	SCO2155/SCO2277/SCO4138
GO:0017144	drug metabolic process	10/78	223/2857	0.0787628	0.656357	0.625	1097590/1096637/1100008/1097589/1097286/1101541/1102238/1102239/1097453/1101534	10	SCO1214/SCO1852/SCO2019/SCO2155/SCO2156/SCO4568/SCO6093/SCO6100/SCO6799/SCO6800
GO:0009126	purine nucleoside monophosphate metabolic process	4/78	61/2857	0.0832477	0.657273	0.625873	1097590/1096637/1100008/1097589	4	SCO1214/SCO2155/SCO2156/SCO4568
GO:0009167	purine ribonucleoside monophosphate metabolic process	4/78	61/2857	0.0832477	0.657273	0.625873	1097590/1096637/1100008/1097589	4	SCO1214/SCO2155/SCO2156/SCO4568
GO:0006664	glycolipid metabolic process	2/78	18/2857	0.0849399	0.657273	0.625873	1097823/1095466	2	SCO0033/SCO2389
GO:0008654	phospholipid biosynthetic process	3/78	42/2857	0.105292	0.760445	0.724116	1097823/1101906/1096997	3	SCO1566/SCO2389/SCO6467
GO:0022613	ribonucleoprotein complex biogenesis	3/78	42/2857	0.105292	0.760445	0.724116	1097029/1100147/1095993	3	SCO0570/SCO1598/SCO4706
GO:0042254	ribosome biogenesis	3/78	42/2857	0.105292	0.760445	0.724116	1097029/1100147/1095993	3	SCO0570/SCO1598/SCO4706
GO:0006811	ion transport	6/78	124/2857	0.120193	0.849192	0.808623	1097589/1099578/1102440/1097710/1098624/1101537	6	SCO2155/SCO2277/SCO3190/SCO4138/SCO6096/SCO7002
GO:0055114	oxidation-reduction process	7/78	154/2857	0.124346	0.859421	0.818364	1097590/1096637/1100008/1100007/1097589/1097582/1101541	7	SCO1214/SCO2148/SCO2155/SCO2156/SCO4567/SCO4568/SCO6100
GO:0009161	ribonucleoside monophosphate metabolic process	4/78	71/2857	0.12693	0.859421	0.818364	1097590/1096637/1100008/1097589	4	SCO1214/SCO2155/SCO2156/SCO4568
GO:0065008	regulation of biological quality	6/78	128/2857	0.134222	0.88065	0.838579	1096931/1102238/1102239/1097709/1097453/1098624	6	SCO1505/SCO2019/SCO2276/SCO3190/SCO6799/SCO6800
GO:0006643	membrane lipid metabolic process	2/78	24/2857	0.138194	0.88065	0.838579	1097823/1095466	2	SCO0033/SCO2389
GO:0015031	protein transport	2/78	24/2857	0.138194	0.88065	0.838579	1098736/1097378	2	SCO1944/SCO3302
GO:0009123	nucleoside monophosphate metabolic process	4/78	74/2857	0.141625	0.881275	0.839174	1097590/1096637/1100008/1097589	4	SCO1214/SCO2155/SCO2156/SCO4568
GO:0045184	establishment of protein localization	2/78	25/2857	0.147669	0.881275	0.839174	1098736/1097378	2	SCO1944/SCO3302
GO:1903509	liposaccharide metabolic process	2/78	25/2857	0.147669	0.881275	0.839174	1097823/1095466	2	SCO0033/SCO2389
GO:0007049	cell cycle	2/78	26/2857	0.157274	0.881275	0.839174	1098401/1097517	2	SCO2083/SCO2968
GO:0009235	cobalamin metabolic process	2/78	26/2857	0.157274	0.881275	0.839174	1097286/1101534	2	SCO1852/SCO6093
GO:0009236	cobalamin biosynthetic process	2/78	26/2857	0.157274	0.881275	0.839174	1097286/1101534	2	SCO1852/SCO6093
GO:0009311	oligosaccharide metabolic process	2/78	26/2857	0.157274	0.881275	0.839174	1097823/1095466	2	SCO0033/SCO2389
GO:0008104	protein localization	2/78	27/2857	0.166994	0.909479	0.866031	1098736/1097378	2	SCO1944/SCO3302
GO:0034220	ion transmembrane transport	3/78	52/2857	0.167904	0.909479	0.866031	1097589/1099578/1097710	3	SCO2155/SCO2277/SCO4138
GO:0006644	phospholipid metabolic process	3/78	54/2857	0.181544	0.95213	0.906643	1097823/1101906/1096997	3	SCO1566/SCO2389/SCO6467
GO:0055082	cellular chemical homeostasis	2/78	29/2857	0.186731	0.95213	0.906643	1097709/1098624	2	SCO2276/SCO3190
GO:0006820	anion transport	3/78	55/2857	0.188476	0.95213	0.906643	1099578/1102440/1101537	3	SCO4138/SCO6096/SCO7002
GO:0098662	inorganic cation transmembrane transport	2/78	30/2857	0.196723	0.95213	0.906643	1097589/1097710	2	SCO2155/SCO2277
GO:0009252	peptidoglycan biosynthetic process	2/78	33/2857	0.227055	0.95213	0.906643	1102110/1100897	2	SCO5457/SCO6671
GO:0033036	macromolecule localization	2/78	34/2857	0.23725	0.95213	0.906643	1098736/1097378	2	SCO1944/SCO3302
GO:0006551	leucine metabolic process	1/78	10/2857	0.242137	0.95213	0.906643	1100969	1	SCO5529
GO:0010817	regulation of hormone levels	1/78	10/2857	0.242137	0.95213	0.906643	1097453	1	SCO2019
GO:0042445	hormone metabolic process	1/78	10/2857	0.242137	0.95213	0.906643	1097453	1	SCO2019
GO:0006023	aminoglycan biosynthetic process	2/78	35/2857	0.247471	0.95213	0.906643	1102110/1100897	2	SCO5457/SCO6671
GO:0006024	glycosaminoglycan biosynthetic process	2/78	35/2857	0.247471	0.95213	0.906643	1102110/1100897	2	SCO5457/SCO6671
GO:0009273	peptidoglycan-based cell wall biogenesis	2/78	35/2857	0.247471	0.95213	0.906643	1102110/1100897	2	SCO5457/SCO6671
GO:0042737	drug catabolic process	2/78	35/2857	0.247471	0.95213	0.906643	1102238/1102239	2	SCO6799/SCO6800
GO:0098655	cation transmembrane transport	2/78	35/2857	0.247471	0.95213	0.906643	1097589/1097710	2	SCO2155/SCO2277
GO:0009150	purine ribonucleotide metabolic process	4/78	94/2857	0.253646	0.95213	0.906643	1097590/1096637/1100008/1097589	4	SCO1214/SCO2155/SCO2156/SCO4568
GO:0006549	isoleucine metabolic process	1/78	11/2857	0.2629	0.95213	0.906643	1100969	1	SCO5529
GO:0009097	isoleucine biosynthetic process	1/78	11/2857	0.2629	0.95213	0.906643	1100969	1	SCO5529
GO:0042274	ribosomal small subunit biogenesis	1/78	11/2857	0.2629	0.95213	0.906643	1100147	1	SCO4706
GO:0048518	positive regulation of biological process	1/78	11/2857	0.2629	0.95213	0.906643	1096931	1	SCO1505
GO:0048522	positive regulation of cellular process	1/78	11/2857	0.2629	0.95213	0.906643	1096931	1	SCO1505
GO:0015849	organic acid transport	2/78	37/2857	0.267957	0.95213	0.906643	1102440/1101537	2	SCO6096/SCO7002
GO:0048878	chemical homeostasis	2/78	38/2857	0.278205	0.95213	0.906643	1097709/1098624	2	SCO2276/SCO3190
GO:0006417	regulation of translation	1/78	12/2857	0.283102	0.95213	0.906643	1096931	1	SCO1505
GO:0009312	oligosaccharide biosynthetic process	1/78	12/2857	0.283102	0.95213	0.906643	1097823	1	SCO2389
GO:0009404	toxin metabolic process	1/78	12/2857	0.283102	0.95213	0.906643	1101541	1	SCO6100
GO:0009435	NAD biosynthetic process	1/78	12/2857	0.283102	0.95213	0.906643	1096637	1	SCO1214
GO:0034248	regulation of cellular amide metabolic process	1/78	12/2857	0.283102	0.95213	0.906643	1096931	1	SCO1505
GO:0046417	chorismate metabolic process	1/78	12/2857	0.283102	0.95213	0.906643	1097453	1	SCO2019
GO:0006163	purine nucleotide metabolic process	4/78	99/2857	0.284292	0.95213	0.906643	1097590/1096637/1100008/1097589	4	SCO1214/SCO2155/SCO2156/SCO4568
GO:0009066	aspartate family amino acid metabolic process	2/78	39/2857	0.288447	0.95213	0.906643	1102238/1102239	2	SCO6799/SCO6800
GO:0015711	organic anion transport	2/78	39/2857	0.288447	0.95213	0.906643	1102440/1101537	2	SCO6096/SCO7002
GO:0044038	cell wall macromolecule biosynthetic process	2/78	39/2857	0.288447	0.95213	0.906643	1102110/1100897	2	SCO5457/SCO6671
GO:0070589	cellular component macromolecule biosynthetic process	2/78	39/2857	0.288447	0.95213	0.906643	1102110/1100897	2	SCO5457/SCO6671
GO:0033014	tetrapyrrole biosynthetic process	2/78	40/2857	0.298674	0.95213	0.906643	1097286/1101534	2	SCO1852/SCO6093
GO:0009313	oligosaccharide catabolic process	1/78	13/2857	0.302757	0.95213	0.906643	1095466	1	SCO0033
GO:0010608	posttranscriptional regulation of gene expression	1/78	13/2857	0.302757	0.95213	0.906643	1096931	1	SCO1505
GO:0032268	regulation of cellular protein metabolic process	1/78	13/2857	0.302757	0.95213	0.906643	1096931	1	SCO1505
GO:0042537	benzene-containing compound metabolic process	1/78	13/2857	0.302757	0.95213	0.906643	1097453	1	SCO2019
GO:0051246	regulation of protein metabolic process	1/78	13/2857	0.302757	0.95213	0.906643	1096931	1	SCO1505
GO:1901606	alpha-amino acid catabolic process	2/78	41/2857	0.308881	0.95213	0.906643	1102238/1102239	2	SCO6799/SCO6800
GO:0033013	tetrapyrrole metabolic process	2/78	42/2857	0.31906	0.95213	0.906643	1097286/1101534	2	SCO1852/SCO6093
GO:0042546	cell wall biogenesis	2/78	42/2857	0.31906	0.95213	0.906643	1102110/1100897	2	SCO5457/SCO6671
GO:0006534	cysteine metabolic process	1/78	14/2857	0.32188	0.95213	0.906643	1097470	1	SCO2036
GO:0009259	ribonucleotide metabolic process	4/78	107/2857	0.33438	0.95213	0.906643	1097590/1096637/1100008/1097589	4	SCO1214/SCO2155/SCO2156/SCO4568
GO:0006457	protein folding	1/78	15/2857	0.340484	0.95213	0.906643	1098332	1	SCO2899
GO:0019674	NAD metabolic process	1/78	15/2857	0.340484	0.95213	0.906643	1096637	1	SCO1214
GO:0033212	iron import into cell	1/78	15/2857	0.340484	0.95213	0.906643	1097709	1	SCO2276
GO:0046474	glycerophospholipid biosynthetic process	1/78	15/2857	0.340484	0.95213	0.906643	1096997	1	SCO1566
GO:1902600	proton transmembrane transport	1/78	15/2857	0.340484	0.95213	0.906643	1097589	1	SCO2155
GO:0071705	nitrogen compound transport	4/78	109/2857	0.347011	0.95213	0.906643	1098736/1097378/1102440/1101537	4	SCO1944/SCO3302/SCO6096/SCO7002
GO:0051301	cell division	2/78	45/2857	0.349376	0.95213	0.906643	1098401/1097517	2	SCO2083/SCO2968
GO:0009247	glycolipid biosynthetic process	1/78	16/2857	0.358585	0.95213	0.906643	1097823	1	SCO2389
GO:0015698	inorganic anion transport	1/78	16/2857	0.358585	0.95213	0.906643	1099578	1	SCO4138
GO:0019320	hexose catabolic process	1/78	16/2857	0.358585	0.95213	0.906643	1096637	1	SCO1214
GO:0031365	N-terminal protein amino acid modification	1/78	16/2857	0.358585	0.95213	0.906643	1096634	1	SCO1211
GO:0009082	branched-chain amino acid biosynthetic process	1/78	17/2857	0.376195	0.95213	0.906643	1100969	1	SCO5529
GO:0072521	purine-containing compound metabolic process	4/78	114/2857	0.378628	0.95213	0.906643	1097590/1096637/1100008/1097589	4	SCO1214/SCO2155/SCO2156/SCO4568
GO:0009063	cellular amino acid catabolic process	2/78	48/2857	0.379249	0.95213	0.906643	1102238/1102239	2	SCO6799/SCO6800
GO:0006096	glycolytic process	1/78	18/2857	0.393328	0.95213	0.906643	1096637	1	SCO1214
GO:0006165	nucleoside diphosphate phosphorylation	1/78	18/2857	0.393328	0.95213	0.906643	1096637	1	SCO1214
GO:0006563	L-serine metabolic process	1/78	18/2857	0.393328	0.95213	0.906643	1097470	1	SCO2036
GO:0006757	ATP generation from ADP	1/78	18/2857	0.393328	0.95213	0.906643	1096637	1	SCO1214
GO:0009135	purine nucleoside diphosphate metabolic process	1/78	18/2857	0.393328	0.95213	0.906643	1096637	1	SCO1214
GO:0009179	purine ribonucleoside diphosphate metabolic process	1/78	18/2857	0.393328	0.95213	0.906643	1096637	1	SCO1214
GO:0046031	ADP metabolic process	1/78	18/2857	0.393328	0.95213	0.906643	1096637	1	SCO1214
GO:0046939	nucleotide phosphorylation	1/78	18/2857	0.393328	0.95213	0.906643	1096637	1	SCO1214
GO:0015833	peptide transport	2/78	50/2857	0.398857	0.95213	0.906643	1098736/1097378	2	SCO1944/SCO3302
GO:0042886	amide transport	2/78	50/2857	0.398857	0.95213	0.906643	1098736/1097378	2	SCO1944/SCO3302
GO:0044036	cell wall macromolecule metabolic process	2/78	51/2857	0.408557	0.95213	0.906643	1102110/1100897	2	SCO5457/SCO6671
GO:0006284	base-excision repair	1/78	19/2857	0.409996	0.95213	0.906643	1098608	1	SCO3174
GO:0009185	ribonucleoside diphosphate metabolic process	1/78	19/2857	0.409996	0.95213	0.906643	1096637	1	SCO1214
GO:0016311	dephosphorylation	1/78	19/2857	0.409996	0.95213	0.906643	1099396	1	SCO3960
GO:0042866	pyruvate biosynthetic process	1/78	19/2857	0.409996	0.95213	0.906643	1096637	1	SCO1214
GO:0045017	glycerolipid biosynthetic process	1/78	19/2857	0.409996	0.95213	0.906643	1096997	1	SCO1566
GO:0044255	cellular lipid metabolic process	5/78	155/2857	0.418041	0.95213	0.906643	1097823/1101906/1095466/1097022/1096997	5	SCO0033/SCO1566/SCO1591/SCO2389/SCO6467
GO:0006650	glycerophospholipid metabolic process	1/78	20/2857	0.426212	0.95213	0.906643	1096997	1	SCO1566
GO:0009132	nucleoside diphosphate metabolic process	1/78	20/2857	0.426212	0.95213	0.906643	1096637	1	SCO1214
GO:0046365	monosaccharide catabolic process	1/78	20/2857	0.426212	0.95213	0.906643	1096637	1	SCO1214
GO:0098656	anion transmembrane transport	1/78	20/2857	0.426212	0.95213	0.906643	1099578	1	SCO4138
GO:0019693	ribose phosphate metabolic process	4/78	123/2857	0.435146	0.95213	0.906643	1097590/1096637/1100008/1097589	4	SCO1214/SCO2155/SCO2156/SCO4568
GO:0006810	transport	14/78	479/2857	0.435813	0.95213	0.906643	1098736/1097378/1097589/1099578/1096179/1102440/1096374/1102926/1097710/1100517/1098197/1101300/1098624/1101537	14	SCO0756/SCO0951/SCO1944/SCO2155/SCO2277/SCO2763/SCO3190/SCO3302/SCO4138/SCO5076/SCO5858/SCO6096/SCO7002/SCO7488
GO:0051234	establishment of localization	14/78	480/2857	0.439148	0.95213	0.906643	1098736/1097378/1097589/1099578/1096179/1102440/1096374/1102926/1097710/1100517/1098197/1101300/1098624/1101537	14	SCO0756/SCO0951/SCO1944/SCO2155/SCO2277/SCO2763/SCO3190/SCO3302/SCO4138/SCO5076/SCO5858/SCO6096/SCO7002/SCO7488
GO:0017000	antibiotic biosynthetic process	1/78	21/2857	0.441987	0.95213	0.906643	1097453	1	SCO2019
GO:0000270	peptidoglycan metabolic process	2/78	55/2857	0.446587	0.95213	0.906643	1102110/1100897	2	SCO5457/SCO6671
GO:0044272	sulfur compound biosynthetic process	2/78	55/2857	0.446587	0.95213	0.906643	1101541/1097470	2	SCO2036/SCO6100
GO:0005975	carbohydrate metabolic process	9/78	303/2857	0.44778	0.95213	0.906643	1097823/1096637/1101464/1096478/1095466/1099723/1100974/1102109/1102442	9	SCO0033/SCO1055/SCO1214/SCO2389/SCO4283/SCO5534/SCO6023/SCO6670/SCO7004
GO:0000041	transition metal ion transport	1/78	22/2857	0.457335	0.95213	0.906643	1097710	1	SCO2277
GO:0006879	cellular iron ion homeostasis	1/78	22/2857	0.457335	0.95213	0.906643	1097709	1	SCO2276
GO:0046467	membrane lipid biosynthetic process	1/78	22/2857	0.457335	0.95213	0.906643	1097823	1	SCO2389
GO:0051179	localization	14/78	486/2857	0.459167	0.95213	0.906643	1098736/1097378/1097589/1099578/1096179/1102440/1096374/1102926/1097710/1100517/1098197/1101300/1098624/1101537	14	SCO0756/SCO0951/SCO1944/SCO2155/SCO2277/SCO2763/SCO3190/SCO3302/SCO4138/SCO5076/SCO5858/SCO6096/SCO7002/SCO7488
GO:0030203	glycosaminoglycan metabolic process	2/78	57/2857	0.4651	0.95213	0.906643	1102110/1100897	2	SCO5457/SCO6671
GO:0009070	serine family amino acid biosynthetic process	1/78	23/2857	0.472265	0.95213	0.906643	1097470	1	SCO2036
GO:0046916	cellular transition metal ion homeostasis	1/78	23/2857	0.472265	0.95213	0.906643	1097709	1	SCO2276
GO:0055072	iron ion homeostasis	1/78	23/2857	0.472265	0.95213	0.906643	1097709	1	SCO2276
GO:1901617	organic hydroxy compound biosynthetic process	1/78	23/2857	0.472265	0.95213	0.906643	1097453	1	SCO2019
GO:0006796	phosphate-containing compound metabolic process	8/78	273/2857	0.47258	0.95213	0.906643	1097823/1097590/1096637/1101906/1100008/1097589/1099396/1096997	8	SCO1214/SCO1566/SCO2155/SCO2156/SCO2389/SCO3960/SCO4568/SCO6467
GO:0006022	aminoglycan metabolic process	2/78	59/2857	0.483253	0.95213	0.906643	1102110/1100897	2	SCO5457/SCO6671
GO:0006875	cellular metal ion homeostasis	1/78	24/2857	0.48679	0.95213	0.906643	1097709	1	SCO2276
GO:0009081	branched-chain amino acid metabolic process	1/78	24/2857	0.48679	0.95213	0.906643	1100969	1	SCO5529
GO:0044550	secondary metabolite biosynthetic process	1/78	24/2857	0.48679	0.95213	0.906643	1101541	1	SCO6100
GO:0016051	carbohydrate biosynthetic process	2/78	60/2857	0.49219	0.95213	0.906643	1097823/1101464	2	SCO2389/SCO6023
GO:0006006	glucose metabolic process	1/78	25/2857	0.50092	0.95213	0.906643	1096637	1	SCO1214
GO:0006418	tRNA aminoacylation for protein translation	1/78	25/2857	0.50092	0.95213	0.906643	1098771	1	SCO3334
GO:0006541	glutamine metabolic process	1/78	25/2857	0.50092	0.95213	0.906643	1097286	1	SCO1852
GO:0009166	nucleotide catabolic process	1/78	25/2857	0.50092	0.95213	0.906643	1096637	1	SCO1214
GO:0055076	transition metal ion homeostasis	1/78	25/2857	0.50092	0.95213	0.906643	1097709	1	SCO2276
GO:0019637	organophosphate metabolic process	7/78	245/2857	0.509115	0.95213	0.906643	1097823/1097590/1096637/1101906/1100008/1097589/1096997	7	SCO1214/SCO1566/SCO2155/SCO2156/SCO2389/SCO4568/SCO6467
GO:0006754	ATP biosynthetic process	1/78	26/2857	0.514666	0.95213	0.906643	1096637	1	SCO1214
GO:0006865	amino acid transport	1/78	26/2857	0.514666	0.95213	0.906643	1102440	1	SCO7002
GO:0030003	cellular cation homeostasis	1/78	26/2857	0.514666	0.95213	0.906643	1097709	1	SCO2276
GO:0043039	tRNA aminoacylation	1/78	26/2857	0.514666	0.95213	0.906643	1098771	1	SCO3334
GO:0055065	metal ion homeostasis	1/78	26/2857	0.514666	0.95213	0.906643	1097709	1	SCO2276
GO:0072330	monocarboxylic acid biosynthetic process	2/78	63/2857	0.518421	0.95213	0.906643	1096637/1097453	2	SCO1214/SCO2019
GO:0006793	phosphorus metabolic process	8/78	285/2857	0.523376	0.95213	0.906643	1097823/1097590/1096637/1101906/1100008/1097589/1099396/1096997	8	SCO1214/SCO1566/SCO2155/SCO2156/SCO2389/SCO3960/SCO4568/SCO6467
GO:0000097	sulfur amino acid biosynthetic process	1/78	27/2857	0.528038	0.95213	0.906643	1097470	1	SCO2036
GO:0006873	cellular ion homeostasis	1/78	27/2857	0.528038	0.95213	0.906643	1097709	1	SCO2276
GO:0015672	monovalent inorganic cation transport	1/78	27/2857	0.528038	0.95213	0.906643	1097589	1	SCO2155
GO:1901292	nucleoside phosphate catabolic process	1/78	27/2857	0.528038	0.95213	0.906643	1096637	1	SCO1214
GO:0055085	transmembrane transport	9/78	323/2857	0.528201	0.95213	0.906643	1097589/1099578/1096179/1096374/1102926/1097710/1100517/1098197/1101300	9	SCO0756/SCO0951/SCO2155/SCO2277/SCO2763/SCO4138/SCO5076/SCO5858/SCO7488
GO:1901605	alpha-amino acid metabolic process	5/78	177/2857	0.536439	0.95213	0.906643	1100969/1097286/1102238/1102239/1097470	5	SCO1852/SCO2036/SCO5529/SCO6799/SCO6800
GO:0044242	cellular lipid catabolic process	1/78	28/2857	0.541046	0.95213	0.906643	1095466	1	SCO0033
GO:0046486	glycerolipid metabolic process	1/78	28/2857	0.541046	0.95213	0.906643	1096997	1	SCO1566
GO:0071554	cell wall organization or biogenesis	2/78	67/2857	0.552	0.95213	0.906643	1102110/1100897	2	SCO5457/SCO6671
GO:0009145	purine nucleoside triphosphate biosynthetic process	1/78	29/2857	0.5537	0.95213	0.906643	1096637	1	SCO1214
GO:0009206	purine ribonucleoside triphosphate biosynthetic process	1/78	29/2857	0.5537	0.95213	0.906643	1096637	1	SCO1214
GO:0019359	nicotinamide nucleotide biosynthetic process	1/78	29/2857	0.5537	0.95213	0.906643	1096637	1	SCO1214
GO:0019363	pyridine nucleotide biosynthetic process	1/78	29/2857	0.5537	0.95213	0.906643	1096637	1	SCO1214
GO:0043038	amino acid activation	1/78	29/2857	0.5537	0.95213	0.906643	1098771	1	SCO3334
GO:0046677	response to antibiotic	1/78	29/2857	0.5537	0.95213	0.906643	1100100	1	SCO4659
GO:0019725	cellular homeostasis	2/78	68/2857	0.560139	0.95677	0.911062	1097709/1098624	2	SCO2276/SCO3190
GO:0015074	DNA integration	1/78	30/2857	0.56601	0.95677	0.911062	1096423	1	SCO1000
GO:0009110	vitamin biosynthetic process	2/78	69/2857	0.568174	0.95677	0.911062	1097286/1101534	2	SCO1852/SCO6093
GO:0042364	water-soluble vitamin biosynthetic process	2/78	69/2857	0.568174	0.95677	0.911062	1097286/1101534	2	SCO1852/SCO6093
GO:0000096	sulfur amino acid metabolic process	1/78	31/2857	0.577984	0.959014	0.913199	1097470	1	SCO2036
GO:1901135	carbohydrate derivative metabolic process	8/78	301/2857	0.588465	0.959014	0.913199	1097823/1097590/1096637/1100008/1097589/1095466/1102110/1100897	8	SCO0033/SCO1214/SCO2155/SCO2156/SCO2389/SCO4568/SCO5457/SCO6671
GO:0009201	ribonucleoside triphosphate biosynthetic process	1/78	32/2857	0.589632	0.959014	0.913199	1096637	1	SCO1214
GO:0055080	cation homeostasis	1/78	32/2857	0.589632	0.959014	0.913199	1097709	1	SCO2276
GO:0006629	lipid metabolic process	5/78	188/2857	0.591678	0.959014	0.913199	1097823/1101906/1095466/1097022/1096997	5	SCO0033/SCO1566/SCO1591/SCO2389/SCO6467
GO:0098771	inorganic ion homeostasis	1/78	33/2857	0.600962	0.959014	0.913199	1097709	1	SCO2276
GO:0006766	vitamin metabolic process	2/78	74/2857	0.606783	0.959014	0.913199	1097286/1101534	2	SCO1852/SCO6093
GO:0006767	water-soluble vitamin metabolic process	2/78	74/2857	0.606783	0.959014	0.913199	1097286/1101534	2	SCO1852/SCO6093
GO:0006812	cation transport	2/78	74/2857	0.606783	0.959014	0.913199	1097589/1097710	2	SCO2155/SCO2277
GO:0006520	cellular amino acid metabolic process	6/78	230/2857	0.60895	0.959014	0.913199	1098771/1100969/1097286/1102238/1102239/1097470	6	SCO1852/SCO2036/SCO3334/SCO5529/SCO6799/SCO6800
GO:0008610	lipid biosynthetic process	3/78	114/2857	0.609656	0.959014	0.913199	1097823/1101906/1096997	3	SCO1566/SCO2389/SCO6467
GO:0006090	pyruvate metabolic process	1/78	34/2857	0.611984	0.959014	0.913199	1096637	1	SCO1214
GO:0046434	organophosphate catabolic process	1/78	34/2857	0.611984	0.959014	0.913199	1096637	1	SCO1214
GO:0072525	pyridine-containing compound biosynthetic process	1/78	34/2857	0.611984	0.959014	0.913199	1096637	1	SCO1214
GO:0042592	homeostatic process	2/78	76/2857	0.621492	0.959014	0.913199	1097709/1098624	2	SCO2276/SCO3190
GO:0000271	polysaccharide biosynthetic process	1/78	36/2857	0.633133	0.959014	0.913199	1101464	1	SCO6023
GO:0009060	aerobic respiration	1/78	36/2857	0.633133	0.959014	0.913199	1097589	1	SCO2155
GO:0019748	secondary metabolic process	1/78	36/2857	0.633133	0.959014	0.913199	1101541	1	SCO6100
GO:0030001	metal ion transport	1/78	36/2857	0.633133	0.959014	0.913199	1097710	1	SCO2277
GO:0046942	carboxylic acid transport	1/78	36/2857	0.633133	0.959014	0.913199	1102440	1	SCO7002
GO:0050801	ion homeostasis	1/78	36/2857	0.633133	0.959014	0.913199	1097709	1	SCO2276
GO:0090407	organophosphate biosynthetic process	4/78	158/2857	0.635197	0.959014	0.913199	1097823/1096637/1101906/1096997	4	SCO1214/SCO1566/SCO2389/SCO6467
GO:0009117	nucleotide metabolic process	4/78	159/2857	0.640232	0.959014	0.913199	1097590/1096637/1100008/1097589	4	SCO1214/SCO2155/SCO2156/SCO4568
GO:0009142	nucleoside triphosphate biosynthetic process	1/78	37/2857	0.643277	0.959014	0.913199	1096637	1	SCO1214
GO:0016042	lipid catabolic process	1/78	37/2857	0.643277	0.959014	0.913199	1095466	1	SCO0033
GO:1901137	carbohydrate derivative biosynthetic process	4/78	162/2857	0.655072	0.972138	0.925696	1097823/1096637/1102110/1100897	4	SCO1214/SCO2389/SCO5457/SCO6671
GO:0006753	nucleoside phosphate metabolic process	4/78	163/2857	0.659929	0.974619	0.928059	1097590/1096637/1100008/1097589	4	SCO1214/SCO2155/SCO2156/SCO4568
GO:0019318	hexose metabolic process	1/78	39/2857	0.662741	0.974619	0.928059	1096637	1	SCO1214
GO:0034655	nucleobase-containing compound catabolic process	1/78	44/2857	0.706933	0.991957	0.944568	1096637	1	SCO1214
GO:0016054	organic acid catabolic process	2/78	91/2857	0.718661	0.991957	0.944568	1102238/1102239	2	SCO6799/SCO6800
GO:0046395	carboxylic acid catabolic process	2/78	91/2857	0.718661	0.991957	0.944568	1102238/1102239	2	SCO6799/SCO6800
GO:0071702	organic substance transport	4/78	177/2857	0.72317	0.991957	0.944568	1098736/1097378/1102440/1101537	4	SCO1944/SCO3302/SCO6096/SCO7002
GO:0006790	sulfur compound metabolic process	2/78	92/2857	0.724341	0.991957	0.944568	1101541/1097470	2	SCO2036/SCO6100
GO:0019362	pyridine nucleotide metabolic process	1/78	47/2857	0.73065	0.991957	0.944568	1096637	1	SCO1214
GO:0046496	nicotinamide nucleotide metabolic process	1/78	47/2857	0.73065	0.991957	0.944568	1096637	1	SCO1214
GO:0009127	purine nucleoside monophosphate biosynthetic process	1/78	48/2857	0.738127	0.991957	0.944568	1096637	1	SCO1214
GO:0009168	purine ribonucleoside monophosphate biosynthetic process	1/78	48/2857	0.738127	0.991957	0.944568	1096637	1	SCO1214
GO:0044282	small molecule catabolic process	3/78	139/2857	0.741473	0.991957	0.944568	1096637/1102238/1102239	3	SCO1214/SCO6799/SCO6800
GO:0005996	monosaccharide metabolic process	1/78	49/2857	0.745398	0.991957	0.944568	1096637	1	SCO1214
GO:0006733	oxidoreduction coenzyme metabolic process	1/78	49/2857	0.745398	0.991957	0.944568	1096637	1	SCO1214
GO:1901136	carbohydrate derivative catabolic process	1/78	50/2857	0.752471	0.991957	0.944568	1095466	1	SCO0033
GO:1901565	organonitrogen compound catabolic process	3/78	142/2857	0.754693	0.991957	0.944568	1102238/1102239/1095466	3	SCO0033/SCO6799/SCO6800
GO:0034404	nucleobase-containing small molecule biosynthetic process	1/78	51/2857	0.759349	0.991957	0.944568	1096637	1	SCO1214
GO:0072524	pyridine-containing compound metabolic process	1/78	52/2857	0.766038	0.991957	0.944568	1096637	1	SCO1214
GO:0016052	carbohydrate catabolic process	2/78	100/2857	0.766425	0.991957	0.944568	1096637/1095466	2	SCO0033/SCO1214
GO:0006399	tRNA metabolic process	1/78	54/2857	0.778872	0.991957	0.944568	1098771	1	SCO3334
GO:0032787	monocarboxylic acid metabolic process	3/78	148/2857	0.77953	0.991957	0.944568	1096637/1097453/1097022	3	SCO1214/SCO1591/SCO2019
GO:0051188	cofactor biosynthetic process	3/78	149/2857	0.783466	0.991957	0.944568	1096637/1097286/1101534	3	SCO1214/SCO1852/SCO6093
GO:1901615	organic hydroxy compound metabolic process	1/78	56/2857	0.791009	0.991957	0.944568	1097453	1	SCO2019
GO:0009064	glutamine family amino acid metabolic process	1/78	57/2857	0.796829	0.991957	0.944568	1097286	1	SCO1852
GO:0009156	ribonucleoside monophosphate biosynthetic process	1/78	58/2857	0.802489	0.991957	0.944568	1096637	1	SCO1214
GO:0019752	carboxylic acid metabolic process	9/78	409/2857	0.806678	0.991957	0.944568	1098771/1100969/1096637/1097286/1102238/1102239/1097470/1097453/1097022	9	SCO1214/SCO1591/SCO1852/SCO2019/SCO2036/SCO3334/SCO5529/SCO6799/SCO6800
GO:0046394	carboxylic acid biosynthetic process	4/78	200/2857	0.80783	0.991957	0.944568	1100969/1096637/1097470/1097453	4	SCO1214/SCO2019/SCO2036/SCO5529
GO:0009152	purine ribonucleotide biosynthetic process	1/78	59/2857	0.807993	0.991957	0.944568	1096637	1	SCO1214
GO:0016053	organic acid biosynthetic process	4/78	201/2857	0.81099	0.991957	0.944568	1100969/1096637/1097470/1097453	4	SCO1214/SCO2019/SCO2036/SCO5529
GO:0006631	fatty acid metabolic process	1/78	61/2857	0.818551	0.991957	0.944568	1097022	1	SCO1591
GO:0009124	nucleoside monophosphate biosynthetic process	1/78	61/2857	0.818551	0.991957	0.944568	1096637	1	SCO1214
GO:1901607	alpha-amino acid biosynthetic process	2/78	113/2857	0.823085	0.991957	0.944568	1100969/1097470	2	SCO2036/SCO5529
GO:0006464	cellular protein modification process	1/78	62/2857	0.823613	0.991957	0.944568	1096634	1	SCO1211
GO:0036211	protein modification process	1/78	62/2857	0.823613	0.991957	0.944568	1096634	1	SCO1211
GO:0006164	purine nucleotide biosynthetic process	1/78	63/2857	0.828535	0.991957	0.944568	1096637	1	SCO1214
GO:0016999	antibiotic metabolic process	1/78	63/2857	0.828535	0.991957	0.944568	1097453	1	SCO2019
GO:0055086	nucleobase-containing small molecule metabolic process	4/78	208/2857	0.831961	0.991957	0.944568	1097590/1096637/1100008/1097589	4	SCO1214/SCO2155/SCO2156/SCO4568
GO:0032259	methylation	1/78	64/2857	0.833322	0.991957	0.944568	1100587	1	SCO5146
GO:0043648	dicarboxylic acid metabolic process	1/78	65/2857	0.837977	0.991957	0.944568	1097453	1	SCO2019
GO:0043436	oxoacid metabolic process	9/78	428/2857	0.848116	0.991957	0.944568	1098771/1100969/1096637/1097286/1102238/1102239/1097470/1097453/1097022	9	SCO1214/SCO1591/SCO1852/SCO2019/SCO2036/SCO3334/SCO5529/SCO6799/SCO6800
GO:0046700	heterocycle catabolic process	1/78	68/2857	0.851185	0.991957	0.944568	1096637	1	SCO1214
GO:0072522	purine-containing compound biosynthetic process	1/78	69/2857	0.855347	0.991957	0.944568	1096637	1	SCO1214
GO:0006310	DNA recombination	1/78	70/2857	0.859394	0.991957	0.944568	1096423	1	SCO1000
GO:0006082	organic acid metabolic process	9/78	434/2857	0.859693	0.991957	0.944568	1098771/1100969/1096637/1097286/1102238/1102239/1097470/1097453/1097022	9	SCO1214/SCO1591/SCO1852/SCO2019/SCO2036/SCO3334/SCO5529/SCO6799/SCO6800
GO:0005976	polysaccharide metabolic process	1/78	71/2857	0.863329	0.991957	0.944568	1101464	1	SCO6023
GO:0009260	ribonucleotide biosynthetic process	1/78	71/2857	0.863329	0.991957	0.944568	1096637	1	SCO1214
GO:0044283	small molecule biosynthetic process	6/78	310/2857	0.866034	0.991957	0.944568	1100969/1096637/1097286/1097470/1097453/1101534	6	SCO1214/SCO1852/SCO2019/SCO2036/SCO5529/SCO6093
GO:0008652	cellular amino acid biosynthetic process	2/78	127/2857	0.870202	0.991957	0.944568	1100969/1097470	2	SCO2036/SCO5529
GO:0044270	cellular nitrogen compound catabolic process	1/78	73/2857	0.870876	0.991957	0.944568	1096637	1	SCO1214
GO:0046390	ribose phosphate biosynthetic process	1/78	73/2857	0.870876	0.991957	0.944568	1096637	1	SCO1214
GO:0000160	phosphorelay signal transduction system	1/78	74/2857	0.874494	0.991957	0.944568	1099445	1	SCO4009
GO:0034660	ncRNA metabolic process	1/78	74/2857	0.874494	0.991957	0.944568	1098771	1	SCO3334
GO:0045892	negative regulation of transcription, DNA-templated	1/78	74/2857	0.874494	0.991957	0.944568	1100430	1	SCO4989
GO:0045934	negative regulation of nucleobase-containing compound metabolic process	1/78	75/2857	0.878011	0.991957	0.944568	1100430	1	SCO4989
GO:0051253	negative regulation of RNA metabolic process	1/78	75/2857	0.878011	0.991957	0.944568	1100430	1	SCO4989
GO:1902679	negative regulation of RNA biosynthetic process	1/78	75/2857	0.878011	0.991957	0.944568	1100430	1	SCO4989
GO:1903507	negative regulation of nucleic acid-templated transcription	1/78	75/2857	0.878011	0.991957	0.944568	1100430	1	SCO4989
GO:0019439	aromatic compound catabolic process	1/78	77/2857	0.884757	0.991957	0.944568	1096637	1	SCO1214
GO:0035556	intracellular signal transduction	1/78	78/2857	0.88799	0.991957	0.944568	1099445	1	SCO4009
GO:0006281	DNA repair	1/78	80/2857	0.894191	0.991957	0.944568	1098608	1	SCO3174
GO:0009890	negative regulation of biosynthetic process	1/78	80/2857	0.894191	0.991957	0.944568	1100430	1	SCO4989
GO:0010558	negative regulation of macromolecule biosynthetic process	1/78	80/2857	0.894191	0.991957	0.944568	1100430	1	SCO4989
GO:0031327	negative regulation of cellular biosynthetic process	1/78	80/2857	0.894191	0.991957	0.944568	1100430	1	SCO4989
GO:0051172	negative regulation of nitrogen compound metabolic process	1/78	80/2857	0.894191	0.991957	0.944568	1100430	1	SCO4989
GO:2000113	negative regulation of cellular macromolecule biosynthetic process	1/78	80/2857	0.894191	0.991957	0.944568	1100430	1	SCO4989
GO:0031324	negative regulation of cellular metabolic process	1/78	81/2857	0.897163	0.991957	0.944568	1100430	1	SCO4989
GO:1901361	organic cyclic compound catabolic process	1/78	81/2857	0.897163	0.991957	0.944568	1096637	1	SCO1214
GO:0010605	negative regulation of macromolecule metabolic process	1/78	83/2857	0.902862	0.991957	0.944568	1100430	1	SCO4989
GO:0010629	negative regulation of gene expression	1/78	83/2857	0.902862	0.991957	0.944568	1100430	1	SCO4989
GO:0006974	cellular response to DNA damage stimulus	1/78	84/2857	0.905593	0.991957	0.944568	1098608	1	SCO3174
GO:0009892	negative regulation of metabolic process	1/78	84/2857	0.905593	0.991957	0.944568	1100430	1	SCO4989
GO:0048523	negative regulation of cellular process	1/78	90/2857	0.920459	0.991957	0.944568	1100430	1	SCO4989
GO:0009108	coenzyme biosynthetic process	1/78	91/2857	0.922702	0.991957	0.944568	1096637	1	SCO1214
GO:0042221	response to chemical	1/78	92/2857	0.924881	0.991957	0.944568	1100100	1	SCO4659
GO:0048519	negative regulation of biological process	1/78	93/2857	0.927	0.991957	0.944568	1100430	1	SCO4989
GO:0007165	signal transduction	1/78	94/2857	0.92906	0.991957	0.944568	1099445	1	SCO4009
GO:0009165	nucleotide biosynthetic process	1/78	94/2857	0.92906	0.991957	0.944568	1096637	1	SCO1214
GO:0023052	signaling	1/78	94/2857	0.92906	0.991957	0.944568	1099445	1	SCO4009
GO:0044248	cellular catabolic process	4/78	256/2857	0.929833	0.991957	0.944568	1096637/1102238/1102239/1095466	4	SCO0033/SCO1214/SCO6799/SCO6800
GO:0051186	cofactor metabolic process	3/78	212/2857	0.93763	0.991957	0.944568	1096637/1097286/1101534	3	SCO1214/SCO1852/SCO6093
GO:1901293	nucleoside phosphate biosynthetic process	1/78	99/2857	0.93853	0.991957	0.944568	1096637	1	SCO1214
GO:0043412	macromolecule modification	1/78	106/2857	0.949726	0.991957	0.944568	1096634	1	SCO1211
GO:0033554	cellular response to stress	1/78	107/2857	0.951151	0.991957	0.944568	1098608	1	SCO3174
GO:0006259	DNA metabolic process	2/78	174/2857	0.956928	0.991957	0.944568	1098608/1096423	2	SCO1000/SCO3174
GO:0007154	cell communication	1/78	113/2857	0.958903	0.991957	0.944568	1099445	1	SCO4009
GO:0009056	catabolic process	5/78	340/2857	0.964638	0.991957	0.944568	1096637/1102238/1102239/1095466/1099080	5	SCO0033/SCO1214/SCO3644/SCO6799/SCO6800
GO:0009889	regulation of biosynthetic process	7/78	455/2857	0.975556	0.991957	0.944568	1096931/1100430/1099917/1099102/1099445/1096492/1099269	7	SCO1069/SCO1505/SCO3666/SCO3833/SCO4009/SCO4477/SCO4989
GO:0010556	regulation of macromolecule biosynthetic process	7/78	455/2857	0.975556	0.991957	0.944568	1096931/1100430/1099917/1099102/1099445/1096492/1099269	7	SCO1069/SCO1505/SCO3666/SCO3833/SCO4009/SCO4477/SCO4989
GO:0031326	regulation of cellular biosynthetic process	7/78	455/2857	0.975556	0.991957	0.944568	1096931/1100430/1099917/1099102/1099445/1096492/1099269	7	SCO1069/SCO1505/SCO3666/SCO3833/SCO4009/SCO4477/SCO4989
GO:2000112	regulation of cellular macromolecule biosynthetic process	7/78	455/2857	0.975556	0.991957	0.944568	1096931/1100430/1099917/1099102/1099445/1096492/1099269	7	SCO1069/SCO1505/SCO3666/SCO3833/SCO4009/SCO4477/SCO4989
GO:0006732	coenzyme metabolic process	1/78	134/2857	0.977622	0.991957	0.944568	1096637	1	SCO1214
GO:0010468	regulation of gene expression	7/78	460/2857	0.977737	0.991957	0.944568	1096931/1100430/1099917/1099102/1099445/1096492/1099269	7	SCO1069/SCO1505/SCO3666/SCO3833/SCO4009/SCO4477/SCO4989
GO:0051171	regulation of nitrogen compound metabolic process	7/78	460/2857	0.977737	0.991957	0.944568	1096931/1100430/1099917/1099102/1099445/1096492/1099269	7	SCO1069/SCO1505/SCO3666/SCO3833/SCO4009/SCO4477/SCO4989
GO:0080090	regulation of primary metabolic process	7/78	460/2857	0.977737	0.991957	0.944568	1096931/1100430/1099917/1099102/1099445/1096492/1099269	7	SCO1069/SCO1505/SCO3666/SCO3833/SCO4009/SCO4477/SCO4989
GO:0031323	regulation of cellular metabolic process	7/78	461/2857	0.978152	0.991957	0.944568	1096931/1100430/1099917/1099102/1099445/1096492/1099269	7	SCO1069/SCO1505/SCO3666/SCO3833/SCO4009/SCO4477/SCO4989
GO:0060255	regulation of macromolecule metabolic process	7/78	464/2857	0.979354	0.991957	0.944568	1096931/1100430/1099917/1099102/1099445/1096492/1099269	7	SCO1069/SCO1505/SCO3666/SCO3833/SCO4009/SCO4477/SCO4989
GO:1901575	organic substance catabolic process	4/78	318/2857	0.980363	0.991957	0.944568	1096637/1102238/1102239/1095466	4	SCO0033/SCO1214/SCO6799/SCO6800
GO:0019222	regulation of metabolic process	7/78	467/2857	0.980497	0.991957	0.944568	1096931/1100430/1099917/1099102/1099445/1096492/1099269	7	SCO1069/SCO1505/SCO3666/SCO3833/SCO4009/SCO4477/SCO4989
GO:0006950	response to stress	1/78	142/2857	0.98227	0.991957	0.944568	1098608	1	SCO3174
GO:0051716	cellular response to stimulus	2/78	213/2857	0.983731	0.991957	0.944568	1098608/1099445	2	SCO3174/SCO4009
GO:0006355	regulation of transcription, DNA-templated	6/78	442/2857	0.987702	0.991957	0.944568	1100430/1099917/1099102/1099445/1096492/1099269	6	SCO1069/SCO3666/SCO3833/SCO4009/SCO4477/SCO4989
GO:0051252	regulation of RNA metabolic process	6/78	443/2857	0.987952	0.991957	0.944568	1100430/1099917/1099102/1099445/1096492/1099269	6	SCO1069/SCO3666/SCO3833/SCO4009/SCO4477/SCO4989
GO:1903506	regulation of nucleic acid-templated transcription	6/78	443/2857	0.987952	0.991957	0.944568	1100430/1099917/1099102/1099445/1096492/1099269	6	SCO1069/SCO3666/SCO3833/SCO4009/SCO4477/SCO4989
GO:2001141	regulation of RNA biosynthetic process	6/78	443/2857	0.987952	0.991957	0.944568	1100430/1099917/1099102/1099445/1096492/1099269	6	SCO1069/SCO3666/SCO3833/SCO4009/SCO4477/SCO4989
GO:0019219	regulation of nucleobase-containing compound metabolic process	6/78	447/2857	0.988905	0.991957	0.944568	1100430/1099917/1099102/1099445/1096492/1099269	6	SCO1069/SCO3666/SCO3833/SCO4009/SCO4477/SCO4989
GO:0050896	response to stimulus	3/78	307/2857	0.992963	0.992963	0.945526	1098608/1100100/1099445	3	SCO3174/SCO4009/SCO4659

## Sheet: goBP.DALonly.UP
ID	Description	GeneRatio	BgRatio	pvalue	p.adjust	qvalue	geneID	Count	transcript
GO:0009084	glutamine family amino acid biosynthetic process	14/228	27/2857	2.27206e-09	1.06559e-06	9.2078e-07	1097460/1097631/1097001/1096910/1096909/1097459/1097009/1097044/1097010/1100124/1102474/1097011/1098021/1101418	14	SCO1483/SCO1484/SCO1570/SCO1578/SCO1579/SCO1580/SCO1613/SCO2025/SCO2026/SCO2198/SCO2587/SCO4683/SCO5976/SCO7036
GO:0006526	arginine biosynthetic process	8/228	14/2857	2.87798e-06	0.000674887	0.00058317	1097001/1096910/1096909/1097009/1097010/1102474/1097011/1101418	8	SCO1483/SCO1484/SCO1570/SCO1578/SCO1579/SCO1580/SCO5976/SCO7036
GO:0042493	response to drug	10/228	27/2857	2.16335e-05	0.0030018	0.00259386	1099260/1100404/1096381/1097445/1097443/1099845/1097256/1095983/1097690/1098855	10	SCO0560/SCO0958/SCO1822/SCO2009/SCO2011/SCO2257/SCO3418/SCO3824/SCO4405/SCO4963
GO:0006525	arginine metabolic process	8/228	18/2857	3.15998e-05	0.0030018	0.00259386	1097001/1096910/1096909/1097009/1097010/1102474/1097011/1101418	8	SCO1483/SCO1484/SCO1570/SCO1578/SCO1579/SCO1580/SCO5976/SCO7036
GO:0051179	localization	62/228	486/2857	3.82684e-05	0.0030018	0.00259386	1102244/1099260/1096883/1100673/1100888/1099261/1100889/1100891/1100890/1097461/1100404/1099680/1099648/1097897/1100405/1097446/1097444/1097898/1100003/1097445/1097443/1101127/1098413/1103257/1103001/1096388/1101154/1096874/1099582/1100561/1099844/1098892/1099845/1100571/1098775/1098379/1099581/1101151/1101152/1101108/1101106/1101291/1096998/1100956/1097840/1101109/1097256/1101555/1099580/1101290…	62	SCO0965/SCO1048/SCO1448/SCO1457/SCO1567/SCO1822/SCO1900/SCO1985/SCO2009/SCO2010/SCO2011/SCO2012/SCO2027/SCO2257/SCO2258/SCO2406/SCO2463/SCO2464/SCO2946/SCO2980/SCO3338/SCO3417/SCO3418/SCO3455/SCO3824/SCO3825/SCO4140/SCO4141/SCO4142/SCO4179/SCO4208/SCO4240/SCO4404/SCO4405/SCO4563/SCO4574/SCO4963/SCO4964/SCO5120/SCO5130/SCO5232/SCO5448/SCO5449/SCO5450/SCO5451/SCO5516/SCO5667/SCO5669/SCO5670/SCO5688…
GO:0008652	cellular amino acid biosynthetic process	24/228	127/2857	3.97913e-05	0.0030018	0.00259386	1098822/1100992/1098074/1097460/1097631/1100955/1097001/1099050/1096910/1096909/1097459/1097009/1097044/1097010/1096451/1100124/1102474/1097011/1098021/1096401/1096333/1101418/1096336/1096334	24	SCO0910/SCO0911/SCO0913/SCO0978/SCO1028/SCO1483/SCO1484/SCO1570/SCO1578/SCO1579/SCO1580/SCO1613/SCO2025/SCO2026/SCO2198/SCO2587/SCO2640/SCO3385/SCO3614/SCO4683/SCO5515/SCO5552/SCO5976/SCO7036
GO:0006810	transport	61/228	479/2857	4.79422e-05	0.0030018	0.00259386	1102244/1099260/1096883/1100673/1100888/1099261/1100889/1100891/1100890/1100404/1099680/1099648/1097897/1100405/1097446/1097444/1097898/1100003/1097445/1097443/1101127/1098413/1103257/1103001/1096388/1101154/1096874/1099582/1100561/1099844/1098892/1099845/1100571/1098775/1098379/1099581/1101151/1101152/1101108/1101106/1101291/1096998/1100956/1097840/1101109/1097256/1101555/1099580/1101290/1101153…	61	SCO0965/SCO1048/SCO1448/SCO1457/SCO1567/SCO1822/SCO1900/SCO1985/SCO2009/SCO2010/SCO2011/SCO2012/SCO2257/SCO2258/SCO2406/SCO2463/SCO2464/SCO2946/SCO2980/SCO3338/SCO3417/SCO3418/SCO3455/SCO3824/SCO3825/SCO4140/SCO4141/SCO4142/SCO4179/SCO4208/SCO4240/SCO4404/SCO4405/SCO4563/SCO4574/SCO4963/SCO4964/SCO5120/SCO5130/SCO5232/SCO5448/SCO5449/SCO5450/SCO5451/SCO5516/SCO5667/SCO5669/SCO5670/SCO5688/SCO5712…
GO:0051234	establishment of localization	61/228	480/2857	5.12034e-05	0.0030018	0.00259386	1102244/1099260/1096883/1100673/1100888/1099261/1100889/1100891/1100890/1100404/1099680/1099648/1097897/1100405/1097446/1097444/1097898/1100003/1097445/1097443/1101127/1098413/1103257/1103001/1096388/1101154/1096874/1099582/1100561/1099844/1098892/1099845/1100571/1098775/1098379/1099581/1101151/1101152/1101108/1101106/1101291/1096998/1100956/1097840/1101109/1097256/1101555/1099580/1101290/1101153…	61	SCO0965/SCO1048/SCO1448/SCO1457/SCO1567/SCO1822/SCO1900/SCO1985/SCO2009/SCO2010/SCO2011/SCO2012/SCO2257/SCO2258/SCO2406/SCO2463/SCO2464/SCO2946/SCO2980/SCO3338/SCO3417/SCO3418/SCO3455/SCO3824/SCO3825/SCO4140/SCO4141/SCO4142/SCO4179/SCO4208/SCO4240/SCO4404/SCO4405/SCO4563/SCO4574/SCO4963/SCO4964/SCO5120/SCO5130/SCO5232/SCO5448/SCO5449/SCO5450/SCO5451/SCO5516/SCO5667/SCO5669/SCO5670/SCO5688/SCO5712…
GO:0015893	drug transport	8/228	20/2857	7.89911e-05	0.00339178	0.00293084	1099260/1100404/1097445/1097443/1099845/1097256/1097690/1098855	8	SCO1822/SCO2009/SCO2011/SCO2257/SCO3418/SCO3824/SCO4405/SCO4963
GO:0009129	pyrimidine nucleoside monophosphate metabolic process	6/228	11/2857	7.95513e-05	0.00339178	0.00293084	1096912/1096913/1096907/1096910/1096908/1096909	6	SCO1481/SCO1482/SCO1483/SCO1484/SCO1486/SCO1487
GO:0009130	pyrimidine nucleoside monophosphate biosynthetic process	6/228	11/2857	7.95513e-05	0.00339178	0.00293084	1096912/1096913/1096907/1096910/1096908/1096909	6	SCO1481/SCO1482/SCO1483/SCO1484/SCO1486/SCO1487
GO:0009064	glutamine family amino acid metabolic process	14/228	57/2857	9.8387e-05	0.00384529	0.00332272	1097460/1097631/1097001/1096910/1096909/1097459/1097009/1097044/1097010/1100124/1102474/1097011/1098021/1101418	14	SCO1483/SCO1484/SCO1570/SCO1578/SCO1579/SCO1580/SCO1613/SCO2025/SCO2026/SCO2198/SCO2587/SCO4683/SCO5976/SCO7036
GO:0009220	pyrimidine ribonucleotide biosynthetic process	6/228	12/2857	0.000148549	0.00464463	0.00401342	1096912/1096913/1096907/1096910/1096908/1096909	6	SCO1481/SCO1482/SCO1483/SCO1484/SCO1486/SCO1487
GO:0046132	pyrimidine ribonucleoside biosynthetic process	6/228	12/2857	0.000148549	0.00464463	0.00401342	1096912/1096913/1096907/1096910/1096908/1096909	6	SCO1481/SCO1482/SCO1483/SCO1484/SCO1486/SCO1487
GO:0046134	pyrimidine nucleoside biosynthetic process	6/228	12/2857	0.000148549	0.00464463	0.00401342	1096912/1096913/1096907/1096910/1096908/1096909	6	SCO1481/SCO1482/SCO1483/SCO1484/SCO1486/SCO1487
GO:1901607	alpha-amino acid biosynthetic process	21/228	113/2857	0.000159445	0.00467372	0.00403857	1098822/1100992/1098074/1097460/1097631/1100955/1097001/1099050/1096910/1096909/1097459/1097009/1097044/1097010/1096451/1100124/1102474/1097011/1098021/1096401/1101418	21	SCO0978/SCO1028/SCO1483/SCO1484/SCO1570/SCO1578/SCO1579/SCO1580/SCO1613/SCO2025/SCO2026/SCO2198/SCO2587/SCO2640/SCO3385/SCO3614/SCO4683/SCO5515/SCO5552/SCO5976/SCO7036
GO:0006520	cellular amino acid metabolic process	34/228	230/2857	0.000200516	0.00553187	0.00478009	1102472/1101138/1098822/1100992/1098074/1097460/1099214/1103038/1097631/1100955/1097001/1096913/1099050/1096910/1096909/1097459/1097009/1097044/1101261/1097842/1097010/1098740/1096451/1100124/1102474/1097011/1098360/1098021/1096401/1096333/1101418/1096510/1096336/1096334	34	SCO0910/SCO0911/SCO0913/SCO0978/SCO1028/SCO1087/SCO1483/SCO1484/SCO1487/SCO1570/SCO1578/SCO1579/SCO1580/SCO1613/SCO2025/SCO2026/SCO2198/SCO2408/SCO2587/SCO2640/SCO2927/SCO3306/SCO3385/SCO3614/SCO3778/SCO4683/SCO5515/SCO5552/SCO5699/SCO5819/SCO5976/SCO7034/SCO7036/SCO7600
GO:0009218	pyrimidine ribonucleotide metabolic process	6/228	13/2857	0.000257601	0.00671193	0.00579978	1096912/1096913/1096907/1096910/1096908/1096909	6	SCO1481/SCO1482/SCO1483/SCO1484/SCO1486/SCO1487
GO:0072528	pyrimidine-containing compound biosynthetic process	8/228	24/2857	0.000347966	0.00858928	0.007422	1096912/1096913/1096907/1096910/1096908/1096909/1101003/1101004	8	SCO1481/SCO1482/SCO1483/SCO1484/SCO1486/SCO1487/SCO5562/SCO5563
GO:0044283	small molecule biosynthetic process	41/228	310/2857	0.000509679	0.011952	0.0103277	1097449/1098822/1100992/1098074/1097460/1097631/1100955/1103076/1097001/1096912/1096913/1099050/1096907/1096910/1096908/1096909/1097459/1099138/1097009/1101003/1100693/1097044/1098121/1101004/1095971/1096769/1102094/1097010/1099592/1096451/1100124/1102474/1097011/1096967/1098021/1096401/1096333/1101418/1101636/1096336/1096334	41	SCO0548/SCO0910/SCO0911/SCO0913/SCO0978/SCO1028/SCO1346/SCO1481/SCO1482/SCO1483/SCO1484/SCO1486/SCO1487/SCO1541/SCO1570/SCO1578/SCO1579/SCO1580/SCO1613/SCO2015/SCO2025/SCO2026/SCO2198/SCO2587/SCO2640/SCO2687/SCO3385/SCO3614/SCO3702/SCO4152/SCO4683/SCO5252/SCO5515/SCO5552/SCO5562/SCO5563/SCO5976/SCO6195/SCO6655/SCO7036/SCO7638
GO:0046131	pyrimidine ribonucleoside metabolic process	6/228	15/2857	0.000655273	0.0146344	0.0126456	1096912/1096913/1096907/1096910/1096908/1096909	6	SCO1481/SCO1482/SCO1483/SCO1484/SCO1486/SCO1487
GO:0046394	carboxylic acid biosynthetic process	29/228	200/2857	0.000853744	0.0182003	0.0157269	1098822/1100992/1098074/1097460/1097631/1100955/1103076/1097001/1099050/1096910/1096909/1097459/1097009/1097044/1095971/1096769/1097010/1096451/1100124/1102474/1097011/1096967/1098021/1096401/1096333/1101418/1101636/1096336/1096334	29	SCO0548/SCO0910/SCO0911/SCO0913/SCO0978/SCO1028/SCO1346/SCO1483/SCO1484/SCO1541/SCO1570/SCO1578/SCO1579/SCO1580/SCO1613/SCO2025/SCO2026/SCO2198/SCO2587/SCO2640/SCO3385/SCO3614/SCO4683/SCO5515/SCO5552/SCO5976/SCO6195/SCO7036/SCO7638
GO:0016053	organic acid biosynthetic process	29/228	201/2857	0.000927428	0.0189115	0.0163414	1098822/1100992/1098074/1097460/1097631/1100955/1103076/1097001/1099050/1096910/1096909/1097459/1097009/1097044/1095971/1096769/1097010/1096451/1100124/1102474/1097011/1096967/1098021/1096401/1096333/1101418/1101636/1096336/1096334	29	SCO0548/SCO0910/SCO0911/SCO0913/SCO0978/SCO1028/SCO1346/SCO1483/SCO1484/SCO1541/SCO1570/SCO1578/SCO1579/SCO1580/SCO1613/SCO2025/SCO2026/SCO2198/SCO2587/SCO2640/SCO3385/SCO3614/SCO4683/SCO5515/SCO5552/SCO5976/SCO6195/SCO7036/SCO7638
GO:0009112	nucleobase metabolic process	8/228	28/2857	0.00111056	0.0217022	0.0187529	1096913/1096907/1096910/1096908/1097405/1101652/1101651/1100085	8	SCO1481/SCO1482/SCO1484/SCO1487/SCO1971/SCO4644/SCO6210/SCO6211
GO:0071702	organic substance transport	26/228	177/2857	0.00131993	0.0245565	0.0212193	1099260/1100673/1100404/1099680/1097446/1097444/1097445/1097443/1103001/1100561/1099845/1098379/1101151/1101152/1101106/1101291/1097840/1097256/1101555/1101290/1101155/1096471/1097690/1098855/1097334/1101449	26	SCO1048/SCO1822/SCO1900/SCO2009/SCO2010/SCO2011/SCO2012/SCO2257/SCO2406/SCO2946/SCO3418/SCO3824/SCO4240/SCO4405/SCO4963/SCO5120/SCO5232/SCO5667/SCO5712/SCO5713/SCO5716/SCO5848/SCO5849/SCO6007/SCO6114/SCO7563
GO:0006213	pyrimidine nucleoside metabolic process	6/228	17/2857	0.0014137	0.0245565	0.0212193	1096912/1096913/1096907/1096910/1096908/1096909	6	SCO1481/SCO1482/SCO1483/SCO1484/SCO1486/SCO1487
GO:0006221	pyrimidine nucleotide biosynthetic process	6/228	17/2857	0.0014137	0.0245565	0.0212193	1096912/1096913/1096907/1096910/1096908/1096909	6	SCO1481/SCO1482/SCO1483/SCO1484/SCO1486/SCO1487
GO:0006473	protein acetylation	5/228	13/2857	0.0023412	0.0366008	0.0316267	1099751/1097660/1097055/1097164/1103090	5	SCO1624/SCO1733/SCO2227/SCO4311/SCO7652
GO:0006474	N-terminal protein amino acid acetylation	5/228	13/2857	0.0023412	0.0366008	0.0316267	1099751/1097660/1097055/1097164/1103090	5	SCO1624/SCO1733/SCO2227/SCO4311/SCO7652
GO:0043543	protein acylation	5/228	13/2857	0.0023412	0.0366008	0.0316267	1099751/1097660/1097055/1097164/1103090	5	SCO1624/SCO1733/SCO2227/SCO4311/SCO7652
GO:0019752	carboxylic acid metabolic process	48/228	409/2857	0.00250621	0.0379166	0.0327637	1102139/1102472/1101138/1098822/1100992/1098074/1101441/1097460/1099214/1103038/1097631/1100955/1103076/1097001/1096913/1099050/1096910/1096909/1097459/1097009/1097044/1100371/1101261/1096398/1095971/1096769/1097842/1097010/1096405/1098740/1096451/1100124/1102474/1097011/1100899/1098360/1096967/1098999/1098021/1096401/1096333/1101418/1096510/1101636/1098561/1102206/1096336/1096334	48	SCO0548/SCO0910/SCO0911/SCO0913/SCO0975/SCO0978/SCO0982/SCO1028/SCO1087/SCO1346/SCO1483/SCO1484/SCO1487/SCO1541/SCO1570/SCO1578/SCO1579/SCO1580/SCO1613/SCO2025/SCO2026/SCO2198/SCO2408/SCO2587/SCO2640/SCO2927/SCO3127/SCO3306/SCO3385/SCO3563/SCO3614/SCO3778/SCO4683/SCO4930/SCO5459/SCO5515/SCO5552/SCO5699/SCO5819/SCO5976/SCO5999/SCO6195/SCO6700/SCO6767/SCO7034/SCO7036/SCO7600/SCO7638
GO:0006220	pyrimidine nucleotide metabolic process	6/228	19/2857	0.00270516	0.0396475	0.0342595	1096912/1096913/1096907/1096910/1096908/1096909	6	SCO1481/SCO1482/SCO1483/SCO1484/SCO1486/SCO1487
GO:1901605	alpha-amino acid metabolic process	25/228	177/2857	0.00286229	0.0406792	0.0351509	1098822/1100992/1098074/1097460/1097631/1100955/1097001/1099050/1096910/1096909/1097459/1097009/1097044/1101261/1097842/1097010/1098740/1096451/1100124/1102474/1097011/1098360/1098021/1096401/1101418	25	SCO0978/SCO1028/SCO1483/SCO1484/SCO1570/SCO1578/SCO1579/SCO1580/SCO1613/SCO2025/SCO2026/SCO2198/SCO2408/SCO2587/SCO2640/SCO2927/SCO3306/SCO3385/SCO3614/SCO4683/SCO5515/SCO5552/SCO5819/SCO5976/SCO7036
GO:0044272	sulfur compound biosynthetic process	11/228	55/2857	0.00336356	0.0463973	0.0400919	1100992/1098074/1099050/1101003/1101004/1096451/1097164/1098999/1096333/1096336/1096334	11	SCO0910/SCO0911/SCO0913/SCO1028/SCO1733/SCO2640/SCO3563/SCO3614/SCO5552/SCO5562/SCO5563
GO:0055085	transmembrane transport	39/228	323/2857	0.00408312	0.0540754	0.0467266	1102244/1096883/1100888/1099261/1100889/1100891/1100890/1099648/1097897/1100405/1097898/1100003/1097445/1097443/1101127/1098413/1103257/1096388/1101154/1096874/1099582/1100561/1099844/1098892/1100571/1098775/1101108/1096998/1100956/1101109/1097256/1099580/1101153/1097419/1100014/1097334/1101449/1098854/1097691	39	SCO0965/SCO1448/SCO1457/SCO1567/SCO1822/SCO1900/SCO1985/SCO2009/SCO2011/SCO2258/SCO2463/SCO2464/SCO2980/SCO3338/SCO3417/SCO3455/SCO3825/SCO4140/SCO4142/SCO4208/SCO4404/SCO4563/SCO4574/SCO4964/SCO5120/SCO5130/SCO5448/SCO5449/SCO5450/SCO5451/SCO5516/SCO5669/SCO5670/SCO5688/SCO5714/SCO5715/SCO6007/SCO6805/SCO7819
GO:0000097	sulfur amino acid biosynthetic process	7/228	27/2857	0.00417651	0.0540754	0.0467266	1100992/1098074/1099050/1096451/1096333/1096336/1096334	7	SCO0910/SCO0911/SCO0913/SCO1028/SCO2640/SCO3614/SCO5552
GO:0072527	pyrimidine-containing compound metabolic process	8/228	34/2857	0.00426608	0.0540754	0.0467266	1096912/1096913/1096907/1096910/1096908/1096909/1101003/1101004	8	SCO1481/SCO1482/SCO1483/SCO1484/SCO1486/SCO1487/SCO5562/SCO5563
GO:1901264	carbohydrate derivative transport	5/228	15/2857	0.00478435	0.0590489	0.0510242	1099260/1100404/1099845/1097690/1098855	5	SCO2257/SCO3418/SCO3824/SCO4405/SCO4963
GO:0006082	organic acid metabolic process	49/228	434/2857	0.00507332	0.0610099	0.0527187	1102139/1102472/1101138/1098822/1100992/1098074/1101441/1097460/1099214/1103038/1097631/1100955/1103076/1097001/1096913/1099050/1096910/1096909/1097459/1097009/1097044/1100371/1101261/1096398/1101652/1095971/1096769/1097842/1097010/1096405/1098740/1096451/1100124/1102474/1097011/1100899/1098360/1096967/1098999/1098021/1096401/1096333/1101418/1096510/1101636/1098561/1102206/1096336/1096334	49	SCO0548/SCO0910/SCO0911/SCO0913/SCO0975/SCO0978/SCO0982/SCO1028/SCO1087/SCO1346/SCO1483/SCO1484/SCO1487/SCO1541/SCO1570/SCO1578/SCO1579/SCO1580/SCO1613/SCO2025/SCO2026/SCO2198/SCO2408/SCO2587/SCO2640/SCO2927/SCO3127/SCO3306/SCO3385/SCO3563/SCO3614/SCO3778/SCO4683/SCO4930/SCO5459/SCO5515/SCO5552/SCO5699/SCO5819/SCO5976/SCO5999/SCO6195/SCO6211/SCO6700/SCO6767/SCO7034/SCO7036/SCO7600/SCO7638
GO:0017198	N-terminal peptidyl-serine acetylation	4/228	10/2857	0.00564708	0.0630591	0.0544894	1099751/1097660/1097055/1103090	4	SCO1624/SCO2227/SCO4311/SCO7652
GO:0018209	peptidyl-serine modification	4/228	10/2857	0.00564708	0.0630591	0.0544894	1099751/1097660/1097055/1103090	4	SCO1624/SCO2227/SCO4311/SCO7652
GO:0030920	peptidyl-serine acetylation	4/228	10/2857	0.00564708	0.0630591	0.0544894	1099751/1097660/1097055/1103090	4	SCO1624/SCO2227/SCO4311/SCO7652
GO:0042455	ribonucleoside biosynthetic process	6/228	22/2857	0.00607116	0.0650007	0.0561672	1096912/1096913/1096907/1096910/1096908/1096909	6	SCO1481/SCO1482/SCO1483/SCO1484/SCO1486/SCO1487
GO:0043436	oxoacid metabolic process	48/228	428/2857	0.00636937	0.0650007	0.0561672	1102139/1102472/1101138/1098822/1100992/1098074/1101441/1097460/1099214/1103038/1097631/1100955/1103076/1097001/1096913/1099050/1096910/1096909/1097459/1097009/1097044/1100371/1101261/1096398/1095971/1096769/1097842/1097010/1096405/1098740/1096451/1100124/1102474/1097011/1100899/1098360/1096967/1098999/1098021/1096401/1096333/1101418/1096510/1101636/1098561/1102206/1096336/1096334	48	SCO0548/SCO0910/SCO0911/SCO0913/SCO0975/SCO0978/SCO0982/SCO1028/SCO1087/SCO1346/SCO1483/SCO1484/SCO1487/SCO1541/SCO1570/SCO1578/SCO1579/SCO1580/SCO1613/SCO2025/SCO2026/SCO2198/SCO2408/SCO2587/SCO2640/SCO2927/SCO3127/SCO3306/SCO3385/SCO3563/SCO3614/SCO3778/SCO4683/SCO4930/SCO5459/SCO5515/SCO5552/SCO5699/SCO5819/SCO5976/SCO5999/SCO6195/SCO6700/SCO6767/SCO7034/SCO7036/SCO7600/SCO7638
GO:0015695	organic cation transport	5/228	16/2857	0.00651393	0.0650007	0.0561672	1099260/1100404/1099845/1097690/1098855	5	SCO2257/SCO3418/SCO3824/SCO4405/SCO4963
GO:0015696	ammonium transport	5/228	16/2857	0.00651393	0.0650007	0.0561672	1099260/1100404/1099845/1097690/1098855	5	SCO2257/SCO3418/SCO3824/SCO4405/SCO4963
GO:0031365	N-terminal protein amino acid modification	5/228	16/2857	0.00651393	0.0650007	0.0561672	1099751/1097660/1097055/1097164/1103090	5	SCO1624/SCO1733/SCO2227/SCO4311/SCO7652
GO:1901659	glycosyl compound biosynthetic process	7/228	30/2857	0.00779134	0.0761279	0.0657821	1096912/1096913/1096907/1096910/1096908/1096909/1097164	7	SCO1481/SCO1482/SCO1483/SCO1484/SCO1486/SCO1487/SCO1733
GO:0006811	ion transport	18/228	124/2857	0.00831283	0.0795656	0.0687527	1099260/1100404/1097446/1097444/1100003/1097445/1097443/1103257/1096388/1099582/1099845/1099581/1097256/1099580/1096471/1097690/1098855/1100014	18	SCO0965/SCO1048/SCO1822/SCO2009/SCO2010/SCO2011/SCO2012/SCO2257/SCO3418/SCO3824/SCO4140/SCO4141/SCO4142/SCO4405/SCO4563/SCO4574/SCO4963/SCO7819
GO:0000096	sulfur amino acid metabolic process	7/228	31/2857	0.00939733	0.0880022	0.0760428	1100992/1098074/1099050/1096451/1096333/1096336/1096334	7	SCO0910/SCO0911/SCO0913/SCO1028/SCO2640/SCO3614/SCO5552
GO:0009163	nucleoside biosynthetic process	6/228	24/2857	0.00956954	0.0880022	0.0760428	1096912/1096913/1096907/1096910/1096908/1096909	6	SCO1481/SCO1482/SCO1483/SCO1484/SCO1486/SCO1487
GO:0046112	nucleobase biosynthetic process	5/228	18/2857	0.0111998	0.098447	0.0850681	1096913/1096907/1096910/1096908/1100085	5	SCO1481/SCO1482/SCO1484/SCO1487/SCO4644
GO:0009119	ribonucleoside metabolic process	7/228	32/2857	0.011233	0.098447	0.0850681	1096912/1096913/1096907/1096910/1096908/1096909/1102390	7	SCO1481/SCO1482/SCO1483/SCO1484/SCO1486/SCO1487/SCO6952
GO:0071705	nitrogen compound transport	16/228	109/2857	0.011335	0.098447	0.0850681	1099260/1100404/1097446/1097444/1097445/1097443/1103001/1100561/1099845/1101151/1101152/1101106/1101555/1101155/1097690/1098855	16	SCO2009/SCO2010/SCO2011/SCO2012/SCO2257/SCO3418/SCO3824/SCO4405/SCO4963/SCO5120/SCO5667/SCO5712/SCO5713/SCO5716/SCO6114/SCO7563
GO:0006790	sulfur compound metabolic process	14/228	92/2857	0.0128622	0.107721	0.093082	1100992/1098074/1099050/1101003/1101004/1096451/1101846/1097164/1101958/1098999/1096333/1101636/1096336/1096334	14	SCO0910/SCO0911/SCO0913/SCO1028/SCO1733/SCO2640/SCO3563/SCO3614/SCO5552/SCO5562/SCO5563/SCO6195/SCO6407/SCO6519
GO:0042221	response to chemical	14/228	92/2857	0.0128622	0.107721	0.093082	1099260/1100404/1100646/1096381/1097445/1097443/1099845/1097361/1097256/1095983/1096967/1097690/1100658/1098855	14	SCO0560/SCO0958/SCO1541/SCO1822/SCO1927/SCO2009/SCO2011/SCO2257/SCO3418/SCO3824/SCO4405/SCO4963/SCO5205/SCO5217
GO:0009117	nucleotide metabolic process	21/228	159/2857	0.0132005	0.108614	0.0938537	1097449/1102101/1103076/1096912/1096913/1100013/1096907/1096910/1096908/1102100/1096909/1096398/1099592/1101696/1102390/1100085/1101958/1098999/1101636/1100015/1100014	21	SCO0975/SCO1481/SCO1482/SCO1483/SCO1484/SCO1486/SCO1487/SCO2015/SCO3563/SCO4152/SCO4573/SCO4574/SCO4575/SCO4644/SCO6195/SCO6255/SCO6519/SCO6661/SCO6662/SCO6952/SCO7638
GO:0018193	peptidyl-amino acid modification	5/228	19/2857	0.0142336	0.113747	0.0982892	1099751/1097660/1097055/1097164/1103090	5	SCO1624/SCO1733/SCO2227/SCO4311/SCO7652
GO:0043650	dicarboxylic acid biosynthetic process	6/228	26/2857	0.0143094	0.113747	0.0982892	1098074/1097460/1099050/1097459/1100124/1096967	6	SCO1541/SCO2025/SCO2026/SCO2640/SCO3614/SCO4683
GO:0006206	pyrimidine nucleobase metabolic process	4/228	13/2857	0.0158856	0.124173	0.107298	1096913/1096907/1096910/1096908	4	SCO1481/SCO1482/SCO1484/SCO1487
GO:0019693	ribose phosphate metabolic process	17/228	123/2857	0.0163433	0.125656	0.108579	1102101/1103076/1096912/1096913/1100013/1096907/1096910/1096908/1102100/1096909/1096398/1102390/1101958/1098999/1101636/1100015/1100014	17	SCO0975/SCO1481/SCO1482/SCO1483/SCO1484/SCO1486/SCO1487/SCO3563/SCO4573/SCO4574/SCO4575/SCO6195/SCO6519/SCO6661/SCO6662/SCO6952/SCO7638
GO:0006753	nucleoside phosphate metabolic process	21/228	163/2857	0.0172237	0.130253	0.112552	1097449/1102101/1103076/1096912/1096913/1100013/1096907/1096910/1096908/1102100/1096909/1096398/1099592/1101696/1102390/1100085/1101958/1098999/1101636/1100015/1100014	21	SCO0975/SCO1481/SCO1482/SCO1483/SCO1484/SCO1486/SCO1487/SCO2015/SCO3563/SCO4152/SCO4573/SCO4574/SCO4575/SCO4644/SCO6195/SCO6255/SCO6519/SCO6661/SCO6662/SCO6952/SCO7638
GO:0034404	nucleobase-containing small molecule biosynthetic process	9/228	51/2857	0.017594	0.130253	0.112552	1097449/1103076/1096912/1096913/1096907/1096910/1096908/1096909/1099592	9	SCO1481/SCO1482/SCO1483/SCO1484/SCO1486/SCO1487/SCO2015/SCO4152/SCO7638
GO:0098656	anion transmembrane transport	5/228	20/2857	0.0177744	0.130253	0.112552	1097445/1097443/1099582/1097256/1099580	5	SCO1822/SCO2009/SCO2011/SCO4140/SCO4142
GO:0034220	ion transmembrane transport	9/228	52/2857	0.0198452	0.143191	0.123731	1100003/1097445/1097443/1103257/1096388/1099582/1097256/1099580/1100014	9	SCO0965/SCO1822/SCO2009/SCO2011/SCO4140/SCO4142/SCO4563/SCO4574/SCO7819
GO:0009161	ribonucleoside monophosphate metabolic process	11/228	71/2857	0.0231357	0.164404	0.142061	1103076/1096912/1096913/1100013/1096907/1096910/1096908/1096909/1100085/1100015/1100014	11	SCO1481/SCO1482/SCO1483/SCO1484/SCO1486/SCO1487/SCO4573/SCO4574/SCO4575/SCO4644/SCO7638
GO:1901575	organic substance catabolic process	35/228	318/2857	0.0260911	0.182638	0.157817	1102139/1102472/1100906/1097449/1098822/1098367/1099626/1100646/1098059/1103076/1103075/1097841/1097156/1097405/1102921/1097044/1100371/1095530/1096398/1101652/1099592/1098473/1096371/1101846/1100896/1098069/1101373/1100085/1100899/1098360/1097965/1100689/1102175/1101446/1096657	35	SCO0105/SCO0948/SCO0975/SCO1234/SCO1613/SCO1725/SCO1971/SCO2015/SCO2407/SCO2531/SCO2625/SCO2635/SCO2927/SCO2934/SCO3040/SCO3385/SCO4152/SCO4186/SCO4644/SCO4930/SCO5205/SCO5248/SCO5456/SCO5459/SCO5466/SCO5931/SCO6004/SCO6211/SCO6407/SCO6700/SCO6736/SCO7034/SCO7483/SCO7637/SCO7638
GO:0006820	anion transport	9/228	55/2857	0.0278435	0.191402	0.165391	1097446/1097444/1097445/1097443/1099582/1099581/1097256/1099580/1096471	9	SCO1048/SCO1822/SCO2009/SCO2010/SCO2011/SCO2012/SCO4140/SCO4141/SCO4142
GO:1901657	glycosyl compound metabolic process	10/228	64/2857	0.0281594	0.191402	0.165391	1099626/1098059/1096912/1096913/1096907/1096910/1096908/1096909/1102390/1097164	10	SCO1481/SCO1482/SCO1483/SCO1484/SCO1486/SCO1487/SCO1733/SCO2625/SCO4186/SCO6952
GO:0006812	cation transport	11/228	74/2857	0.0305709	0.200241	0.173029	1099260/1100404/1100003/1097445/1097443/1103257/1096388/1099845/1097690/1098855/1100014	11	SCO0965/SCO2009/SCO2011/SCO2257/SCO3418/SCO3824/SCO4405/SCO4563/SCO4574/SCO4963/SCO7819
GO:0009123	nucleoside monophosphate metabolic process	11/228	74/2857	0.0305709	0.200241	0.173029	1103076/1096912/1096913/1100013/1096907/1096910/1096908/1096909/1100085/1100015/1100014	11	SCO1481/SCO1482/SCO1483/SCO1484/SCO1486/SCO1487/SCO4573/SCO4574/SCO4575/SCO4644/SCO7638
GO:1901565	organonitrogen compound catabolic process	18/228	142/2857	0.0307407	0.200241	0.173029	1102472/1100906/1098822/1098367/1100646/1097405/1102921/1097044/1101652/1098473/1101846/1098069/1100085/1098360/1100689/1102175/1101446/1096657	18	SCO1234/SCO1613/SCO1971/SCO2635/SCO2927/SCO2934/SCO3040/SCO3385/SCO4644/SCO5205/SCO5248/SCO5466/SCO6004/SCO6211/SCO6407/SCO6736/SCO7034/SCO7483
GO:0006575	cellular modified amino acid metabolic process	6/228	32/2857	0.0377342	0.24207	0.209173	1101846/1102474/1096401/1096333/1096336/1096334	6	SCO0910/SCO0911/SCO0913/SCO0978/SCO6407/SCO7036
GO:0055086	nucleobase-containing small molecule metabolic process	24/228	208/2857	0.0381945	0.24207	0.209173	1097449/1102101/1103076/1096912/1096913/1100013/1096907/1096910/1096908/1102100/1096909/1097405/1096398/1101652/1101651/1099592/1101696/1102390/1100085/1101958/1098999/1101636/1100015/1100014	24	SCO0975/SCO1481/SCO1482/SCO1483/SCO1484/SCO1486/SCO1487/SCO1971/SCO2015/SCO3563/SCO4152/SCO4573/SCO4574/SCO4575/SCO4644/SCO6195/SCO6210/SCO6211/SCO6255/SCO6519/SCO6661/SCO6662/SCO6952/SCO7638
GO:0040007	growth	3/228	10/2857	0.039536	0.247232	0.213633	1096381/1097850/1096967	3	SCO0958/SCO1541/SCO2416
GO:0009056	catabolic process	36/228	340/2857	0.0408117	0.251851	0.217625	1102139/1102472/1100906/1097449/1098822/1098367/1099626/1100646/1098059/1103076/1103075/1097841/1097156/1097405/1102921/1097044/1100371/1095530/1096398/1101652/1099592/1098473/1096371/1101846/1100896/1098069/1101373/1100085/1100899/1098360/1097965/1095983/1100689/1102175/1101446/1096657	36	SCO0105/SCO0560/SCO0948/SCO0975/SCO1234/SCO1613/SCO1725/SCO1971/SCO2015/SCO2407/SCO2531/SCO2625/SCO2635/SCO2927/SCO2934/SCO3040/SCO3385/SCO4152/SCO4186/SCO4644/SCO4930/SCO5205/SCO5248/SCO5456/SCO5459/SCO5466/SCO5931/SCO6004/SCO6211/SCO6407/SCO6700/SCO6736/SCO7034/SCO7483/SCO7637/SCO7638
GO:0009259	ribonucleotide metabolic process	14/228	107/2857	0.0424725	0.258696	0.223539	1103076/1096912/1096913/1100013/1096907/1096910/1096908/1096909/1102390/1101958/1098999/1101636/1100015/1100014	14	SCO1481/SCO1482/SCO1483/SCO1484/SCO1486/SCO1487/SCO3563/SCO4573/SCO4574/SCO4575/SCO6195/SCO6519/SCO6952/SCO7638
GO:0006541	glutamine metabolic process	5/228	25/2857	0.043995	0.264534	0.228584	1097460/1097631/1096910/1096909/1097044	5	SCO1483/SCO1484/SCO1613/SCO2026/SCO2198
GO:0006739	NADP metabolic process	4/228	18/2857	0.0496505	0.273086	0.235974	1102101/1102100/1096398/1101696	4	SCO0975/SCO6255/SCO6661/SCO6662
GO:0006771	riboflavin metabolic process	4/228	18/2857	0.0496505	0.273086	0.235974	1099138/1100693/1098121/1102094	4	SCO2687/SCO3702/SCO5252/SCO6655
GO:0009231	riboflavin biosynthetic process	4/228	18/2857	0.0496505	0.273086	0.235974	1099138/1100693/1098121/1102094	4	SCO2687/SCO3702/SCO5252/SCO6655
GO:0042398	cellular modified amino acid biosynthetic process	4/228	18/2857	0.0496505	0.273086	0.235974	1096401/1096333/1096336/1096334	4	SCO0910/SCO0911/SCO0913/SCO0978
GO:0042726	flavin-containing compound metabolic process	4/228	18/2857	0.0496505	0.273086	0.235974	1099138/1100693/1098121/1102094	4	SCO2687/SCO3702/SCO5252/SCO6655
GO:0042727	flavin-containing compound biosynthetic process	4/228	18/2857	0.0496505	0.273086	0.235974	1099138/1100693/1098121/1102094	4	SCO2687/SCO3702/SCO5252/SCO6655
GO:0006098	pentose-phosphate shunt	3/228	11/2857	0.0512401	0.273086	0.235974	1102101/1102100/1096398	3	SCO0975/SCO6661/SCO6662
GO:0006855	drug transmembrane transport	3/228	11/2857	0.0512401	0.273086	0.235974	1097445/1097443/1097256	3	SCO1822/SCO2009/SCO2011
GO:0015807	L-amino acid transport	3/228	11/2857	0.0512401	0.273086	0.235974	1097446/1097445/1097443	3	SCO2009/SCO2011/SCO2012
GO:0042773	ATP synthesis coupled electron transport	3/228	11/2857	0.0512401	0.273086	0.235974	1100013/1100015/1100014	3	SCO4573/SCO4574/SCO4575
GO:0006464	cellular protein modification process	9/228	62/2857	0.0547625	0.285374	0.246591	1097027/1099751/1100646/1097660/1097055/1099704/1097164/1103090/1101446	9	SCO1596/SCO1624/SCO1733/SCO2227/SCO4264/SCO4311/SCO5205/SCO6004/SCO7652
GO:0036211	protein modification process	9/228	62/2857	0.0547625	0.285374	0.246591	1097027/1099751/1100646/1097660/1097055/1099704/1097164/1103090/1101446	9	SCO1596/SCO1624/SCO1733/SCO2227/SCO4264/SCO4311/SCO5205/SCO6004/SCO7652
GO:0098655	cation transmembrane transport	6/228	35/2857	0.0554185	0.285618	0.246803	1100003/1097445/1097443/1103257/1096388/1100014	6	SCO0965/SCO2009/SCO2011/SCO4563/SCO4574/SCO7819
GO:0051604	protein maturation	5/228	27/2857	0.0587581	0.299538	0.258831	1099751/1097660/1097055/1097164/1103090	5	SCO1624/SCO1733/SCO2227/SCO4311/SCO7652
GO:0006796	phosphate-containing compound metabolic process	29/228	273/2857	0.0613936	0.30737	0.265599	1097449/1097027/1102101/1103076/1096912/1096913/1100013/1096907/1096910/1096908/1102100/1096909/1101003/1096812/1101004/1096398/1099592/1101696/1102390/1100085/1099704/1101958/1098999/1096471/1101636/1102206/1100015/1100014/1099631	29	SCO0975/SCO1048/SCO1389/SCO1481/SCO1482/SCO1483/SCO1484/SCO1486/SCO1487/SCO1596/SCO2015/SCO3563/SCO4152/SCO4191/SCO4264/SCO4573/SCO4574/SCO4575/SCO4644/SCO5562/SCO5563/SCO6195/SCO6255/SCO6519/SCO6661/SCO6662/SCO6767/SCO6952/SCO7638
GO:0046942	carboxylic acid transport	6/228	36/2857	0.0622605	0.30737	0.265599	1097446/1097444/1097445/1097443/1097256/1096471	6	SCO1048/SCO1822/SCO2009/SCO2010/SCO2011/SCO2012
GO:0098660	inorganic ion transmembrane transport	6/228	36/2857	0.0622605	0.30737	0.265599	1100003/1103257/1096388/1099582/1099580/1100014	6	SCO0965/SCO4140/SCO4142/SCO4563/SCO4574/SCO7819
GO:0015849	organic acid transport	6/228	37/2857	0.0695807	0.339931	0.293734	1097446/1097444/1097445/1097443/1097256/1096471	6	SCO1048/SCO1822/SCO2009/SCO2010/SCO2011/SCO2012
GO:0044248	cellular catabolic process	27/228	256/2857	0.0748792	0.356136	0.307737	1102139/1102472/1100906/1097449/1098822/1099626/1100646/1098059/1103076/1103075/1097156/1097405/1100371/1096398/1101652/1099592/1101846/1100896/1098069/1100085/1100899/1098360/1097965/1095983/1102175/1101446/1096657	27	SCO0560/SCO0975/SCO1234/SCO1725/SCO1971/SCO2015/SCO2531/SCO2625/SCO2635/SCO2927/SCO3385/SCO4152/SCO4186/SCO4644/SCO4930/SCO5205/SCO5456/SCO5459/SCO5466/SCO6004/SCO6211/SCO6407/SCO6700/SCO6736/SCO7034/SCO7637/SCO7638
GO:0019637	organophosphate metabolic process	26/228	245/2857	0.0750685	0.356136	0.307737	1097449/1102101/1103076/1096912/1096913/1100013/1096907/1096910/1096908/1102100/1096909/1101003/1096812/1101004/1096398/1099592/1101696/1102390/1100085/1101958/1098999/1096471/1101636/1102206/1100015/1100014	26	SCO0975/SCO1048/SCO1389/SCO1481/SCO1482/SCO1483/SCO1484/SCO1486/SCO1487/SCO2015/SCO3563/SCO4152/SCO4573/SCO4574/SCO4575/SCO4644/SCO5562/SCO5563/SCO6195/SCO6255/SCO6519/SCO6661/SCO6662/SCO6767/SCO6952/SCO7638
GO:0006566	threonine metabolic process	3/228	13/2857	0.0789726	0.356136	0.307737	1098822/1098074/1099050	3	SCO2640/SCO3385/SCO3614
GO:0016137	glycoside metabolic process	3/228	13/2857	0.0789726	0.356136	0.307737	1099626/1098059/1097164	3	SCO1733/SCO2625/SCO4186
GO:0017001	antibiotic catabolic process	3/228	13/2857	0.0789726	0.356136	0.307737	1099626/1098059/1095983	3	SCO0560/SCO2625/SCO4186
GO:0051156	glucose 6-phosphate metabolic process	3/228	13/2857	0.0789726	0.356136	0.307737	1102101/1102100/1096398	3	SCO0975/SCO6661/SCO6662
GO:1903825	organic acid transmembrane transport	3/228	13/2857	0.0789726	0.356136	0.307737	1097445/1097443/1097256	3	SCO1822/SCO2009/SCO2011
GO:1905039	carboxylic acid transmembrane transport	3/228	13/2857	0.0789726	0.356136	0.307737	1097445/1097443/1097256	3	SCO1822/SCO2009/SCO2011
GO:0009057	macromolecule catabolic process	11/228	87/2857	0.0824743	0.368385	0.318322	1100906/1098367/1100646/1103075/1095530/1098473/1100896/1101373/1097965/1100689/1101446	11	SCO0105/SCO2531/SCO2934/SCO3040/SCO5205/SCO5248/SCO5456/SCO5466/SCO5931/SCO6004/SCO7637
GO:0015711	organic anion transport	6/228	39/2857	0.0856505	0.378963	0.327462	1097446/1097444/1097445/1097443/1097256/1096471	6	SCO1048/SCO1822/SCO2009/SCO2010/SCO2011/SCO2012
GO:0009156	ribonucleoside monophosphate biosynthetic process	8/228	58/2857	0.0866563	0.37983	0.328211	1103076/1096912/1096913/1096907/1096910/1096908/1096909/1100085	8	SCO1481/SCO1482/SCO1483/SCO1484/SCO1486/SCO1487/SCO4644/SCO7638
GO:0006073	cellular glucan metabolic process	4/228	22/2857	0.0926462	0.380508	0.328797	1103075/1100896/1097965/1096385	4	SCO0962/SCO2531/SCO5456/SCO7637
GO:0019682	glyceraldehyde-3-phosphate metabolic process	4/228	22/2857	0.0926462	0.380508	0.328797	1102101/1102100/1096398/1102206	4	SCO0975/SCO6661/SCO6662/SCO6767
GO:0015980	energy derivation by oxidation of organic compounds	10/228	79/2857	0.0945375	0.380508	0.328797	1101441/1100013/1100006/1100003/1097459/1100548/1100896/1098561/1100015/1100014	10	SCO2025/SCO3127/SCO4563/SCO4566/SCO4573/SCO4574/SCO4575/SCO5107/SCO5456/SCO5999
GO:0006027	glycosaminoglycan catabolic process	3/228	14/2857	0.0948169	0.380508	0.328797	1100906/1098473/1100689	3	SCO3040/SCO5248/SCO5466
GO:0006119	oxidative phosphorylation	3/228	14/2857	0.0948169	0.380508	0.328797	1100013/1100015/1100014	3	SCO4573/SCO4574/SCO4575
GO:0006144	purine nucleobase metabolic process	3/228	14/2857	0.0948169	0.380508	0.328797	1101652/1101651/1100085	3	SCO4644/SCO6210/SCO6211
GO:0006536	glutamate metabolic process	3/228	14/2857	0.0948169	0.380508	0.328797	1097460/1097459/1100124	3	SCO2025/SCO2026/SCO4683
GO:0009086	methionine biosynthetic process	3/228	14/2857	0.0948169	0.380508	0.328797	1100992/1098074/1099050	3	SCO2640/SCO3614/SCO5552
GO:0009253	peptidoglycan catabolic process	3/228	14/2857	0.0948169	0.380508	0.328797	1100906/1098473/1100689	3	SCO3040/SCO5248/SCO5466
GO:0006793	phosphorus metabolic process	29/228	285/2857	0.0951637	0.380508	0.328797	1097449/1097027/1102101/1103076/1096912/1096913/1100013/1096907/1096910/1096908/1102100/1096909/1101003/1096812/1101004/1096398/1099592/1101696/1102390/1100085/1099704/1101958/1098999/1096471/1101636/1102206/1100015/1100014/1099631	29	SCO0975/SCO1048/SCO1389/SCO1481/SCO1482/SCO1483/SCO1484/SCO1486/SCO1487/SCO1596/SCO2015/SCO3563/SCO4152/SCO4191/SCO4264/SCO4573/SCO4574/SCO4575/SCO4644/SCO5562/SCO5563/SCO6195/SCO6255/SCO6519/SCO6661/SCO6662/SCO6767/SCO6952/SCO7638
GO:0006979	response to oxidative stress	5/228	31/2857	0.0957354	0.380508	0.328797	1096381/1100035/1098419/1095983/1100657	5	SCO0560/SCO0958/SCO2986/SCO4595/SCO5216
GO:0008643	carbohydrate transport	8/228	60/2857	0.101075	0.39672	0.342806	1100673/1099680/1098379/1101291/1097840/1101290/1097334/1101449	8	SCO1900/SCO2406/SCO2946/SCO4240/SCO5232/SCO5848/SCO5849/SCO6007
GO:0045333	cellular respiration	9/228	70/2857	0.101506	0.39672	0.342806	1101441/1100013/1100006/1100003/1097459/1100548/1098561/1100015/1100014	9	SCO2025/SCO3127/SCO4563/SCO4566/SCO4573/SCO4574/SCO4575/SCO5107/SCO5999
GO:0009116	nucleoside metabolic process	7/228	51/2857	0.107396	0.41627	0.359699	1096912/1096913/1096907/1096910/1096908/1096909/1102390	7	SCO1481/SCO1482/SCO1483/SCO1484/SCO1486/SCO1487/SCO6952
GO:0009124	nucleoside monophosphate biosynthetic process	8/228	61/2857	0.108762	0.41811	0.36129	1103076/1096912/1096913/1096907/1096910/1096908/1096909/1100085	8	SCO1481/SCO1482/SCO1483/SCO1484/SCO1486/SCO1487/SCO4644/SCO7638
GO:0006555	methionine metabolic process	3/228	15/2857	0.111839	0.423004	0.365518	1100992/1098074/1099050	3	SCO2640/SCO3614/SCO5552
GO:0044247	cellular polysaccharide catabolic process	3/228	15/2857	0.111839	0.423004	0.365518	1103075/1100896/1097965	3	SCO2531/SCO5456/SCO7637
GO:0017144	drug metabolic process	23/228	223/2857	0.115185	0.432175	0.373443	1102139/1098822/1099626/1098074/1101441/1098059/1103076/1099050/1100013/1099138/1101003/1100693/1098121/1101004/1102094/1098360/1095983/1096967/1098999/1098021/1098561/1100015/1100014	23	SCO0560/SCO1541/SCO2587/SCO2625/SCO2640/SCO2687/SCO2927/SCO3127/SCO3385/SCO3563/SCO3614/SCO3702/SCO4186/SCO4573/SCO4574/SCO4575/SCO5252/SCO5562/SCO5563/SCO5999/SCO6655/SCO6700/SCO7638
GO:0000272	polysaccharide catabolic process	5/228	34/2857	0.129633	0.476053	0.411358	1103075/1095530/1100896/1101373/1097965	5	SCO0105/SCO2531/SCO5456/SCO5931/SCO7637
GO:0006026	aminoglycan catabolic process	3/228	16/2857	0.129925	0.476053	0.411358	1100906/1098473/1100689	3	SCO3040/SCO5248/SCO5466
GO:0015698	inorganic anion transport	3/228	16/2857	0.129925	0.476053	0.411358	1099582/1099581/1099580	3	SCO4140/SCO4141/SCO4142
GO:0006865	amino acid transport	4/228	26/2857	0.148317	0.533291	0.460817	1097446/1097444/1097445/1097443	4	SCO2009/SCO2010/SCO2011/SCO2012
GO:0044042	glucan metabolic process	4/228	26/2857	0.148317	0.533291	0.460817	1103075/1100896/1097965/1096385	4	SCO0962/SCO2531/SCO5456/SCO7637
GO:0009082	branched-chain amino acid biosynthetic process	3/228	17/2857	0.148958	0.533291	0.460817	1100992/1098074/1099050	3	SCO2640/SCO3614/SCO5552
GO:0016310	phosphorylation	6/228	46/2857	0.156128	0.554729	0.479342	1097027/1103076/1100013/1099704/1100015/1100014	6	SCO1596/SCO4264/SCO4573/SCO4574/SCO4575/SCO7638
GO:0055114	oxidation-reduction process	16/228	154/2857	0.162364	0.572547	0.494738	1101441/1100013/1100006/1100003/1097459/1102882/1096388/1100548/1100371/1096769/1101696/1100896/1100899/1098561/1100015/1100014	16	SCO0965/SCO1346/SCO2025/SCO3127/SCO4563/SCO4566/SCO4573/SCO4574/SCO4575/SCO4930/SCO5107/SCO5456/SCO5459/SCO5999/SCO6255/SCO7444
GO:0006091	generation of precursor metabolites and energy	11/228	100/2857	0.16996	0.594858	0.514017	1101441/1103076/1100013/1100006/1100003/1097459/1100548/1100896/1098561/1100015/1100014	11	SCO2025/SCO3127/SCO4563/SCO4566/SCO4573/SCO4574/SCO4575/SCO5107/SCO5456/SCO5999/SCO7638
GO:0022900	electron transport chain	4/228	28/2857	0.180028	0.619672	0.535459	1100013/1100006/1100015/1100014	4	SCO4566/SCO4573/SCO4574/SCO4575
GO:0022904	respiratory electron transport chain	4/228	28/2857	0.180028	0.619672	0.535459	1100013/1100006/1100015/1100014	4	SCO4566/SCO4573/SCO4574/SCO4575
GO:0006352	DNA-templated transcription, initiation	8/228	69/2857	0.181013	0.619672	0.535459	1096318/1096699/1097899/1096226/1099470/1099554/1100657/1100684	8	SCO0803/SCO0895/SCO1276/SCO2465/SCO4034/SCO4117/SCO5216/SCO5243
GO:0009251	glucan catabolic process	3/228	19/2857	0.189392	0.643659	0.556186	1103075/1100896/1097965	3	SCO2531/SCO5456/SCO7637
GO:0044275	cellular carbohydrate catabolic process	5/228	39/2857	0.196109	0.65702	0.567732	1100906/1103075/1096398/1100896/1097965	5	SCO0975/SCO2531/SCO5456/SCO5466/SCO7637
GO:0009260	ribonucleotide biosynthetic process	8/228	71/2857	0.201771	0.65702	0.567732	1103076/1096912/1096913/1096907/1096910/1096908/1096909/1098999	8	SCO1481/SCO1482/SCO1483/SCO1484/SCO1486/SCO1487/SCO3563/SCO7638
GO:0015833	peptide transport	6/228	50/2857	0.205029	0.65702	0.567732	1103001/1100561/1101151/1101152/1101555/1101155	6	SCO5120/SCO5712/SCO5713/SCO5716/SCO6114/SCO7563
GO:0042886	amide transport	6/228	50/2857	0.205029	0.65702	0.567732	1103001/1100561/1101151/1101152/1101555/1101155	6	SCO5120/SCO5712/SCO5713/SCO5716/SCO6114/SCO7563
GO:1901136	carbohydrate derivative catabolic process	6/228	50/2857	0.205029	0.65702	0.567732	1100906/1099626/1098059/1098473/1100689/1101446	6	SCO2625/SCO3040/SCO4186/SCO5248/SCO5466/SCO6004
GO:0072329	monocarboxylic acid catabolic process	5/228	40/2857	0.21064	0.65702	0.567732	1102139/1102472/1100371/1096398/1100899	5	SCO0975/SCO4930/SCO5459/SCO6700/SCO7034
GO:0033865	nucleoside bisphosphate metabolic process	4/228	30/2857	0.213759	0.65702	0.567732	1102390/1101958/1098999/1101636	4	SCO3563/SCO6195/SCO6519/SCO6952
GO:0033875	ribonucleoside bisphosphate metabolic process	4/228	30/2857	0.213759	0.65702	0.567732	1102390/1101958/1098999/1101636	4	SCO3563/SCO6195/SCO6519/SCO6952
GO:0034032	purine nucleoside bisphosphate metabolic process	4/228	30/2857	0.213759	0.65702	0.567732	1102390/1101958/1098999/1101636	4	SCO3563/SCO6195/SCO6519/SCO6952
GO:0098662	inorganic cation transmembrane transport	4/228	30/2857	0.213759	0.65702	0.567732	1100003/1103257/1096388/1100014	4	SCO0965/SCO4563/SCO4574/SCO7819
GO:0005984	disaccharide metabolic process	2/228	11/2857	0.217139	0.65702	0.567732	1099730/1101519	2	SCO4290/SCO6078
GO:0006549	isoleucine metabolic process	2/228	11/2857	0.217139	0.65702	0.567732	1098074/1099050	2	SCO2640/SCO3614
GO:0009097	isoleucine biosynthetic process	2/228	11/2857	0.217139	0.65702	0.567732	1098074/1099050	2	SCO2640/SCO3614
GO:0048518	positive regulation of biological process	2/228	11/2857	0.217139	0.65702	0.567732	1100992/1096967	2	SCO1541/SCO5552
GO:0048522	positive regulation of cellular process	2/228	11/2857	0.217139	0.65702	0.567732	1100992/1096967	2	SCO1541/SCO5552
GO:0051187	cofactor catabolic process	2/228	11/2857	0.217139	0.65702	0.567732	1101846/1095983	2	SCO0560/SCO6407
GO:0072523	purine-containing compound catabolic process	2/228	11/2857	0.217139	0.65702	0.567732	1101652/1100085	2	SCO4644/SCO6211
GO:0046390	ribose phosphate biosynthetic process	8/228	73/2857	0.223443	0.66807	0.57728	1103076/1096912/1096913/1096907/1096910/1096908/1096909/1098999	8	SCO1481/SCO1482/SCO1483/SCO1484/SCO1486/SCO1487/SCO3563/SCO7638
GO:0044262	cellular carbohydrate metabolic process	9/228	84/2857	0.22364	0.66807	0.57728	1100906/1096381/1103075/1099730/1096398/1101519/1100896/1097965/1096385	9	SCO0958/SCO0962/SCO0975/SCO2531/SCO4290/SCO5456/SCO5466/SCO6078/SCO7637
GO:0016999	antibiotic metabolic process	7/228	63/2857	0.233934	0.694398	0.60003	1099626/1101441/1098059/1095983/1096967/1098999/1098561	7	SCO0560/SCO1541/SCO2625/SCO3127/SCO3563/SCO4186/SCO5999
GO:0009085	lysine biosynthetic process	2/228	12/2857	0.247684	0.699782	0.604682	1098074/1099050	2	SCO2640/SCO3614
GO:0009089	lysine biosynthetic process via diaminopimelate	2/228	12/2857	0.247684	0.699782	0.604682	1098074/1099050	2	SCO2640/SCO3614
GO:0009312	oligosaccharide biosynthetic process	2/228	12/2857	0.247684	0.699782	0.604682	1099730/1101519	2	SCO4290/SCO6078
GO:0030243	cellulose metabolic process	2/228	12/2857	0.247684	0.699782	0.604682	1103075/1097965	2	SCO2531/SCO7637
GO:0030245	cellulose catabolic process	2/228	12/2857	0.247684	0.699782	0.604682	1103075/1097965	2	SCO2531/SCO7637
GO:0046451	diaminopimelate metabolic process	2/228	12/2857	0.247684	0.699782	0.604682	1098074/1099050	2	SCO2640/SCO3614
GO:0051273	beta-glucan metabolic process	2/228	12/2857	0.247684	0.699782	0.604682	1103075/1097965	2	SCO2531/SCO7637
GO:0051275	beta-glucan catabolic process	2/228	12/2857	0.247684	0.699782	0.604682	1103075/1097965	2	SCO2531/SCO7637
GO:0006637	acyl-CoA metabolic process	3/228	22/2857	0.254258	0.705605	0.609713	1101958/1098999/1101636	3	SCO3563/SCO6195/SCO6519
GO:0035383	thioester metabolic process	3/228	22/2857	0.254258	0.705605	0.609713	1101958/1098999/1101636	3	SCO3563/SCO6195/SCO6519
GO:0072350	tricarboxylic acid metabolic process	3/228	22/2857	0.254258	0.705605	0.609713	1101441/1102474/1098561	3	SCO3127/SCO5999/SCO7036
GO:0043648	dicarboxylic acid metabolic process	7/228	65/2857	0.258756	0.713861	0.616848	1098074/1097460/1099050/1097459/1100124/1096967/1098561	7	SCO1541/SCO2025/SCO2026/SCO2640/SCO3127/SCO3614/SCO4683
GO:0006508	proteolysis	5/228	44/2857	0.27179	0.744366	0.643207	1100646/1102177/1096653/1097382/1101446	5	SCO1230/SCO1948/SCO5205/SCO6004/SCO6738
GO:0016052	carbohydrate catabolic process	10/228	100/2857	0.272987	0.744366	0.643207	1100906/1103076/1103075/1097841/1095530/1096398/1096371/1100896/1101373/1097965	10	SCO0105/SCO0948/SCO0975/SCO2407/SCO2531/SCO5456/SCO5466/SCO5931/SCO7637/SCO7638
GO:0009070	serine family amino acid biosynthetic process	3/228	23/2857	0.276576	0.746001	0.64462	1098822/1100955/1096451	3	SCO1028/SCO3385/SCO5515
GO:0009401	phosphoenolpyruvate-dependent sugar phosphotransferase system	2/228	13/2857	0.278359	0.746001	0.64462	1101291/1101290	2	SCO5848/SCO5849
GO:0010608	posttranscriptional regulation of gene expression	2/228	13/2857	0.278359	0.746001	0.64462	1099718/1101414	2	SCO4278/SCO5972
GO:1901135	carbohydrate derivative metabolic process	27/228	301/2857	0.282829	0.753676	0.651252	1100906/1099626/1102101/1098059/1103076/1096912/1096913/1100013/1096907/1096910/1096908/1102100/1096909/1096398/1101291/1098473/1099748/1102390/1097164/1101958/1100689/1098999/1101446/1101636/1102206/1100015/1100014	27	SCO0975/SCO1481/SCO1482/SCO1483/SCO1484/SCO1486/SCO1487/SCO1733/SCO2625/SCO3040/SCO3563/SCO4186/SCO4308/SCO4573/SCO4574/SCO4575/SCO5248/SCO5466/SCO5849/SCO6004/SCO6195/SCO6519/SCO6661/SCO6662/SCO6767/SCO6952/SCO7638
GO:0006081	cellular aldehyde metabolic process	4/228	34/2857	0.285515	0.756535	0.653722	1102101/1102100/1096398/1102206	4	SCO0975/SCO6661/SCO6662/SCO6767
GO:0072521	purine-containing compound metabolic process	11/228	114/2857	0.298476	0.78362	0.677127	1103076/1100013/1101652/1101651/1102390/1100085/1101958/1098999/1101636/1100015/1100014	11	SCO3563/SCO4573/SCO4574/SCO4575/SCO4644/SCO6195/SCO6210/SCO6211/SCO6519/SCO6952/SCO7638
GO:0009081	branched-chain amino acid metabolic process	3/228	24/2857	0.299079	0.78362	0.677127	1100992/1098074/1099050	3	SCO2640/SCO3614/SCO5552
GO:0006553	lysine metabolic process	2/228	14/2857	0.308949	0.795592	0.687471	1098074/1099050	2	SCO2640/SCO3614
GO:1901658	glycosyl compound catabolic process	2/228	14/2857	0.308949	0.795592	0.687471	1099626/1098059	2	SCO2625/SCO4186
GO:0009110	vitamin biosynthetic process	7/228	69/2857	0.310434	0.795592	0.687471	1099138/1101003/1100693/1098121/1101004/1102094/1096401	7	SCO0978/SCO2687/SCO3702/SCO5252/SCO5562/SCO5563/SCO6655
GO:0042364	water-soluble vitamin biosynthetic process	7/228	69/2857	0.310434	0.795592	0.687471	1099138/1101003/1100693/1098121/1101004/1102094/1096401	7	SCO0978/SCO2687/SCO3702/SCO5252/SCO5562/SCO5563/SCO6655
GO:1901361	organic cyclic compound catabolic process	8/228	81/2857	0.317238	0.796509	0.688264	1102139/1097449/1103076/1097405/1101652/1099592/1100085/1098360	8	SCO1971/SCO2015/SCO2927/SCO4152/SCO4644/SCO6211/SCO6700/SCO7638
GO:0019362	pyridine nucleotide metabolic process	5/228	47/2857	0.319879	0.796509	0.688264	1102101/1103076/1102100/1096398/1101696	5	SCO0975/SCO6255/SCO6661/SCO6662/SCO7638
GO:0046496	nicotinamide nucleotide metabolic process	5/228	47/2857	0.319879	0.796509	0.688264	1102101/1103076/1102100/1096398/1101696	5	SCO0975/SCO6255/SCO6661/SCO6662/SCO7638
GO:0006418	tRNA aminoacylation for protein translation	3/228	25/2857	0.321678	0.796509	0.688264	1101138/1099214/1103038	3	SCO3778/SCO5699/SCO7600
GO:0009166	nucleotide catabolic process	3/228	25/2857	0.321678	0.796509	0.688264	1097449/1103076/1099592	3	SCO2015/SCO4152/SCO7638
GO:0009060	aerobic respiration	4/228	36/2857	0.32268	0.796509	0.688264	1101441/1100003/1098561/1100014	4	SCO3127/SCO4563/SCO4574/SCO5999
GO:0044264	cellular polysaccharide metabolic process	4/228	36/2857	0.32268	0.796509	0.688264	1103075/1100896/1097965/1096385	4	SCO0962/SCO2531/SCO5456/SCO7637
GO:0043412	macromolecule modification	10/228	106/2857	0.337078	0.820203	0.708738	1097027/1099751/1100646/1097660/1097055/1099704/1097164/1099653/1103090/1101446	10	SCO1596/SCO1624/SCO1733/SCO2227/SCO4213/SCO4264/SCO4311/SCO5205/SCO6004/SCO7652
GO:0001505	regulation of neurotransmitter levels	2/228	15/2857	0.339274	0.820203	0.708738	1102472/1098822	2	SCO3385/SCO7034
GO:0042133	neurotransmitter metabolic process	2/228	15/2857	0.339274	0.820203	0.708738	1102472/1098822	2	SCO3385/SCO7034
GO:1902600	proton transmembrane transport	2/228	15/2857	0.339274	0.820203	0.708738	1100003/1100014	2	SCO4563/SCO4574
GO:0009311	oligosaccharide metabolic process	3/228	26/2857	0.34429	0.823837	0.711878	1099730/1096371/1101519	3	SCO0948/SCO4290/SCO6078
GO:0043039	tRNA aminoacylation	3/228	26/2857	0.34429	0.823837	0.711878	1101138/1099214/1103038	3	SCO3778/SCO5699/SCO7600
GO:0006733	oxidoreduction coenzyme metabolic process	5/228	49/2857	0.352502	0.839205	0.725158	1102101/1103076/1102100/1096398/1101696	5	SCO0975/SCO6255/SCO6661/SCO6662/SCO7638
GO:0030163	protein catabolic process	3/228	27/2857	0.36684	0.852934	0.737021	1098367/1100646/1101446	3	SCO2934/SCO5205/SCO6004
GO:1901292	nucleoside phosphate catabolic process	3/228	27/2857	0.36684	0.852934	0.737021	1097449/1103076/1099592	3	SCO2015/SCO4152/SCO7638
GO:0051641	cellular localization	2/228	16/2857	0.369181	0.852934	0.737021	1097461/1099619	2	SCO2027/SCO4179
GO:0051704	multi-organism process	2/228	16/2857	0.369181	0.852934	0.737021	1096381/1097850	2	SCO0958/SCO2416
GO:0071941	nitrogen cycle metabolic process	2/228	16/2857	0.369181	0.852934	0.737021	1102474/1096657	2	SCO1234/SCO7036
GO:1901700	response to oxygen-containing compound	2/228	16/2857	0.369181	0.852934	0.737021	1096381/1095983	2	SCO0560/SCO0958
GO:0006766	vitamin metabolic process	7/228	74/2857	0.37739	0.85438	0.73827	1099138/1101003/1100693/1098121/1101004/1102094/1096401	7	SCO0978/SCO2687/SCO3702/SCO5252/SCO5562/SCO5563/SCO6655
GO:0006767	water-soluble vitamin metabolic process	7/228	74/2857	0.37739	0.85438	0.73827	1099138/1101003/1100693/1098121/1101004/1102094/1096401	7	SCO0978/SCO2687/SCO3702/SCO5252/SCO5562/SCO5563/SCO6655
GO:0034660	ncRNA metabolic process	7/228	74/2857	0.37739	0.85438	0.73827	1101138/1099214/1103038/1097967/1101147/1099389/1101414	7	SCO2533/SCO3778/SCO3953/SCO5699/SCO5708/SCO5972/SCO7600
GO:0009066	aspartate family amino acid metabolic process	4/228	39/2857	0.378915	0.85438	0.73827	1098822/1100992/1098074/1099050	4	SCO2640/SCO3385/SCO3614/SCO5552
GO:0046034	ATP metabolic process	4/228	39/2857	0.378915	0.85438	0.73827	1103076/1100013/1100015/1100014	4	SCO4573/SCO4574/SCO4575/SCO7638
GO:0006732	coenzyme metabolic process	12/228	134/2857	0.381427	0.855929	0.739609	1102101/1103076/1102100/1101003/1101004/1096398/1101696/1101958/1096967/1098999/1096401/1101636	12	SCO0975/SCO0978/SCO1541/SCO3563/SCO5562/SCO5563/SCO6195/SCO6255/SCO6519/SCO6661/SCO6662/SCO7638
GO:0009067	aspartate family amino acid biosynthetic process	3/228	28/2857	0.389257	0.857097	0.740618	1100992/1098074/1099050	3	SCO2640/SCO3614/SCO5552
GO:0034637	cellular carbohydrate biosynthetic process	3/228	28/2857	0.389257	0.857097	0.740618	1099730/1101519/1096385	3	SCO0962/SCO4290/SCO6078
GO:0044242	cellular lipid catabolic process	3/228	28/2857	0.389257	0.857097	0.740618	1097156/1100371/1100899	3	SCO1725/SCO4930/SCO5459
GO:0046486	glycerolipid metabolic process	3/228	28/2857	0.389257	0.857097	0.740618	1096381/1096812/1097156	3	SCO0958/SCO1389/SCO1725
GO:1901293	nucleoside phosphate biosynthetic process	9/228	99/2857	0.392434	0.860053	0.743172	1103076/1096912/1096913/1096907/1096910/1096908/1096909/1100085/1098999	9	SCO1481/SCO1482/SCO1483/SCO1484/SCO1486/SCO1487/SCO3563/SCO4644/SCO7638
GO:0010035	response to inorganic substance	2/228	17/2857	0.398544	0.861369	0.744309	1096381/1095983	2	SCO0560/SCO0958
GO:0044257	cellular protein catabolic process	2/228	17/2857	0.398544	0.861369	0.744309	1100646/1101446	2	SCO5205/SCO6004
GO:0051603	proteolysis involved in cellular protein catabolic process	2/228	17/2857	0.398544	0.861369	0.744309	1100646/1101446	2	SCO5205/SCO6004
GO:0072524	pyridine-containing compound metabolic process	5/228	52/2857	0.401661	0.862562	0.74534	1102101/1103076/1102100/1096398/1101696	5	SCO0975/SCO6255/SCO6661/SCO6662/SCO7638
GO:0050896	response to stimulus	26/228	307/2857	0.402774	0.862562	0.74534	1099260/1099756/1097692/1100404/1100646/1096381/1100035/1097445/1097443/1098578/1100447/1097792/1099845/1097361/1098419/1097256/1095983/1096967/1099653/1101081/1100716/1097690/1100657/1100658/1098855/1099631	26	SCO0560/SCO0958/SCO1541/SCO1822/SCO1927/SCO2009/SCO2011/SCO2257/SCO2259/SCO2358/SCO2986/SCO3144/SCO3418/SCO3824/SCO4191/SCO4213/SCO4316/SCO4405/SCO4595/SCO4963/SCO5006/SCO5205/SCO5216/SCO5217/SCO5275/SCO5642
GO:0043038	amino acid activation	3/228	29/2857	0.411479	0.877199	0.757988	1101138/1099214/1103038	3	SCO3778/SCO5699/SCO7600
GO:0019439	aromatic compound catabolic process	7/228	77/2857	0.417997	0.886657	0.766161	1102139/1097449/1103076/1101652/1099592/1100085/1098360	7	SCO2015/SCO2927/SCO4152/SCO4644/SCO6211/SCO6700/SCO7638
GO:0006563	L-serine metabolic process	2/228	18/2857	0.427259	0.886657	0.766161	1100955/1096451	2	SCO1028/SCO5515
GO:0006635	fatty acid beta-oxidation	2/228	18/2857	0.427259	0.886657	0.766161	1100371/1100899	2	SCO4930/SCO5459
GO:0009061	anaerobic respiration	2/228	18/2857	0.427259	0.886657	0.766161	1097459/1100548	2	SCO2025/SCO5107
GO:0019395	fatty acid oxidation	2/228	18/2857	0.427259	0.886657	0.766161	1100371/1100899	2	SCO4930/SCO5459
GO:0034440	lipid oxidation	2/228	18/2857	0.427259	0.886657	0.766161	1100371/1100899	2	SCO4930/SCO5459
GO:0006633	fatty acid biosynthetic process	3/228	30/2857	0.433448	0.895538	0.773835	1095971/1096769/1101636	3	SCO0548/SCO1346/SCO6195
GO:0042180	cellular ketone metabolic process	2/228	19/2857	0.455244	0.932355	0.805648	1100992/1096967	2	SCO1541/SCO5552
GO:0045017	glycerolipid biosynthetic process	2/228	19/2857	0.455244	0.932355	0.805648	1096381/1096812	2	SCO0958/SCO1389
GO:0046700	heterocycle catabolic process	6/228	68/2857	0.462252	0.942592	0.814494	1097449/1103076/1097405/1101652/1099592/1100085	6	SCO1971/SCO2015/SCO4152/SCO4644/SCO6211/SCO7638
GO:0009205	purine ribonucleoside triphosphate metabolic process	4/228	44/2857	0.471134	0.956545	0.826551	1103076/1100013/1100015/1100014	4	SCO4573/SCO4574/SCO4575/SCO7638
GO:0009150	purine ribonucleotide metabolic process	8/228	94/2857	0.479705	0.965587	0.834365	1103076/1100013/1102390/1101958/1098999/1101636/1100015/1100014	8	SCO3563/SCO4573/SCO4574/SCO4575/SCO6195/SCO6519/SCO6952/SCO7638
GO:0009165	nucleotide biosynthetic process	8/228	94/2857	0.479705	0.965587	0.834365	1103076/1096912/1096913/1096907/1096910/1096908/1096909/1098999	8	SCO1481/SCO1482/SCO1483/SCO1484/SCO1486/SCO1487/SCO3563/SCO7638
GO:0090407	organophosphate biosynthetic process	13/228	158/2857	0.497957	0.992946	0.858006	1103076/1096912/1096913/1096907/1096910/1096908/1096909/1101003/1096812/1101004/1100085/1098999/1102206	13	SCO1389/SCO1481/SCO1482/SCO1483/SCO1484/SCO1486/SCO1487/SCO3563/SCO4644/SCO5562/SCO5563/SCO6767/SCO7638
GO:0005976	polysaccharide metabolic process	6/228	71/2857	0.505278	0.992946	0.858006	1103075/1095530/1100896/1101373/1097965/1096385	6	SCO0105/SCO0962/SCO2531/SCO5456/SCO5931/SCO7637
GO:0006099	tricarboxylic acid cycle	2/228	21/2857	0.508768	0.992946	0.858006	1101441/1098561	2	SCO3127/SCO5999
GO:0006101	citrate metabolic process	2/228	21/2857	0.508768	0.992946	0.858006	1101441/1098561	2	SCO3127/SCO5999
GO:0009062	fatty acid catabolic process	2/228	21/2857	0.508768	0.992946	0.858006	1100371/1100899	2	SCO4930/SCO5459
GO:0019538	protein metabolic process	19/228	235/2857	0.513648	0.992946	0.858006	1101138/1097027/1096744/1098367/1098399/1099751/1100646/1099214/1103038/1099718/1102177/1097660/1097055/1099704/1097164/1096653/1103090/1097382/1101446	19	SCO1230/SCO1321/SCO1596/SCO1624/SCO1733/SCO1948/SCO2227/SCO2934/SCO2966/SCO3778/SCO4264/SCO4278/SCO4311/SCO5205/SCO5699/SCO6004/SCO6738/SCO7600/SCO7652
GO:0046434	organophosphate catabolic process	3/228	34/2857	0.517853	0.992946	0.858006	1097449/1103076/1099592	3	SCO2015/SCO4152/SCO7638
GO:0032787	monocarboxylic acid metabolic process	12/228	148/2857	0.522912	0.992946	0.858006	1102139/1102472/1103076/1100371/1096398/1095971/1096769/1100899/1098999/1096401/1101636/1102206	12	SCO0548/SCO0975/SCO0978/SCO1346/SCO3563/SCO4930/SCO5459/SCO6195/SCO6700/SCO6767/SCO7034/SCO7638
GO:0009144	purine nucleoside triphosphate metabolic process	4/228	47/2857	0.524061	0.992946	0.858006	1103076/1100013/1100015/1100014	4	SCO4573/SCO4574/SCO4575/SCO7638
GO:0044270	cellular nitrogen compound catabolic process	6/228	73/2857	0.53328	0.992946	0.858006	1097449/1103076/1101652/1099592/1100085/1096657	6	SCO1234/SCO2015/SCO4152/SCO4644/SCO6211/SCO7638
GO:0000041	transition metal ion transport	2/228	22/2857	0.534219	0.992946	0.858006	1103257/1096388	2	SCO0965/SCO7819
GO:0006364	rRNA processing	2/228	22/2857	0.534219	0.992946	0.858006	1097967/1101147	2	SCO2533/SCO5708
GO:0016072	rRNA metabolic process	2/228	22/2857	0.534219	0.992946	0.858006	1097967/1101147	2	SCO2533/SCO5708
GO:0042737	drug catabolic process	3/228	35/2857	0.537899	0.992946	0.858006	1102139/1098360/1095983	3	SCO0560/SCO2927/SCO6700
GO:0006163	purine nucleotide metabolic process	8/228	99/2857	0.54053	0.992946	0.858006	1103076/1100013/1102390/1101958/1098999/1101636/1100015/1100014	8	SCO3563/SCO4573/SCO4574/SCO4575/SCO6195/SCO6519/SCO6952/SCO7638
GO:0009199	ribonucleoside triphosphate metabolic process	4/228	48/2857	0.541143	0.992946	0.858006	1103076/1100013/1100015/1100014	4	SCO4573/SCO4574/SCO4575/SCO7638
GO:0006631	fatty acid metabolic process	5/228	61/2857	0.54417	0.992946	0.858006	1100371/1095971/1096769/1100899/1101636	5	SCO0548/SCO1346/SCO4930/SCO5459/SCO6195
GO:0009126	purine nucleoside monophosphate metabolic process	5/228	61/2857	0.54417	0.992946	0.858006	1103076/1100013/1100085/1100015/1100014	5	SCO4573/SCO4574/SCO4575/SCO4644/SCO7638
GO:0009167	purine ribonucleoside monophosphate metabolic process	5/228	61/2857	0.54417	0.992946	0.858006	1103076/1100013/1100085/1100015/1100014	5	SCO4573/SCO4574/SCO4575/SCO4644/SCO7638
GO:0043603	cellular amide metabolic process	16/228	201/2857	0.545229	0.992946	0.858006	1101138/1096744/1098399/1099214/1103038/1099718/1101846/1102474/1098069/1101958/1102175/1098999/1096401/1096333/1101636/1096657	16	SCO0910/SCO0978/SCO1234/SCO1321/SCO2635/SCO2966/SCO3563/SCO3778/SCO4278/SCO5699/SCO6195/SCO6407/SCO6519/SCO6736/SCO7036/SCO7600
GO:0009069	serine family amino acid metabolic process	3/228	36/2857	0.557464	0.992946	0.858006	1098822/1100955/1096451	3	SCO1028/SCO3385/SCO5515
GO:0030258	lipid modification	2/228	23/2857	0.558757	0.992946	0.858006	1100371/1100899	2	SCO4930/SCO5459
GO:0000725	recombinational repair	1/228	10/2857	0.565281	0.992946	0.858006	1099756	1	SCO4316
GO:0006544	glycine metabolic process	1/228	10/2857	0.565281	0.992946	0.858006	1098822	1	SCO3385
GO:0006551	leucine metabolic process	1/228	10/2857	0.565281	0.992946	0.858006	1100992	1	SCO5552
GO:0009074	aromatic amino acid family catabolic process	1/228	10/2857	0.565281	0.992946	0.858006	1098360	1	SCO2927
GO:0009113	purine nucleobase biosynthetic process	1/228	10/2857	0.565281	0.992946	0.858006	1100085	1	SCO4644
GO:0009240	isopentenyl diphosphate biosynthetic process	1/228	10/2857	0.565281	0.992946	0.858006	1102206	1	SCO6767
GO:0019388	galactose catabolic process	1/228	10/2857	0.565281	0.992946	0.858006	1097841	1	SCO2407
GO:0034599	cellular response to oxidative stress	1/228	10/2857	0.565281	0.992946	0.858006	1095983	1	SCO0560
GO:0046490	isopentenyl diphosphate metabolic process	1/228	10/2857	0.565281	0.992946	0.858006	1102206	1	SCO6767
GO:0072511	divalent inorganic cation transport	1/228	10/2857	0.565281	0.992946	0.858006	1103257	1	SCO7819
GO:0072593	reactive oxygen species metabolic process	1/228	10/2857	0.565281	0.992946	0.858006	1095983	1	SCO0560
GO:1901068	guanosine-containing compound metabolic process	1/228	10/2857	0.565281	0.992946	0.858006	1102390	1	SCO6952
GO:0072330	monocarboxylic acid biosynthetic process	5/228	63/2857	0.573759	0.999961	0.864067	1103076/1095971/1096769/1096401/1101636	5	SCO0548/SCO0978/SCO1346/SCO6195/SCO7638
GO:0016042	lipid catabolic process	3/228	37/2857	0.576528	0.999961	0.864067	1097156/1100371/1100899	3	SCO1725/SCO4930/SCO5459
GO:0070887	cellular response to chemical stimulus	2/228	24/2857	0.582364	0.999961	0.864067	1095983/1096967	2	SCO0560/SCO1541
GO:0016054	organic acid catabolic process	7/228	91/2857	0.598978	0.999961	0.864067	1102139/1102472/1098822/1100371/1096398/1100899/1098360	7	SCO0975/SCO2927/SCO3385/SCO4930/SCO5459/SCO6700/SCO7034
GO:0046395	carboxylic acid catabolic process	7/228	91/2857	0.598978	0.999961	0.864067	1102139/1102472/1098822/1100371/1096398/1100899/1098360	7	SCO0975/SCO2927/SCO3385/SCO4930/SCO5459/SCO6700/SCO7034
GO:0033866	nucleoside bisphosphate biosynthetic process	1/228	11/2857	0.600095	0.999961	0.864067	1098999	1	SCO3563
GO:0034030	ribonucleoside bisphosphate biosynthetic process	1/228	11/2857	0.600095	0.999961	0.864067	1098999	1	SCO3563
GO:0034033	purine nucleoside bisphosphate biosynthetic process	1/228	11/2857	0.600095	0.999961	0.864067	1098999	1	SCO3563
GO:0042274	ribosomal small subunit biogenesis	1/228	11/2857	0.600095	0.999961	0.864067	1101147	1	SCO5708
GO:0046907	intracellular transport	1/228	11/2857	0.600095	0.999961	0.864067	1099619	1	SCO4179
GO:0051649	establishment of localization in cell	1/228	11/2857	0.600095	0.999961	0.864067	1099619	1	SCO4179
GO:1901661	quinone metabolic process	1/228	11/2857	0.600095	0.999961	0.864067	1096967	1	SCO1541
GO:1901663	quinone biosynthetic process	1/228	11/2857	0.600095	0.999961	0.864067	1096967	1	SCO1541
GO:0006006	glucose metabolic process	2/228	25/2857	0.605032	0.999961	0.864067	1102100/1097841	2	SCO2407/SCO6661
GO:0019318	hexose metabolic process	3/228	39/2857	0.613087	0.999961	0.864067	1102100/1097841/1096371	3	SCO0948/SCO2407/SCO6661
GO:0045454	cell redox homeostasis	3/228	39/2857	0.613087	0.999961	0.864067	1096507/1100487/1098880	3	SCO1084/SCO3443/SCO5046
GO:0006417	regulation of translation	1/228	12/2857	0.632132	0.999961	0.864067	1099718	1	SCO4278
GO:0006595	polyamine metabolic process	1/228	12/2857	0.632132	0.999961	0.864067	1097044	1	SCO1613
GO:0019184	nonribosomal peptide biosynthetic process	1/228	12/2857	0.632132	0.999961	0.864067	1096333	1	SCO0910
GO:0034248	regulation of cellular amide metabolic process	1/228	12/2857	0.632132	0.999961	0.864067	1099718	1	SCO4278
GO:0042181	ketone biosynthetic process	1/228	12/2857	0.632132	0.999961	0.864067	1096967	1	SCO1541
GO:0044267	cellular protein metabolic process	15/228	199/2857	0.635191	0.999961	0.864067	1101138/1097027/1096744/1098399/1099751/1100646/1099214/1103038/1099718/1097660/1097055/1099704/1097164/1103090/1101446	15	SCO1321/SCO1596/SCO1624/SCO1733/SCO2227/SCO2966/SCO3778/SCO4264/SCO4278/SCO4311/SCO5205/SCO5699/SCO6004/SCO7600/SCO7652
GO:0051186	cofactor metabolic process	16/228	212/2857	0.635276	0.999961	0.864067	1102101/1103076/1102100/1101003/1101004/1096398/1101696/1101846/1097164/1101958/1095983/1096967/1098999/1096401/1096333/1101636	16	SCO0560/SCO0910/SCO0975/SCO0978/SCO1541/SCO1733/SCO3563/SCO5562/SCO5563/SCO6195/SCO6255/SCO6407/SCO6519/SCO6661/SCO6662/SCO7638
GO:0006399	tRNA metabolic process	4/228	54/2857	0.636514	0.999961	0.864067	1101138/1099214/1103038/1099389	4	SCO3778/SCO3953/SCO5699/SCO7600
GO:0015672	monovalent inorganic cation transport	2/228	27/2857	0.647554	0.999961	0.864067	1100003/1100014	2	SCO4563/SCO4574
GO:0044106	cellular amine metabolic process	2/228	27/2857	0.647554	0.999961	0.864067	1100992/1097044	2	SCO1613/SCO5552
GO:0006396	RNA processing	4/228	55/2857	0.65111	0.999961	0.864067	1097967/1101147/1099389/1101414	4	SCO2533/SCO3953/SCO5708/SCO5972
GO:0006012	galactose metabolic process	1/228	13/2857	0.661613	0.999961	0.864067	1097841	1	SCO2407
GO:0006304	DNA modification	1/228	13/2857	0.661613	0.999961	0.864067	1099653	1	SCO4213
GO:0009100	glycoprotein metabolic process	1/228	13/2857	0.661613	0.999961	0.864067	1101446	1	SCO6004
GO:0009313	oligosaccharide catabolic process	1/228	13/2857	0.661613	0.999961	0.864067	1096371	1	SCO0948
GO:0032268	regulation of cellular protein metabolic process	1/228	13/2857	0.661613	0.999961	0.864067	1099718	1	SCO4278
GO:0042537	benzene-containing compound metabolic process	1/228	13/2857	0.661613	0.999961	0.864067	1102139	1	SCO6700
GO:0051246	regulation of protein metabolic process	1/228	13/2857	0.661613	0.999961	0.864067	1099718	1	SCO4278
GO:1901615	organic hydroxy compound metabolic process	4/228	56/2857	0.665314	0.999961	0.864067	1102139/1096381/1102882/1096967	4	SCO0958/SCO1541/SCO6700/SCO7444
GO:0009141	nucleoside triphosphate metabolic process	4/228	57/2857	0.679121	0.999961	0.864067	1103076/1100013/1100015/1100014	4	SCO4573/SCO4574/SCO4575/SCO7638
GO:0044282	small molecule catabolic process	10/228	139/2857	0.684362	0.999961	0.864067	1102139/1102472/1098822/1097841/1100371/1096398/1101652/1100899/1098360/1096657	10	SCO0975/SCO1234/SCO2407/SCO2927/SCO3385/SCO4930/SCO5459/SCO6211/SCO6700/SCO7034
GO:0009308	amine metabolic process	2/228	29/2857	0.686382	0.999961	0.864067	1100992/1097044	2	SCO1613/SCO5552
GO:0046677	response to antibiotic	2/228	29/2857	0.686382	0.999961	0.864067	1097361/1095983	2	SCO0560/SCO1927
GO:0006071	glycerol metabolic process	1/228	14/2857	0.688742	0.999961	0.864067	1096381	1	SCO0958
GO:0006534	cysteine metabolic process	1/228	14/2857	0.688742	0.999961	0.864067	1096451	1	SCO1028
GO:0019400	alditol metabolic process	1/228	14/2857	0.688742	0.999961	0.864067	1096381	1	SCO0958
GO:0034655	nucleobase-containing compound catabolic process	3/228	44/2857	0.694918	0.999961	0.864067	1097449/1103076/1099592	3	SCO2015/SCO4152/SCO7638
GO:0009653	anatomical structure morphogenesis	2/228	30/2857	0.704449	0.999961	0.864067	1096967/1100658	2	SCO1541/SCO5217
GO:0048856	anatomical structure development	2/228	30/2857	0.704449	0.999961	0.864067	1096967/1100658	2	SCO1541/SCO5217
GO:0048869	cellular developmental process	2/228	30/2857	0.704449	0.999961	0.864067	1096967/1100658	2	SCO1541/SCO5217
GO:0006518	peptide metabolic process	10/228	142/2857	0.710374	0.999961	0.864067	1101138/1096744/1098399/1099214/1103038/1099718/1101846/1098069/1102175/1096333	10	SCO0910/SCO1321/SCO2635/SCO2966/SCO3778/SCO4278/SCO5699/SCO6407/SCO6736/SCO7600
GO:0006721	terpenoid metabolic process	1/228	15/2857	0.713703	0.999961	0.864067	1102206	1	SCO6767
GO:0009636	response to toxic substance	1/228	15/2857	0.713703	0.999961	0.864067	1095983	1	SCO0560
GO:0016114	terpenoid biosynthetic process	1/228	15/2857	0.713703	0.999961	0.864067	1102206	1	SCO6767
GO:0043094	cellular metabolic compound salvage	1/228	15/2857	0.713703	0.999961	0.864067	1100085	1	SCO4644
GO:0046474	glycerophospholipid biosynthetic process	1/228	15/2857	0.713703	0.999961	0.864067	1096812	1	SCO1389
GO:0071103	DNA conformation change	1/228	15/2857	0.713703	0.999961	0.864067	1099309	1	SCO3873
GO:0005975	carbohydrate metabolic process	22/228	303/2857	0.720672	0.999961	0.864067	1100906/1096381/1102101/1103076/1102100/1103075/1103015/1097841/1099730/1102458/1095530/1096398/1101291/1096371/1101519/1100357/1100896/1101290/1101373/1097965/1098220/1096385	22	SCO0105/SCO0948/SCO0958/SCO0962/SCO0975/SCO2407/SCO2531/SCO2786/SCO4290/SCO4916/SCO5456/SCO5466/SCO5848/SCO5849/SCO5931/SCO6078/SCO6661/SCO6662/SCO7020/SCO7577/SCO7637/SCO7638
GO:0032502	developmental process	2/228	31/2857	0.721644	0.999961	0.864067	1096967/1100658	2	SCO1541/SCO5217
GO:0044265	cellular macromolecule catabolic process	2/228	31/2857	0.721644	0.999961	0.864067	1100646/1101446	2	SCO5205/SCO6004
GO:0019320	hexose catabolic process	1/228	16/2857	0.736672	0.999961	0.864067	1097841	1	SCO2407
GO:0051276	chromosome organization	1/228	16/2857	0.736672	0.999961	0.864067	1099309	1	SCO3873
GO:0034470	ncRNA processing	3/228	47/2857	0.7374	0.999961	0.864067	1097967/1101147/1099389	3	SCO2533/SCO3953/SCO5708
GO:0055080	cation homeostasis	2/228	32/2857	0.737992	0.999961	0.864067	1097461/1099000	2	SCO2027/SCO3564
GO:0042592	homeostatic process	5/228	76/2857	0.738395	0.999961	0.864067	1097461/1099000/1096507/1100487/1098880	5	SCO1084/SCO2027/SCO3443/SCO3564/SCO5046
GO:0009108	coenzyme biosynthetic process	6/228	91/2857	0.746894	0.999961	0.864067	1103076/1101003/1101004/1096967/1098999/1096401	6	SCO0978/SCO1541/SCO3563/SCO5562/SCO5563/SCO7638
GO:0009063	cellular amino acid catabolic process	3/228	48/2857	0.750484	0.999961	0.864067	1102472/1098822/1098360	3	SCO2927/SCO3385/SCO7034
GO:0098771	inorganic ion homeostasis	2/228	33/2857	0.753517	0.999961	0.864067	1097461/1099000	2	SCO2027/SCO3564
GO:0046128	purine ribonucleoside metabolic process	1/228	17/2857	0.757805	0.999961	0.864067	1102390	1	SCO6952
GO:0005996	monosaccharide metabolic process	3/228	49/2857	0.763043	0.999961	0.864067	1102100/1097841/1096371	3	SCO0948/SCO2407/SCO6661
GO:0048519	negative regulation of biological process	6/228	93/2857	0.765616	0.999961	0.864067	1100992/1097147/1098368/1100447/1100487/1101414	6	SCO1716/SCO2935/SCO5006/SCO5046/SCO5552/SCO5972
GO:0006090	pyruvate metabolic process	2/228	34/2857	0.768246	0.999961	0.864067	1103076/1102206	2	SCO6767/SCO7638
GO:0033036	macromolecule localization	2/228	34/2857	0.768246	0.999961	0.864067	1098379/1096471	2	SCO1048/SCO2946
GO:0007165	signal transduction	6/228	94/2857	0.774588	0.999961	0.864067	1097692/1098578/1100447/1097792/1101081/1100716	6	SCO2259/SCO2358/SCO3144/SCO5006/SCO5275/SCO5642
GO:0023052	signaling	6/228	94/2857	0.774588	0.999961	0.864067	1097692/1098578/1100447/1097792/1101081/1100716	6	SCO2259/SCO2358/SCO3144/SCO5006/SCO5275/SCO5642
GO:0006096	glycolytic process	1/228	18/2857	0.777249	0.999961	0.864067	1103076	1	SCO7638
GO:0006165	nucleoside diphosphate phosphorylation	1/228	18/2857	0.777249	0.999961	0.864067	1103076	1	SCO7638
GO:0006757	ATP generation from ADP	1/228	18/2857	0.777249	0.999961	0.864067	1103076	1	SCO7638
GO:0009135	purine nucleoside diphosphate metabolic process	1/228	18/2857	0.777249	0.999961	0.864067	1103076	1	SCO7638
GO:0009179	purine ribonucleoside diphosphate metabolic process	1/228	18/2857	0.777249	0.999961	0.864067	1103076	1	SCO7638
GO:0009628	response to abiotic stimulus	1/228	18/2857	0.777249	0.999961	0.864067	1096381	1	SCO0958
GO:0046031	ADP metabolic process	1/228	18/2857	0.777249	0.999961	0.864067	1103076	1	SCO7638
GO:0046939	nucleotide phosphorylation	1/228	18/2857	0.777249	0.999961	0.864067	1103076	1	SCO7638
GO:0043604	amide biosynthetic process	10/228	151/2857	0.780007	0.999961	0.864067	1101138/1096744/1098399/1099214/1103038/1099718/1102474/1098999/1096401/1096333	10	SCO0910/SCO0978/SCO1321/SCO2966/SCO3563/SCO3778/SCO4278/SCO5699/SCO7036/SCO7600
GO:0044036	cell wall macromolecule metabolic process	3/228	51/2857	0.786628	0.999961	0.864067	1100906/1095530/1101373	3	SCO0105/SCO5466/SCO5931
GO:0009185	ribonucleoside diphosphate metabolic process	1/228	19/2857	0.795138	0.999961	0.864067	1103076	1	SCO7638
GO:0016311	dephosphorylation	1/228	19/2857	0.795138	0.999961	0.864067	1099631	1	SCO4191
GO:0042278	purine nucleoside metabolic process	1/228	19/2857	0.795138	0.999961	0.864067	1102390	1	SCO6952
GO:0042866	pyruvate biosynthetic process	1/228	19/2857	0.795138	0.999961	0.864067	1103076	1	SCO7638
GO:0071554	cell wall organization or biogenesis	4/228	67/2857	0.795403	0.999961	0.864067	1100906/1095530/1101373/1096967	4	SCO0105/SCO1541/SCO5466/SCO5931
GO:0019748	secondary metabolic process	2/228	36/2857	0.795427	0.999961	0.864067	1099704/1096967	2	SCO1541/SCO4264
GO:0030001	metal ion transport	2/228	36/2857	0.795427	0.999961	0.864067	1103257/1096388	2	SCO0965/SCO7819
GO:0050801	ion homeostasis	2/228	36/2857	0.795427	0.999961	0.864067	1097461/1099000	2	SCO2027/SCO3564
GO:0019725	cellular homeostasis	4/228	68/2857	0.804923	0.999961	0.864067	1097461/1096507/1100487/1098880	4	SCO1084/SCO2027/SCO3443/SCO5046
GO:0010605	negative regulation of macromolecule metabolic process	5/228	83/2857	0.805421	0.999961	0.864067	1100992/1097147/1098368/1100487/1101414	5	SCO1716/SCO2935/SCO5046/SCO5552/SCO5972
GO:0010629	negative regulation of gene expression	5/228	83/2857	0.805421	0.999961	0.864067	1100992/1097147/1098368/1100487/1101414	5	SCO1716/SCO2935/SCO5046/SCO5552/SCO5972
GO:0044255	cellular lipid metabolic process	10/228	155/2857	0.806845	0.999961	0.864067	1096381/1096812/1097156/1100371/1095971/1096769/1100899/1096471/1101636/1102206	10	SCO0548/SCO0958/SCO1048/SCO1346/SCO1389/SCO1725/SCO4930/SCO5459/SCO6195/SCO6767
GO:0006650	glycerophospholipid metabolic process	1/228	20/2857	0.811596	0.999961	0.864067	1096812	1	SCO1389
GO:0009132	nucleoside diphosphate metabolic process	1/228	20/2857	0.811596	0.999961	0.864067	1103076	1	SCO7638
GO:0046365	monosaccharide catabolic process	1/228	20/2857	0.811596	0.999961	0.864067	1097841	1	SCO2407
GO:0009892	negative regulation of metabolic process	5/228	84/2857	0.813792	0.999961	0.864067	1100992/1097147/1098368/1100487/1101414	5	SCO1716/SCO2935/SCO5046/SCO5552/SCO5972
GO:0006950	response to stress	9/228	142/2857	0.814082	0.999961	0.864067	1099756/1100646/1096381/1100035/1098419/1095983/1099653/1100657/1099631	9	SCO0560/SCO0958/SCO2986/SCO4191/SCO4213/SCO4316/SCO4595/SCO5205/SCO5216
GO:0006644	phospholipid metabolic process	3/228	54/2857	0.818347	0.999961	0.864067	1096812/1096471/1102206	3	SCO1048/SCO1389/SCO6767
GO:0008610	lipid biosynthetic process	7/228	114/2857	0.818702	0.999961	0.864067	1096381/1096812/1095971/1096769/1098525/1101636/1102206	7	SCO0548/SCO0958/SCO1346/SCO1389/SCO3091/SCO6195/SCO6767
GO:0048878	chemical homeostasis	2/228	38/2857	0.819761	0.999961	0.864067	1097461/1099000	2	SCO2027/SCO3564
GO:0017000	antibiotic biosynthetic process	1/228	21/2857	0.826737	0.999961	0.864067	1096967	1	SCO1541
GO:0033692	cellular polysaccharide biosynthetic process	1/228	21/2857	0.826737	0.999961	0.864067	1096385	1	SCO0962
GO:1901616	organic hydroxy compound catabolic process	1/228	21/2857	0.826737	0.999961	0.864067	1102139	1	SCO6700
GO:0000270	peptidoglycan metabolic process	3/228	55/2857	0.827995	0.999961	0.864067	1100906/1098473/1100689	3	SCO3040/SCO5248/SCO5466
GO:0006629	lipid metabolic process	12/228	188/2857	0.83527	0.999961	0.864067	1096381/1102882/1096812/1097156/1100371/1095971/1096769/1100899/1096471/1098525/1101636/1102206	12	SCO0548/SCO0958/SCO1048/SCO1346/SCO1389/SCO1725/SCO3091/SCO4930/SCO5459/SCO6195/SCO6767/SCO7444
GO:0006879	cellular iron ion homeostasis	1/228	22/2857	0.840667	0.999961	0.864067	1097461	1	SCO2027
GO:0030203	glycosaminoglycan metabolic process	3/228	57/2857	0.845986	0.999961	0.864067	1100906/1098473/1100689	3	SCO3040/SCO5248/SCO5466
GO:1901606	alpha-amino acid catabolic process	2/228	41/2857	0.851427	0.999961	0.864067	1098822/1098360	2	SCO2927/SCO3385
GO:0032989	cellular component morphogenesis	1/228	23/2857	0.853481	0.999961	0.864067	1096967	1	SCO1541
GO:0046916	cellular transition metal ion homeostasis	1/228	23/2857	0.853481	0.999961	0.864067	1097461	1	SCO2027
GO:0055072	iron ion homeostasis	1/228	23/2857	0.853481	0.999961	0.864067	1097461	1	SCO2027
GO:1901617	organic hydroxy compound biosynthetic process	1/228	23/2857	0.853481	0.999961	0.864067	1096967	1	SCO1541
GO:0000160	phosphorelay signal transduction system	4/228	74/2857	0.854745	0.999961	0.864067	1097692/1098578/1100447/1097792	4	SCO2259/SCO2358/SCO3144/SCO5006
GO:0045892	negative regulation of transcription, DNA-templated	4/228	74/2857	0.854745	0.999961	0.864067	1100992/1097147/1098368/1100487	4	SCO1716/SCO2935/SCO5046/SCO5552
GO:0048523	negative regulation of cellular process	5/228	90/2857	0.858153	0.999961	0.864067	1100992/1097147/1098368/1100447/1100487	5	SCO1716/SCO2935/SCO5006/SCO5046/SCO5552
GO:0008654	phospholipid biosynthetic process	2/228	42/2857	0.860806	0.999961	0.864067	1096812/1102206	2	SCO1389/SCO6767
GO:0022613	ribonucleoprotein complex biogenesis	2/228	42/2857	0.860806	0.999961	0.864067	1097967/1101147	2	SCO2533/SCO5708
GO:0042254	ribosome biogenesis	2/228	42/2857	0.860806	0.999961	0.864067	1097967/1101147	2	SCO2533/SCO5708
GO:0045934	negative regulation of nucleobase-containing compound metabolic process	4/228	75/2857	0.861909	0.999961	0.864067	1100992/1097147/1098368/1100487	4	SCO1716/SCO2935/SCO5046/SCO5552
GO:0051253	negative regulation of RNA metabolic process	4/228	75/2857	0.861909	0.999961	0.864067	1100992/1097147/1098368/1100487	4	SCO1716/SCO2935/SCO5046/SCO5552
GO:1902679	negative regulation of RNA biosynthetic process	4/228	75/2857	0.861909	0.999961	0.864067	1100992/1097147/1098368/1100487	4	SCO1716/SCO2935/SCO5046/SCO5552
GO:1903507	negative regulation of nucleic acid-templated transcription	4/228	75/2857	0.861909	0.999961	0.864067	1100992/1097147/1098368/1100487	4	SCO1716/SCO2935/SCO5046/SCO5552
GO:0006022	aminoglycan metabolic process	3/228	59/2857	0.862328	0.999961	0.864067	1100906/1098473/1100689	3	SCO3040/SCO5248/SCO5466
GO:0006875	cellular metal ion homeostasis	1/228	24/2857	0.865269	0.999961	0.864067	1097461	1	SCO2027
GO:0044550	secondary metabolite biosynthetic process	1/228	24/2857	0.865269	0.999961	0.864067	1096967	1	SCO1541
GO:0016051	carbohydrate biosynthetic process	3/228	60/2857	0.869917	0.999961	0.864067	1099730/1101519/1096385	3	SCO0962/SCO4290/SCO6078
GO:0006576	cellular biogenic amine metabolic process	1/228	25/2857	0.876112	0.999961	0.864067	1097044	1	SCO1613
GO:0008299	isoprenoid biosynthetic process	1/228	25/2857	0.876112	0.999961	0.864067	1102206	1	SCO6767
GO:0019751	polyol metabolic process	1/228	25/2857	0.876112	0.999961	0.864067	1096381	1	SCO0958
GO:0055076	transition metal ion homeostasis	1/228	25/2857	0.876112	0.999961	0.864067	1097461	1	SCO2027
GO:0035556	intracellular signal transduction	4/228	78/2857	0.881623	0.999961	0.864067	1097692/1098578/1100447/1097792	4	SCO2259/SCO2358/SCO3144/SCO5006
GO:0051301	cell division	2/228	45/2857	0.885792	0.999961	0.864067	1100447/1096967	2	SCO1541/SCO5006
GO:0006261	DNA-dependent DNA replication	1/228	26/2857	0.886086	0.999961	0.864067	1099309	1	SCO3873
GO:0006754	ATP biosynthetic process	1/228	26/2857	0.886086	0.999961	0.864067	1103076	1	SCO7638
GO:0007049	cell cycle	1/228	26/2857	0.886086	0.999961	0.864067	1096967	1	SCO1541
GO:0030003	cellular cation homeostasis	1/228	26/2857	0.886086	0.999961	0.864067	1097461	1	SCO2027
GO:0055065	metal ion homeostasis	1/228	26/2857	0.886086	0.999961	0.864067	1097461	1	SCO2027
GO:0009890	negative regulation of biosynthetic process	4/228	80/2857	0.893374	0.999961	0.864067	1100992/1097147/1098368/1100487	4	SCO1716/SCO2935/SCO5046/SCO5552
GO:0010558	negative regulation of macromolecule biosynthetic process	4/228	80/2857	0.893374	0.999961	0.864067	1100992/1097147/1098368/1100487	4	SCO1716/SCO2935/SCO5046/SCO5552
GO:0031327	negative regulation of cellular biosynthetic process	4/228	80/2857	0.893374	0.999961	0.864067	1100992/1097147/1098368/1100487	4	SCO1716/SCO2935/SCO5046/SCO5552
GO:0051172	negative regulation of nitrogen compound metabolic process	4/228	80/2857	0.893374	0.999961	0.864067	1100992/1097147/1098368/1100487	4	SCO1716/SCO2935/SCO5046/SCO5552
GO:2000113	negative regulation of cellular macromolecule biosynthetic process	4/228	80/2857	0.893374	0.999961	0.864067	1100992/1097147/1098368/1100487	4	SCO1716/SCO2935/SCO5046/SCO5552
GO:0043043	peptide biosynthetic process	7/228	127/2857	0.893587	0.999961	0.864067	1101138/1096744/1098399/1099214/1103038/1099718/1096333	7	SCO0910/SCO1321/SCO2966/SCO3778/SCO4278/SCO5699/SCO7600
GO:0006873	cellular ion homeostasis	1/228	27/2857	0.89526	0.999961	0.864067	1097461	1	SCO2027
GO:0065008	regulation of biological quality	7/228	128/2857	0.898085	0.999961	0.864067	1102472/1098822/1097461/1099000/1096507/1100487/1098880	7	SCO1084/SCO2027/SCO3385/SCO3443/SCO3564/SCO5046/SCO7034
GO:0031324	negative regulation of cellular metabolic process	4/228	81/2857	0.898859	0.999961	0.864067	1100992/1097147/1098368/1100487	4	SCO1716/SCO2935/SCO5046/SCO5552
GO:0007154	cell communication	6/228	113/2857	0.899893	0.999961	0.864067	1097692/1098578/1100447/1097792/1101081/1100716	6	SCO2259/SCO2358/SCO3144/SCO5006/SCO5275/SCO5642
GO:0006720	isoprenoid metabolic process	1/228	28/2857	0.903699	0.999961	0.864067	1102206	1	SCO6767
GO:0008033	tRNA processing	1/228	28/2857	0.903699	0.999961	0.864067	1099389	1	SCO3953
GO:0009127	purine nucleoside monophosphate biosynthetic process	2/228	48/2857	0.906583	0.999961	0.864067	1103076/1100085	2	SCO4644/SCO7638
GO:0009168	purine ribonucleoside monophosphate biosynthetic process	2/228	48/2857	0.906583	0.999961	0.864067	1103076/1100085	2	SCO4644/SCO7638
GO:0006412	translation	6/228	115/2857	0.90874	0.999961	0.864067	1101138/1096744/1098399/1099214/1103038/1099718	6	SCO1321/SCO2966/SCO3778/SCO4278/SCO5699/SCO7600
GO:0009145	purine nucleoside triphosphate biosynthetic process	1/228	29/2857	0.91146	0.999961	0.864067	1103076	1	SCO7638
GO:0009206	purine ribonucleoside triphosphate biosynthetic process	1/228	29/2857	0.91146	0.999961	0.864067	1103076	1	SCO7638
GO:0019359	nicotinamide nucleotide biosynthetic process	1/228	29/2857	0.91146	0.999961	0.864067	1103076	1	SCO7638
GO:0019363	pyridine nucleotide biosynthetic process	1/228	29/2857	0.91146	0.999961	0.864067	1103076	1	SCO7638
GO:0046148	pigment biosynthetic process	1/228	29/2857	0.91146	0.999961	0.864067	1100085	1	SCO4644
GO:0055082	cellular chemical homeostasis	1/228	29/2857	0.91146	0.999961	0.864067	1097461	1	SCO2027
GO:1901137	carbohydrate derivative biosynthetic process	9/228	162/2857	0.912715	0.999961	0.864067	1103076/1096912/1096913/1096907/1096910/1096908/1096909/1097164/1098999	9	SCO1481/SCO1482/SCO1483/SCO1484/SCO1486/SCO1487/SCO1733/SCO3563/SCO7638
GO:0051188	cofactor biosynthetic process	8/228	149/2857	0.920298	0.999961	0.864067	1103076/1101003/1101004/1097164/1096967/1098999/1096401/1096333	8	SCO0910/SCO0978/SCO1541/SCO1733/SCO3563/SCO5562/SCO5563/SCO7638
GO:0072522	purine-containing compound biosynthetic process	3/228	69/2857	0.923202	0.999961	0.864067	1103076/1100085/1098999	3	SCO3563/SCO4644/SCO7638
GO:0009201	ribonucleoside triphosphate biosynthetic process	1/228	32/2857	0.931201	0.999961	0.864067	1103076	1	SCO7638
GO:0006066	alcohol metabolic process	1/228	33/2857	0.936754	0.999961	0.864067	1096381	1	SCO0958
GO:0042440	pigment metabolic process	1/228	33/2857	0.936754	0.999961	0.864067	1100085	1	SCO4644
GO:0045229	external encapsulating structure organization	1/228	34/2857	0.94186	0.999961	0.864067	1096967	1	SCO1541
GO:0071555	cell wall organization	1/228	34/2857	0.94186	0.999961	0.864067	1096967	1	SCO1541
GO:0072525	pyridine-containing compound biosynthetic process	1/228	34/2857	0.94186	0.999961	0.864067	1103076	1	SCO7638
GO:0000271	polysaccharide biosynthetic process	1/228	36/2857	0.950874	0.999961	0.864067	1096385	1	SCO0962
GO:0009142	nucleoside triphosphate biosynthetic process	1/228	37/2857	0.954844	0.999961	0.864067	1103076	1	SCO7638
GO:0009152	purine ribonucleotide biosynthetic process	2/228	59/2857	0.956278	0.999961	0.864067	1103076/1098999	2	SCO3563/SCO7638
GO:0051716	cellular response to stimulus	11/228	213/2857	0.962779	0.999961	0.864067	1099756/1097692/1100646/1098578/1100447/1097792/1095983/1096967/1101081/1100716/1099631	11	SCO0560/SCO1541/SCO2259/SCO2358/SCO3144/SCO4191/SCO4316/SCO5006/SCO5205/SCO5275/SCO5642
GO:0006164	purine nucleotide biosynthetic process	2/228	63/2857	0.967071	0.999961	0.864067	1103076/1098999	2	SCO3563/SCO7638
GO:0032259	methylation	2/228	64/2857	0.969341	0.999961	0.864067	1096183/1095831	2	SCO0408/SCO0760
GO:0042546	cell wall biogenesis	1/228	42/2857	0.970385	0.999961	0.864067	1096967	1	SCO1541
GO:0006996	organelle organization	1/228	43/2857	0.972784	0.999961	0.864067	1099309	1	SCO3873
GO:0022607	cellular component assembly	1/228	43/2857	0.972784	0.999961	0.864067	1096967	1	SCO1541
GO:0009072	aromatic amino acid family metabolic process	1/228	44/2857	0.974989	0.999961	0.864067	1098360	1	SCO2927
GO:0033554	cellular response to stress	4/228	107/2857	0.976988	0.999961	0.864067	1099756/1100646/1095983/1099631	4	SCO0560/SCO4191/SCO4316/SCO5205
GO:0006260	DNA replication	1/228	45/2857	0.977016	0.999961	0.864067	1099309	1	SCO3873
GO:0006310	DNA recombination	2/228	70/2857	0.98011	0.999961	0.864067	1099756/1098037	2	SCO2603/SCO4316
GO:0006281	DNA repair	2/228	80/2857	0.990466	0.999961	0.864067	1099756/1099631	2	SCO4191/SCO4316
GO:0006974	cellular response to DNA damage stimulus	2/228	84/2857	0.992927	0.999961	0.864067	1099756/1099631	2	SCO4191/SCO4316
GO:0044085	cellular component biogenesis	3/228	107/2857	0.993506	0.999961	0.864067	1097967/1101147/1096967	3	SCO1541/SCO2533/SCO5708
GO:0006259	DNA metabolic process	5/228	174/2857	0.998876	0.999961	0.864067	1099756/1099309/1099653/1098037/1099631	5	SCO2603/SCO3873/SCO4191/SCO4213/SCO4316
GO:0071840	cellular component organization or biogenesis	4/228	158/2857	0.999178	0.999961	0.864067	1097967/1101147/1099309/1096967	4	SCO1541/SCO2533/SCO3873/SCO5708
GO:0016043	cellular component organization	2/228	116/2857	0.999396	0.999961	0.864067	1099309/1096967	2	SCO1541/SCO3873
GO:0010468	regulation of gene expression	19/228	460/2857	0.999881	0.999961	0.864067	1097692/1100992/1099718/1097147/1098578/1098368/1097792/1099815/1096489/1100946/1103089/1099748/1098824/1100487/1101414/1099470/1100466/1100684/1097338	19	SCO1066/SCO1716/SCO1904/SCO2259/SCO2358/SCO2935/SCO3144/SCO3387/SCO4034/SCO4278/SCO4308/SCO4375/SCO5025/SCO5046/SCO5243/SCO5506/SCO5552/SCO5972/SCO7651
GO:0060255	regulation of macromolecule metabolic process	19/228	464/2857	0.999904	0.999961	0.864067	1097692/1100992/1099718/1097147/1098578/1098368/1097792/1099815/1096489/1100946/1103089/1099748/1098824/1100487/1101414/1099470/1100466/1100684/1097338	19	SCO1066/SCO1716/SCO1904/SCO2259/SCO2358/SCO2935/SCO3144/SCO3387/SCO4034/SCO4278/SCO4308/SCO4375/SCO5025/SCO5046/SCO5243/SCO5506/SCO5552/SCO5972/SCO7651
GO:0019222	regulation of metabolic process	19/228	467/2857	0.999919	0.999961	0.864067	1097692/1100992/1099718/1097147/1098578/1098368/1097792/1099815/1096489/1100946/1103089/1099748/1098824/1100487/1101414/1099470/1100466/1100684/1097338	19	SCO1066/SCO1716/SCO1904/SCO2259/SCO2358/SCO2935/SCO3144/SCO3387/SCO4034/SCO4278/SCO4308/SCO4375/SCO5025/SCO5046/SCO5243/SCO5506/SCO5552/SCO5972/SCO7651
GO:0009889	regulation of biosynthetic process	18/228	455/2857	0.999937	0.999961	0.864067	1097692/1100992/1099718/1097147/1098578/1098368/1097792/1099815/1096489/1100946/1103089/1099748/1098824/1100487/1099470/1100466/1100684/1097338	18	SCO1066/SCO1716/SCO1904/SCO2259/SCO2358/SCO2935/SCO3144/SCO3387/SCO4034/SCO4278/SCO4308/SCO4375/SCO5025/SCO5046/SCO5243/SCO5506/SCO5552/SCO7651
GO:0010556	regulation of macromolecule biosynthetic process	18/228	455/2857	0.999937	0.999961	0.864067	1097692/1100992/1099718/1097147/1098578/1098368/1097792/1099815/1096489/1100946/1103089/1099748/1098824/1100487/1099470/1100466/1100684/1097338	18	SCO1066/SCO1716/SCO1904/SCO2259/SCO2358/SCO2935/SCO3144/SCO3387/SCO4034/SCO4278/SCO4308/SCO4375/SCO5025/SCO5046/SCO5243/SCO5506/SCO5552/SCO7651
GO:0031326	regulation of cellular biosynthetic process	18/228	455/2857	0.999937	0.999961	0.864067	1097692/1100992/1099718/1097147/1098578/1098368/1097792/1099815/1096489/1100946/1103089/1099748/1098824/1100487/1099470/1100466/1100684/1097338	18	SCO1066/SCO1716/SCO1904/SCO2259/SCO2358/SCO2935/SCO3144/SCO3387/SCO4034/SCO4278/SCO4308/SCO4375/SCO5025/SCO5046/SCO5243/SCO5506/SCO5552/SCO7651
GO:2000112	regulation of cellular macromolecule biosynthetic process	18/228	455/2857	0.999937	0.999961	0.864067	1097692/1100992/1099718/1097147/1098578/1098368/1097792/1099815/1096489/1100946/1103089/1099748/1098824/1100487/1099470/1100466/1100684/1097338	18	SCO1066/SCO1716/SCO1904/SCO2259/SCO2358/SCO2935/SCO3144/SCO3387/SCO4034/SCO4278/SCO4308/SCO4375/SCO5025/SCO5046/SCO5243/SCO5506/SCO5552/SCO7651
GO:0006355	regulation of transcription, DNA-templated	17/228	442/2857	0.999949	0.999961	0.864067	1097692/1100992/1097147/1098578/1098368/1097792/1099815/1096489/1100946/1103089/1099748/1098824/1100487/1099470/1100466/1100684/1097338	17	SCO1066/SCO1716/SCO1904/SCO2259/SCO2358/SCO2935/SCO3144/SCO3387/SCO4034/SCO4308/SCO4375/SCO5025/SCO5046/SCO5243/SCO5506/SCO5552/SCO7651
GO:0051252	regulation of RNA metabolic process	17/228	443/2857	0.999951	0.999961	0.864067	1097692/1100992/1097147/1098578/1098368/1097792/1099815/1096489/1100946/1103089/1099748/1098824/1100487/1099470/1100466/1100684/1097338	17	SCO1066/SCO1716/SCO1904/SCO2259/SCO2358/SCO2935/SCO3144/SCO3387/SCO4034/SCO4308/SCO4375/SCO5025/SCO5046/SCO5243/SCO5506/SCO5552/SCO7651
GO:1903506	regulation of nucleic acid-templated transcription	17/228	443/2857	0.999951	0.999961	0.864067	1097692/1100992/1097147/1098578/1098368/1097792/1099815/1096489/1100946/1103089/1099748/1098824/1100487/1099470/1100466/1100684/1097338	17	SCO1066/SCO1716/SCO1904/SCO2259/SCO2358/SCO2935/SCO3144/SCO3387/SCO4034/SCO4308/SCO4375/SCO5025/SCO5046/SCO5243/SCO5506/SCO5552/SCO7651
GO:2001141	regulation of RNA biosynthetic process	17/228	443/2857	0.999951	0.999961	0.864067	1097692/1100992/1097147/1098578/1098368/1097792/1099815/1096489/1100946/1103089/1099748/1098824/1100487/1099470/1100466/1100684/1097338	17	SCO1066/SCO1716/SCO1904/SCO2259/SCO2358/SCO2935/SCO3144/SCO3387/SCO4034/SCO4308/SCO4375/SCO5025/SCO5046/SCO5243/SCO5506/SCO5552/SCO7651
GO:0051171	regulation of nitrogen compound metabolic process	18/228	460/2857	0.999952	0.999961	0.864067	1097692/1100992/1099718/1097147/1098578/1098368/1097792/1099815/1096489/1100946/1103089/1099748/1098824/1100487/1099470/1100466/1100684/1097338	18	SCO1066/SCO1716/SCO1904/SCO2259/SCO2358/SCO2935/SCO3144/SCO3387/SCO4034/SCO4278/SCO4308/SCO4375/SCO5025/SCO5046/SCO5243/SCO5506/SCO5552/SCO7651
GO:0080090	regulation of primary metabolic process	18/228	460/2857	0.999952	0.999961	0.864067	1097692/1100992/1099718/1097147/1098578/1098368/1097792/1099815/1096489/1100946/1103089/1099748/1098824/1100487/1099470/1100466/1100684/1097338	18	SCO1066/SCO1716/SCO1904/SCO2259/SCO2358/SCO2935/SCO3144/SCO3387/SCO4034/SCO4278/SCO4308/SCO4375/SCO5025/SCO5046/SCO5243/SCO5506/SCO5552/SCO7651
GO:0031323	regulation of cellular metabolic process	18/228	461/2857	0.999955	0.999961	0.864067	1097692/1100992/1099718/1097147/1098578/1098368/1097792/1099815/1096489/1100946/1103089/1099748/1098824/1100487/1099470/1100466/1100684/1097338	18	SCO1066/SCO1716/SCO1904/SCO2259/SCO2358/SCO2935/SCO3144/SCO3387/SCO4034/SCO4278/SCO4308/SCO4375/SCO5025/SCO5046/SCO5243/SCO5506/SCO5552/SCO7651
GO:0019219	regulation of nucleobase-containing compound metabolic process	17/228	447/2857	0.999961	0.999961	0.864067	1097692/1100992/1097147/1098578/1098368/1097792/1099815/1096489/1100946/1103089/1099748/1098824/1100487/1099470/1100466/1100684/1097338	17	SCO1066/SCO1716/SCO1904/SCO2259/SCO2358/SCO2935/SCO3144/SCO3387/SCO4034/SCO4308/SCO4375/SCO5025/SCO5046/SCO5243/SCO5506/SCO5552/SCO7651

## Sheet: goBP.DALonly.DOWN
ID	Description	GeneRatio	BgRatio	pvalue	p.adjust	qvalue	geneID	Count	transcript
GO:0046148	pigment biosynthetic process	14/178	29/2857	2.74194e-10	1.2229e-07	1.1343e-07	1101472/1096940/1099524/1098745/1097364/1097980/1099523/1097368/1102198/1098753/1098752/1102199/1096984/1098751	14	SCO1514/SCO1553/SCO1930/SCO1934/SCO2546/SCO3311/SCO3317/SCO3318/SCO3319/SCO4086/SCO4087/SCO6031/SCO6759/SCO6760
GO:0042440	pigment metabolic process	14/178	33/2857	2.31938e-09	5.17221e-07	4.79745e-07	1101472/1096940/1099524/1098745/1097364/1097980/1099523/1097368/1102198/1098753/1098752/1102199/1096984/1098751	14	SCO1514/SCO1553/SCO1930/SCO1934/SCO2546/SCO3311/SCO3317/SCO3318/SCO3319/SCO4086/SCO4087/SCO6031/SCO6759/SCO6760
GO:0006779	porphyrin-containing compound biosynthetic process	9/178	15/2857	4.20031e-08	6.24445e-06	5.792e-06	1101472/1098745/1097364/1097368/1098753/1098752/1097993/1096984/1098751	9	SCO1553/SCO1930/SCO1934/SCO2559/SCO3311/SCO3317/SCO3318/SCO3319/SCO6031
GO:0006783	heme biosynthetic process	8/178	12/2857	7.78092e-08	8.67572e-06	8.04711e-06	1101472/1098745/1097364/1097368/1098753/1098752/1096984/1098751	8	SCO1553/SCO1930/SCO1934/SCO3311/SCO3317/SCO3318/SCO3319/SCO6031
GO:0006778	porphyrin-containing compound metabolic process	9/178	17/2857	1.82842e-07	1.42416e-05	1.32097e-05	1101472/1098745/1097364/1097368/1098753/1098752/1097993/1096984/1098751	9	SCO1553/SCO1930/SCO1934/SCO2559/SCO3311/SCO3317/SCO3318/SCO3319/SCO6031
GO:0042168	heme metabolic process	8/178	13/2857	1.91591e-07	1.42416e-05	1.32097e-05	1101472/1098745/1097364/1097368/1098753/1098752/1096984/1098751	8	SCO1553/SCO1930/SCO1934/SCO3311/SCO3317/SCO3318/SCO3319/SCO6031
GO:0043414	macromolecule methylation	8/178	17/2857	2.91182e-06	0.000185525	0.000172082	1097082/1096898/1101035/1097986/1098583/1098587/1099548/1100801	8	SCO1472/SCO1651/SCO2552/SCO3149/SCO3153/SCO4111/SCO5361/SCO5594
GO:0001510	RNA methylation	7/178	14/2857	7.66988e-06	0.000427596	0.000396614	1097082/1096898/1101035/1097986/1098583/1098587/1099548	7	SCO1472/SCO1651/SCO2552/SCO3149/SCO3153/SCO4111/SCO5594
GO:0034470	ncRNA processing	12/178	47/2857	1.80628e-05	0.000895112	0.000830255	1099332/1100191/1097082/1096898/1101035/1097986/1101034/1101013/1098583/1098587/1099548/1095922	12	SCO0499/SCO1472/SCO1651/SCO2552/SCO3149/SCO3153/SCO3896/SCO4111/SCO4750/SCO5572/SCO5593/SCO5594
GO:0006396	RNA processing	12/178	55/2857	9.7519e-05	0.00434935	0.0040342	1099332/1100191/1097082/1096898/1101035/1097986/1101034/1101013/1098583/1098587/1099548/1095922	12	SCO0499/SCO1472/SCO1651/SCO2552/SCO3149/SCO3153/SCO3896/SCO4111/SCO4750/SCO5572/SCO5593/SCO5594
GO:0033014	tetrapyrrole biosynthetic process	10/178	40/2857	0.000112742	0.00449884	0.00417287	1101472/1098745/1097364/1096985/1097368/1098753/1098752/1097993/1096984/1098751	10	SCO1553/SCO1554/SCO1930/SCO1934/SCO2559/SCO3311/SCO3317/SCO3318/SCO3319/SCO6031
GO:0009451	RNA modification	9/178	33/2857	0.000121045	0.00449884	0.00417287	1100191/1097082/1096898/1101035/1097986/1098583/1098587/1099548/1095922	9	SCO0499/SCO1472/SCO1651/SCO2552/SCO3149/SCO3153/SCO4111/SCO4750/SCO5594
GO:0034660	ncRNA metabolic process	14/178	74/2857	0.00013321	0.00457011	0.00423897	1099332/1100191/1097082/1096898/1101035/1097986/1101034/1101013/1098583/1098587/1100792/1099548/1095922/1099675	14	SCO0499/SCO1472/SCO1651/SCO2552/SCO3149/SCO3153/SCO3896/SCO4111/SCO4235/SCO4750/SCO5352/SCO5572/SCO5593/SCO5594
GO:0033013	tetrapyrrole metabolic process	10/178	42/2857	0.000175409	0.00558804	0.00518315	1101472/1098745/1097364/1096985/1097368/1098753/1098752/1097993/1096984/1098751	10	SCO1553/SCO1554/SCO1930/SCO1934/SCO2559/SCO3311/SCO3317/SCO3318/SCO3319/SCO6031
GO:0032259	methylation	12/178	64/2857	0.000444487	0.0132161	0.0122585	1097082/1099996/1096898/1101035/1097986/1100804/1098583/1098587/1099548/1100801/1096984/1098751	12	SCO1472/SCO1553/SCO1651/SCO2552/SCO3149/SCO3153/SCO3317/SCO4111/SCO4556/SCO5361/SCO5364/SCO5594
GO:0008033	tRNA processing	7/178	28/2857	0.00125206	0.0349011	0.0323722	1099332/1100191/1097082/1101035/1101013/1099548/1095922	7	SCO0499/SCO1651/SCO3896/SCO4111/SCO4750/SCO5572/SCO5594
GO:0006364	rRNA processing	6/178	22/2857	0.00173287	0.0429368	0.0398257	1096898/1097986/1101034/1101013/1098583/1098587	6	SCO1472/SCO2552/SCO3149/SCO3153/SCO5572/SCO5593
GO:0016072	rRNA metabolic process	6/178	22/2857	0.00173287	0.0429368	0.0398257	1096898/1097986/1101034/1101013/1098583/1098587	6	SCO1472/SCO2552/SCO3149/SCO3153/SCO5572/SCO5593
GO:0043412	macromolecule modification	15/178	106/2857	0.00196199	0.0460551	0.0427181	1097183/1100191/1097082/1100192/1096898/1101035/1098752/1097986/1098583/1098471/1098587/1099548/1100801/1095922/1100165	15	SCO0499/SCO1472/SCO1651/SCO1752/SCO2552/SCO3038/SCO3149/SCO3153/SCO3318/SCO4111/SCO4724/SCO4750/SCO4751/SCO5361/SCO5594
GO:0009113	purine nucleobase biosynthetic process	4/178	10/2857	0.00227363	0.0482877	0.0447889	1096940/1099524/1097980/1099523	4	SCO1514/SCO2546/SCO4086/SCO4087
GO:0031167	rRNA methylation	4/178	10/2857	0.00227363	0.0482877	0.0447889	1096898/1097986/1098583/1098587	4	SCO1472/SCO2552/SCO3149/SCO3153
GO:0000154	rRNA modification	4/178	11/2857	0.00340053	0.0689381	0.0639431	1096898/1097986/1098583/1098587	4	SCO1472/SCO2552/SCO3149/SCO3153
GO:0006355	regulation of transcription, DNA-templated	41/178	442/2857	0.00394856	0.0706459	0.0655271	1100895/1096426/1100858/1096300/1096898/1097089/1103215/1100681/1100647/1103202/1102611/1096916/1098427/1095713/1100184/1102209/1096309/1100195/1099607/1099710/1097646/1096321/1096263/1102581/1099798/1101740/1095726/1103062/1100853/1095579/1099300/1099939/1103134/1103132/1102865/1098783/1101581/1099089/1096521/1095493/1100393	41	SCO0062/SCO0155/SCO0289/SCO0302/SCO0840/SCO0877/SCO0886/SCO0898/SCO1003/SCO1098/SCO1472/SCO1490/SCO1658/SCO2213/SCO2994/SCO3346/SCO3653/SCO3864/SCO4167/SCO4270/SCO4358/SCO4499/SCO4743/SCO4754/SCO4952/SCO5206/SCO5240/SCO5413/SCO5418/SCO5455/SCO6140/SCO6299/SCO6770/SCO7143/SCO7173/SCO7427/SCO7624/SCO7694/SCO7696/SCO7765/SCO7778
GO:0051252	regulation of RNA metabolic process	41/178	443/2857	0.00411837	0.0706459	0.0655271	1100895/1096426/1100858/1096300/1096898/1097089/1103215/1100681/1100647/1103202/1102611/1096916/1098427/1095713/1100184/1102209/1096309/1100195/1099607/1099710/1097646/1096321/1096263/1102581/1099798/1101740/1095726/1103062/1100853/1095579/1099300/1099939/1103134/1103132/1102865/1098783/1101581/1099089/1096521/1095493/1100393	41	SCO0062/SCO0155/SCO0289/SCO0302/SCO0840/SCO0877/SCO0886/SCO0898/SCO1003/SCO1098/SCO1472/SCO1490/SCO1658/SCO2213/SCO2994/SCO3346/SCO3653/SCO3864/SCO4167/SCO4270/SCO4358/SCO4499/SCO4743/SCO4754/SCO4952/SCO5206/SCO5240/SCO5413/SCO5418/SCO5455/SCO6140/SCO6299/SCO6770/SCO7143/SCO7173/SCO7427/SCO7624/SCO7694/SCO7696/SCO7765/SCO7778
GO:1903506	regulation of nucleic acid-templated transcription	41/178	443/2857	0.00411837	0.0706459	0.0655271	1100895/1096426/1100858/1096300/1096898/1097089/1103215/1100681/1100647/1103202/1102611/1096916/1098427/1095713/1100184/1102209/1096309/1100195/1099607/1099710/1097646/1096321/1096263/1102581/1099798/1101740/1095726/1103062/1100853/1095579/1099300/1099939/1103134/1103132/1102865/1098783/1101581/1099089/1096521/1095493/1100393	41	SCO0062/SCO0155/SCO0289/SCO0302/SCO0840/SCO0877/SCO0886/SCO0898/SCO1003/SCO1098/SCO1472/SCO1490/SCO1658/SCO2213/SCO2994/SCO3346/SCO3653/SCO3864/SCO4167/SCO4270/SCO4358/SCO4499/SCO4743/SCO4754/SCO4952/SCO5206/SCO5240/SCO5413/SCO5418/SCO5455/SCO6140/SCO6299/SCO6770/SCO7143/SCO7173/SCO7427/SCO7624/SCO7694/SCO7696/SCO7765/SCO7778
GO:2001141	regulation of RNA biosynthetic process	41/178	443/2857	0.00411837	0.0706459	0.0655271	1100895/1096426/1100858/1096300/1096898/1097089/1103215/1100681/1100647/1103202/1102611/1096916/1098427/1095713/1100184/1102209/1096309/1100195/1099607/1099710/1097646/1096321/1096263/1102581/1099798/1101740/1095726/1103062/1100853/1095579/1099300/1099939/1103134/1103132/1102865/1098783/1101581/1099089/1096521/1095493/1100393	41	SCO0062/SCO0155/SCO0289/SCO0302/SCO0840/SCO0877/SCO0886/SCO0898/SCO1003/SCO1098/SCO1472/SCO1490/SCO1658/SCO2213/SCO2994/SCO3346/SCO3653/SCO3864/SCO4167/SCO4270/SCO4358/SCO4499/SCO4743/SCO4754/SCO4952/SCO5206/SCO5240/SCO5413/SCO5418/SCO5455/SCO6140/SCO6299/SCO6770/SCO7143/SCO7173/SCO7427/SCO7624/SCO7694/SCO7696/SCO7765/SCO7778
GO:0019219	regulation of nucleobase-containing compound metabolic process	41/178	447/2857	0.0048621	0.0803147	0.0744953	1100895/1096426/1100858/1096300/1096898/1097089/1103215/1100681/1100647/1103202/1102611/1096916/1098427/1095713/1100184/1102209/1096309/1100195/1099607/1099710/1097646/1096321/1096263/1102581/1099798/1101740/1095726/1103062/1100853/1095579/1099300/1099939/1103134/1103132/1102865/1098783/1101581/1099089/1096521/1095493/1100393	41	SCO0062/SCO0155/SCO0289/SCO0302/SCO0840/SCO0877/SCO0886/SCO0898/SCO1003/SCO1098/SCO1472/SCO1490/SCO1658/SCO2213/SCO2994/SCO3346/SCO3653/SCO3864/SCO4167/SCO4270/SCO4358/SCO4499/SCO4743/SCO4754/SCO4952/SCO5206/SCO5240/SCO5413/SCO5418/SCO5455/SCO6140/SCO6299/SCO6770/SCO7143/SCO7173/SCO7427/SCO7624/SCO7694/SCO7696/SCO7765/SCO7778
GO:0006399	tRNA metabolic process	9/178	54/2857	0.00534832	0.0851911	0.0790185	1099332/1100191/1097082/1101035/1101013/1100792/1099548/1095922/1099675	9	SCO0499/SCO1651/SCO3896/SCO4111/SCO4235/SCO4750/SCO5352/SCO5572/SCO5594
GO:0006400	tRNA modification	5/178	20/2857	0.00638499	0.0905541	0.0839928	1100191/1097082/1101035/1099548/1095922	5	SCO0499/SCO1651/SCO4111/SCO4750/SCO5594
GO:0009889	regulation of biosynthetic process	41/178	455/2857	0.00670019	0.0905541	0.0839928	1100895/1096426/1100858/1096300/1096898/1097089/1103215/1100681/1100647/1103202/1102611/1096916/1098427/1095713/1100184/1102209/1096309/1100195/1099607/1099710/1097646/1096321/1096263/1102581/1099798/1101740/1095726/1103062/1100853/1095579/1099300/1099939/1103134/1103132/1102865/1098783/1101581/1099089/1096521/1095493/1100393	41	SCO0062/SCO0155/SCO0289/SCO0302/SCO0840/SCO0877/SCO0886/SCO0898/SCO1003/SCO1098/SCO1472/SCO1490/SCO1658/SCO2213/SCO2994/SCO3346/SCO3653/SCO3864/SCO4167/SCO4270/SCO4358/SCO4499/SCO4743/SCO4754/SCO4952/SCO5206/SCO5240/SCO5413/SCO5418/SCO5455/SCO6140/SCO6299/SCO6770/SCO7143/SCO7173/SCO7427/SCO7624/SCO7694/SCO7696/SCO7765/SCO7778
GO:0010556	regulation of macromolecule biosynthetic process	41/178	455/2857	0.00670019	0.0905541	0.0839928	1100895/1096426/1100858/1096300/1096898/1097089/1103215/1100681/1100647/1103202/1102611/1096916/1098427/1095713/1100184/1102209/1096309/1100195/1099607/1099710/1097646/1096321/1096263/1102581/1099798/1101740/1095726/1103062/1100853/1095579/1099300/1099939/1103134/1103132/1102865/1098783/1101581/1099089/1096521/1095493/1100393	41	SCO0062/SCO0155/SCO0289/SCO0302/SCO0840/SCO0877/SCO0886/SCO0898/SCO1003/SCO1098/SCO1472/SCO1490/SCO1658/SCO2213/SCO2994/SCO3346/SCO3653/SCO3864/SCO4167/SCO4270/SCO4358/SCO4499/SCO4743/SCO4754/SCO4952/SCO5206/SCO5240/SCO5413/SCO5418/SCO5455/SCO6140/SCO6299/SCO6770/SCO7143/SCO7173/SCO7427/SCO7624/SCO7694/SCO7696/SCO7765/SCO7778
GO:0031326	regulation of cellular biosynthetic process	41/178	455/2857	0.00670019	0.0905541	0.0839928	1100895/1096426/1100858/1096300/1096898/1097089/1103215/1100681/1100647/1103202/1102611/1096916/1098427/1095713/1100184/1102209/1096309/1100195/1099607/1099710/1097646/1096321/1096263/1102581/1099798/1101740/1095726/1103062/1100853/1095579/1099300/1099939/1103134/1103132/1102865/1098783/1101581/1099089/1096521/1095493/1100393	41	SCO0062/SCO0155/SCO0289/SCO0302/SCO0840/SCO0877/SCO0886/SCO0898/SCO1003/SCO1098/SCO1472/SCO1490/SCO1658/SCO2213/SCO2994/SCO3346/SCO3653/SCO3864/SCO4167/SCO4270/SCO4358/SCO4499/SCO4743/SCO4754/SCO4952/SCO5206/SCO5240/SCO5413/SCO5418/SCO5455/SCO6140/SCO6299/SCO6770/SCO7143/SCO7173/SCO7427/SCO7624/SCO7694/SCO7696/SCO7765/SCO7778
GO:2000112	regulation of cellular macromolecule biosynthetic process	41/178	455/2857	0.00670019	0.0905541	0.0839928	1100895/1096426/1100858/1096300/1096898/1097089/1103215/1100681/1100647/1103202/1102611/1096916/1098427/1095713/1100184/1102209/1096309/1100195/1099607/1099710/1097646/1096321/1096263/1102581/1099798/1101740/1095726/1103062/1100853/1095579/1099300/1099939/1103134/1103132/1102865/1098783/1101581/1099089/1096521/1095493/1100393	41	SCO0062/SCO0155/SCO0289/SCO0302/SCO0840/SCO0877/SCO0886/SCO0898/SCO1003/SCO1098/SCO1472/SCO1490/SCO1658/SCO2213/SCO2994/SCO3346/SCO3653/SCO3864/SCO4167/SCO4270/SCO4358/SCO4499/SCO4743/SCO4754/SCO4952/SCO5206/SCO5240/SCO5413/SCO5418/SCO5455/SCO6140/SCO6299/SCO6770/SCO7143/SCO7173/SCO7427/SCO7624/SCO7694/SCO7696/SCO7765/SCO7778
GO:0010468	regulation of gene expression	41/178	460/2857	0.00812592	0.100671	0.0933768	1100895/1096426/1100858/1096300/1096898/1097089/1103215/1100681/1100647/1103202/1102611/1096916/1098427/1095713/1100184/1102209/1096309/1100195/1099607/1099710/1097646/1096321/1096263/1102581/1099798/1101740/1095726/1103062/1100853/1095579/1099300/1099939/1103134/1103132/1102865/1098783/1101581/1099089/1096521/1095493/1100393	41	SCO0062/SCO0155/SCO0289/SCO0302/SCO0840/SCO0877/SCO0886/SCO0898/SCO1003/SCO1098/SCO1472/SCO1490/SCO1658/SCO2213/SCO2994/SCO3346/SCO3653/SCO3864/SCO4167/SCO4270/SCO4358/SCO4499/SCO4743/SCO4754/SCO4952/SCO5206/SCO5240/SCO5413/SCO5418/SCO5455/SCO6140/SCO6299/SCO6770/SCO7143/SCO7173/SCO7427/SCO7624/SCO7694/SCO7696/SCO7765/SCO7778
GO:0051171	regulation of nitrogen compound metabolic process	41/178	460/2857	0.00812592	0.100671	0.0933768	1100895/1096426/1100858/1096300/1096898/1097089/1103215/1100681/1100647/1103202/1102611/1096916/1098427/1095713/1100184/1102209/1096309/1100195/1099607/1099710/1097646/1096321/1096263/1102581/1099798/1101740/1095726/1103062/1100853/1095579/1099300/1099939/1103134/1103132/1102865/1098783/1101581/1099089/1096521/1095493/1100393	41	SCO0062/SCO0155/SCO0289/SCO0302/SCO0840/SCO0877/SCO0886/SCO0898/SCO1003/SCO1098/SCO1472/SCO1490/SCO1658/SCO2213/SCO2994/SCO3346/SCO3653/SCO3864/SCO4167/SCO4270/SCO4358/SCO4499/SCO4743/SCO4754/SCO4952/SCO5206/SCO5240/SCO5413/SCO5418/SCO5455/SCO6140/SCO6299/SCO6770/SCO7143/SCO7173/SCO7427/SCO7624/SCO7694/SCO7696/SCO7765/SCO7778
GO:0080090	regulation of primary metabolic process	41/178	460/2857	0.00812592	0.100671	0.0933768	1100895/1096426/1100858/1096300/1096898/1097089/1103215/1100681/1100647/1103202/1102611/1096916/1098427/1095713/1100184/1102209/1096309/1100195/1099607/1099710/1097646/1096321/1096263/1102581/1099798/1101740/1095726/1103062/1100853/1095579/1099300/1099939/1103134/1103132/1102865/1098783/1101581/1099089/1096521/1095493/1100393	41	SCO0062/SCO0155/SCO0289/SCO0302/SCO0840/SCO0877/SCO0886/SCO0898/SCO1003/SCO1098/SCO1472/SCO1490/SCO1658/SCO2213/SCO2994/SCO3346/SCO3653/SCO3864/SCO4167/SCO4270/SCO4358/SCO4499/SCO4743/SCO4754/SCO4952/SCO5206/SCO5240/SCO5413/SCO5418/SCO5455/SCO6140/SCO6299/SCO6770/SCO7143/SCO7173/SCO7427/SCO7624/SCO7694/SCO7696/SCO7765/SCO7778
GO:0031323	regulation of cellular metabolic process	41/178	461/2857	0.00843986	0.101735	0.0943632	1100895/1096426/1100858/1096300/1096898/1097089/1103215/1100681/1100647/1103202/1102611/1096916/1098427/1095713/1100184/1102209/1096309/1100195/1099607/1099710/1097646/1096321/1096263/1102581/1099798/1101740/1095726/1103062/1100853/1095579/1099300/1099939/1103134/1103132/1102865/1098783/1101581/1099089/1096521/1095493/1100393	41	SCO0062/SCO0155/SCO0289/SCO0302/SCO0840/SCO0877/SCO0886/SCO0898/SCO1003/SCO1098/SCO1472/SCO1490/SCO1658/SCO2213/SCO2994/SCO3346/SCO3653/SCO3864/SCO4167/SCO4270/SCO4358/SCO4499/SCO4743/SCO4754/SCO4952/SCO5206/SCO5240/SCO5413/SCO5418/SCO5455/SCO6140/SCO6299/SCO6770/SCO7143/SCO7173/SCO7427/SCO7624/SCO7694/SCO7696/SCO7765/SCO7778
GO:0006144	purine nucleobase metabolic process	4/178	14/2857	0.00889885	0.104444	0.0968766	1096940/1099524/1097980/1099523	4	SCO1514/SCO2546/SCO4086/SCO4087
GO:0060255	regulation of macromolecule metabolic process	41/178	464/2857	0.00944374	0.107998	0.100172	1100895/1096426/1100858/1096300/1096898/1097089/1103215/1100681/1100647/1103202/1102611/1096916/1098427/1095713/1100184/1102209/1096309/1100195/1099607/1099710/1097646/1096321/1096263/1102581/1099798/1101740/1095726/1103062/1100853/1095579/1099300/1099939/1103134/1103132/1102865/1098783/1101581/1099089/1096521/1095493/1100393	41	SCO0062/SCO0155/SCO0289/SCO0302/SCO0840/SCO0877/SCO0886/SCO0898/SCO1003/SCO1098/SCO1472/SCO1490/SCO1658/SCO2213/SCO2994/SCO3346/SCO3653/SCO3864/SCO4167/SCO4270/SCO4358/SCO4499/SCO4743/SCO4754/SCO4952/SCO5206/SCO5240/SCO5413/SCO5418/SCO5455/SCO6140/SCO6299/SCO6770/SCO7143/SCO7173/SCO7427/SCO7624/SCO7694/SCO7696/SCO7765/SCO7778
GO:0019222	regulation of metabolic process	41/178	467/2857	0.0105461	0.117589	0.109069	1100895/1096426/1100858/1096300/1096898/1097089/1103215/1100681/1100647/1103202/1102611/1096916/1098427/1095713/1100184/1102209/1096309/1100195/1099607/1099710/1097646/1096321/1096263/1102581/1099798/1101740/1095726/1103062/1100853/1095579/1099300/1099939/1103134/1103132/1102865/1098783/1101581/1099089/1096521/1095493/1100393	41	SCO0062/SCO0155/SCO0289/SCO0302/SCO0840/SCO0877/SCO0886/SCO0898/SCO1003/SCO1098/SCO1472/SCO1490/SCO1658/SCO2213/SCO2994/SCO3346/SCO3653/SCO3864/SCO4167/SCO4270/SCO4358/SCO4499/SCO4743/SCO4754/SCO4952/SCO5206/SCO5240/SCO5413/SCO5418/SCO5455/SCO6140/SCO6299/SCO6770/SCO7143/SCO7173/SCO7427/SCO7624/SCO7694/SCO7696/SCO7765/SCO7778
GO:0033212	iron import into cell	4/178	15/2857	0.0115544	0.125689	0.116582	1101087/1095882/1097217/1097218	4	SCO0459/SCO1786/SCO1787/SCO5648
GO:0022613	ribonucleoprotein complex biogenesis	7/178	42/2857	0.0136142	0.141207	0.130976	1096898/1097986/1101034/1101013/1098583/1098587/1097973	7	SCO1472/SCO2539/SCO2552/SCO3149/SCO3153/SCO5572/SCO5593
GO:0042254	ribosome biogenesis	7/178	42/2857	0.0136142	0.141207	0.130976	1096898/1097986/1101034/1101013/1098583/1098587/1097973	7	SCO1472/SCO2539/SCO2552/SCO3149/SCO3153/SCO5572/SCO5593
GO:0051188	cofactor biosynthetic process	16/178	149/2857	0.0208129	0.210968	0.195681	1101472/1099996/1098745/1097364/1099932/1096985/1097368/1098753/1098752/1099767/1101701/1097993/1099766/1101009/1096984/1098751	16	SCO1553/SCO1554/SCO1930/SCO1934/SCO2559/SCO3311/SCO3317/SCO3318/SCO3319/SCO4326/SCO4327/SCO4492/SCO4556/SCO5568/SCO6031/SCO6260
GO:0046112	nucleobase biosynthetic process	4/178	18/2857	0.0223751	0.221762	0.205693	1096940/1099524/1097980/1099523	4	SCO1514/SCO2546/SCO4086/SCO4087
GO:0072522	purine-containing compound biosynthetic process	9/178	69/2857	0.0254939	0.24718	0.22927	1096940/1099524/1100265/1097980/1098493/1099523/1100211/1101701/1101009	9	SCO1514/SCO2546/SCO3060/SCO4086/SCO4087/SCO4770/SCO4824/SCO5568/SCO6260
GO:1901661	quinone metabolic process	3/178	11/2857	0.027059	0.251423	0.233206	1099996/1099767/1099766	3	SCO4326/SCO4327/SCO4556
GO:1901663	quinone biosynthetic process	3/178	11/2857	0.027059	0.251423	0.233206	1099996/1099767/1099766	3	SCO4326/SCO4327/SCO4556
GO:0042181	ketone biosynthetic process	3/178	12/2857	0.0344602	0.307385	0.285113	1099996/1099767/1099766	3	SCO4326/SCO4327/SCO4556
GO:0046165	alcohol biosynthetic process	3/178	12/2857	0.0344602	0.307385	0.285113	1099294/1102198/1102199	3	SCO3858/SCO6759/SCO6760
GO:0006164	purine nucleotide biosynthetic process	8/178	63/2857	0.0395022	0.34545	0.32042	1096940/1099524/1100265/1098493/1099523/1100211/1101701/1101009	8	SCO1514/SCO3060/SCO4086/SCO4087/SCO4770/SCO4824/SCO5568/SCO6260
GO:0006189	'de novo' IMP biosynthetic process	3/178	13/2857	0.0427954	0.367053	0.340457	1099524/1098493/1099523	3	SCO3060/SCO4086/SCO4087
GO:0006879	cellular iron ion homeostasis	4/178	22/2857	0.0440742	0.370888	0.344015	1101087/1095882/1097217/1097218	4	SCO0459/SCO1786/SCO1787/SCO5648
GO:0046916	cellular transition metal ion homeostasis	4/178	23/2857	0.0508473	0.412325	0.382449	1101087/1095882/1097217/1097218	4	SCO0459/SCO1786/SCO1787/SCO5648
GO:0055072	iron ion homeostasis	4/178	23/2857	0.0508473	0.412325	0.382449	1101087/1095882/1097217/1097218	4	SCO0459/SCO1786/SCO1787/SCO5648
GO:0006188	IMP biosynthetic process	3/178	14/2857	0.0520399	0.414461	0.38443	1099524/1098493/1099523	3	SCO3060/SCO4086/SCO4087
GO:0006875	cellular metal ion homeostasis	4/178	24/2857	0.0581581	0.455061	0.422089	1101087/1095882/1097217/1097218	4	SCO0459/SCO1786/SCO1787/SCO5648
GO:0006721	terpenoid metabolic process	3/178	15/2857	0.0621613	0.462066	0.428586	1102198/1102199/1098582	3	SCO3148/SCO6759/SCO6760
GO:0016114	terpenoid biosynthetic process	3/178	15/2857	0.0621613	0.462066	0.428586	1102198/1102199/1098582	3	SCO3148/SCO6759/SCO6760
GO:0046040	IMP metabolic process	3/178	15/2857	0.0621613	0.462066	0.428586	1099524/1098493/1099523	3	SCO3060/SCO4086/SCO4087
GO:0008299	isoprenoid biosynthetic process	4/178	25/2857	0.0660001	0.469214	0.435217	1099294/1102198/1102199/1098582	4	SCO3148/SCO3858/SCO6759/SCO6760
GO:0055076	transition metal ion homeostasis	4/178	25/2857	0.0660001	0.469214	0.435217	1101087/1095882/1097217/1097218	4	SCO0459/SCO1786/SCO1787/SCO5648
GO:0044085	cellular component biogenesis	11/178	107/2857	0.0662792	0.469214	0.435217	1096441/1096898/1096925/1097986/1101034/1101013/1100177/1098583/1098587/1097587/1097973	11	SCO1018/SCO1472/SCO1499/SCO2153/SCO2539/SCO2552/SCO3149/SCO3153/SCO4736/SCO5572/SCO5593
GO:0009152	purine ribonucleotide biosynthetic process	7/178	59/2857	0.071119	0.481682	0.446781	1096940/1099524/1098493/1099523/1100211/1101701/1101009	7	SCO1514/SCO3060/SCO4086/SCO4087/SCO4770/SCO5568/SCO6260
GO:0009247	glycolipid biosynthetic process	3/178	16/2857	0.0731207	0.481682	0.446781	1100290/1097183/1096849	3	SCO1423/SCO1752/SCO4849
GO:0030003	cellular cation homeostasis	4/178	26/2857	0.074364	0.481682	0.446781	1101087/1095882/1097217/1097218	4	SCO0459/SCO1786/SCO1787/SCO5648
GO:0055065	metal ion homeostasis	4/178	26/2857	0.074364	0.481682	0.446781	1101087/1095882/1097217/1097218	4	SCO0459/SCO1786/SCO1787/SCO5648
GO:0009127	purine nucleoside monophosphate biosynthetic process	6/178	48/2857	0.0747565	0.481682	0.446781	1096940/1099524/1098493/1099523/1100211/1101701	6	SCO1514/SCO3060/SCO4086/SCO4087/SCO4770/SCO6260
GO:0009168	purine ribonucleoside monophosphate biosynthetic process	6/178	48/2857	0.0747565	0.481682	0.446781	1096940/1099524/1098493/1099523/1100211/1101701	6	SCO1514/SCO3060/SCO4086/SCO4087/SCO4770/SCO6260
GO:1901137	carbohydrate derivative biosynthetic process	15/178	162/2857	0.0756004	0.481682	0.446781	1100290/1096940/1099524/1097183/1096441/1096985/1098493/1096925/1099523/1096849/1100211/1100177/1101701/1097587/1101009	15	SCO1018/SCO1423/SCO1499/SCO1514/SCO1554/SCO1752/SCO2153/SCO3060/SCO4086/SCO4087/SCO4736/SCO4770/SCO4849/SCO5568/SCO6260
GO:0006873	cellular ion homeostasis	4/178	27/2857	0.0832377	0.522873	0.484988	1101087/1095882/1097217/1097218	4	SCO0459/SCO1786/SCO1787/SCO5648
GO:0006720	isoprenoid metabolic process	4/178	28/2857	0.0926068	0.56579	0.524794	1099294/1102198/1102199/1098582	4	SCO3148/SCO3858/SCO6759/SCO6760
GO:0009112	nucleobase metabolic process	4/178	28/2857	0.0926068	0.56579	0.524794	1096940/1099524/1097980/1099523	4	SCO1514/SCO2546/SCO4086/SCO4087
GO:0009116	nucleoside metabolic process	6/178	51/2857	0.0943141	0.568433	0.527246	1096940/1096985/1099523/1100211/1099767/1101287	6	SCO1514/SCO1554/SCO4086/SCO4327/SCO4770/SCO5845
GO:0006563	L-serine metabolic process	3/178	18/2857	0.097374	0.571432	0.530028	1098343/1097242/1100804	3	SCO1808/SCO2910/SCO5364
GO:0006664	glycolipid metabolic process	3/178	18/2857	0.097374	0.571432	0.530028	1100290/1097183/1096849	3	SCO1423/SCO1752/SCO4849
GO:0055082	cellular chemical homeostasis	4/178	29/2857	0.102455	0.59344	0.550441	1101087/1095882/1097217/1097218	4	SCO0459/SCO1786/SCO1787/SCO5648
GO:0051186	cofactor metabolic process	18/178	212/2857	0.105618	0.603916	0.560158	1101472/1099996/1100265/1098745/1097364/1099932/1096985/1097368/1098753/1098752/1099767/1100804/1101701/1097993/1099766/1101009/1096984/1098751	18	SCO1553/SCO1554/SCO1930/SCO1934/SCO2559/SCO3311/SCO3317/SCO3318/SCO3319/SCO4326/SCO4327/SCO4492/SCO4556/SCO4824/SCO5364/SCO5568/SCO6031/SCO6260
GO:0044267	cellular protein metabolic process	17/178	199/2857	0.109156	0.603925	0.560166	1097183/1100192/1099344/1099316/1099342/1101036/1101032/1098752/1098559/1101037/1100168/1100167/1100792/1100801/1095922/1100165/1099675	17	SCO0499/SCO1752/SCO3125/SCO3318/SCO3880/SCO3906/SCO3908/SCO4235/SCO4724/SCO4726/SCO4727/SCO4751/SCO5352/SCO5361/SCO5591/SCO5595/SCO5596
GO:0006284	base-excision repair	3/178	19/2857	0.11057	0.603925	0.560166	1098471/1101014/1096537	3	SCO1114/SCO3038/SCO5573
GO:0042180	cellular ketone metabolic process	3/178	19/2857	0.11057	0.603925	0.560166	1099996/1099767/1099766	3	SCO4326/SCO4327/SCO4556
GO:0071840	cellular component organization or biogenesis	14/178	158/2857	0.111035	0.603925	0.560166	1096441/1096898/1099319/1096925/1097524/1097986/1096916/1101034/1101013/1100177/1098583/1098587/1097587/1097973	14	SCO1018/SCO1472/SCO1490/SCO1499/SCO2090/SCO2153/SCO2539/SCO2552/SCO3149/SCO3153/SCO3883/SCO4736/SCO5572/SCO5593
GO:0008654	phospholipid biosynthetic process	5/178	42/2857	0.116969	0.626305	0.580925	1100290/1097183/1096953/1097190/1098582	5	SCO1527/SCO1752/SCO1759/SCO3148/SCO4849
GO:0006281	DNA repair	8/178	80/2857	0.121872	0.626305	0.580925	1098986/1097944/1098471/1100624/1101014/1102783/1096537/1097211	8	SCO1114/SCO1780/SCO2510/SCO3038/SCO3550/SCO5183/SCO5573/SCO7345
GO:0000725	recombinational repair	2/178	10/2857	0.12498	0.626305	0.580925	1100624/1097211	2	SCO1780/SCO5183
GO:0006730	one-carbon metabolic process	2/178	10/2857	0.12498	0.626305	0.580925	1100265/1100804	2	SCO4824/SCO5364
GO:0042451	purine nucleoside biosynthetic process	2/178	10/2857	0.12498	0.626305	0.580925	1096940/1100211	2	SCO1514/SCO4770
GO:0046129	purine ribonucleoside biosynthetic process	2/178	10/2857	0.12498	0.626305	0.580925	1096940/1100211	2	SCO1514/SCO4770
GO:0046653	tetrahydrofolate metabolic process	2/178	10/2857	0.12498	0.626305	0.580925	1100265/1100804	2	SCO4824/SCO5364
GO:1901615	organic hydroxy compound metabolic process	6/178	56/2857	0.132377	0.633762	0.587841	1096924/1097089/1099294/1102198/1096186/1102199	6	SCO0763/SCO1498/SCO1658/SCO3858/SCO6759/SCO6760
GO:0055080	cation homeostasis	4/178	32/2857	0.13468	0.633762	0.587841	1101087/1095882/1097217/1097218	4	SCO0459/SCO1786/SCO1787/SCO5648
GO:0006066	alcohol metabolic process	4/178	33/2857	0.146244	0.633762	0.587841	1097089/1099294/1102198/1102199	4	SCO1658/SCO3858/SCO6759/SCO6760
GO:0009252	peptidoglycan biosynthetic process	4/178	33/2857	0.146244	0.633762	0.587841	1096441/1096925/1100177/1097587	4	SCO1018/SCO1499/SCO2153/SCO4736
GO:0098771	inorganic ion homeostasis	4/178	33/2857	0.146244	0.633762	0.587841	1101087/1095882/1097217/1097218	4	SCO0459/SCO1786/SCO1787/SCO5648
GO:0006271	DNA strand elongation involved in DNA replication	2/178	11/2857	0.14674	0.633762	0.587841	1102783/1102722	2	SCO7284/SCO7345
GO:0022616	DNA strand elongation	2/178	11/2857	0.14674	0.633762	0.587841	1102783/1102722	2	SCO7284/SCO7345
GO:0042274	ribosomal small subunit biogenesis	2/178	11/2857	0.14674	0.633762	0.587841	1101034/1097973	2	SCO2539/SCO5593
GO:0006974	cellular response to DNA damage stimulus	8/178	84/2857	0.149166	0.633762	0.587841	1098986/1097944/1098471/1100624/1101014/1102783/1096537/1097211	8	SCO1114/SCO1780/SCO2510/SCO3038/SCO3550/SCO5183/SCO5573/SCO7345
GO:0009156	ribonucleoside monophosphate biosynthetic process	6/178	58/2857	0.14939	0.633762	0.587841	1096940/1099524/1098493/1099523/1100211/1101701	6	SCO1514/SCO3060/SCO4086/SCO4087/SCO4770/SCO6260
GO:0009260	ribonucleotide biosynthetic process	7/178	71/2857	0.150245	0.633762	0.587841	1096940/1099524/1098493/1099523/1100211/1101701/1101009	7	SCO1514/SCO3060/SCO4086/SCO4087/SCO4770/SCO5568/SCO6260
GO:0046467	membrane lipid biosynthetic process	3/178	22/2857	0.153798	0.633762	0.587841	1100290/1097183/1096849	3	SCO1423/SCO1752/SCO4849
GO:0046390	ribose phosphate biosynthetic process	7/178	73/2857	0.166383	0.633762	0.587841	1096940/1099524/1098493/1099523/1100211/1101701/1101009	7	SCO1514/SCO3060/SCO4086/SCO4087/SCO4770/SCO5568/SCO6260
GO:0000105	histidine biosynthetic process	2/178	12/2857	0.169196	0.633762	0.587841	1100265/1096864	2	SCO1438/SCO4824
GO:0009085	lysine biosynthetic process	2/178	12/2857	0.169196	0.633762	0.587841	1101183/1101178	2	SCO5739/SCO5744
GO:0009089	lysine biosynthetic process via diaminopimelate	2/178	12/2857	0.169196	0.633762	0.587841	1101183/1101178	2	SCO5739/SCO5744
GO:0046451	diaminopimelate metabolic process	2/178	12/2857	0.169196	0.633762	0.587841	1101183/1101178	2	SCO5739/SCO5744
GO:0009070	serine family amino acid biosynthetic process	3/178	23/2857	0.169241	0.633762	0.587841	1098343/1097242/1100804	3	SCO1808/SCO2910/SCO5364
GO:1901617	organic hydroxy compound biosynthetic process	3/178	23/2857	0.169241	0.633762	0.587841	1099294/1102198/1102199	3	SCO3858/SCO6759/SCO6760
GO:0008610	lipid biosynthetic process	10/178	114/2857	0.169358	0.633762	0.587841	1100290/1097183/1096953/1099294/1102198/1096849/1097190/1102199/1098582/1097879	10	SCO1423/SCO1527/SCO1752/SCO1759/SCO2445/SCO3148/SCO3858/SCO4849/SCO6759/SCO6760
GO:0051716	cellular response to stimulus	17/178	213/2857	0.169365	0.633762	0.587841	1100895/1098986/1097944/1100804/1098471/1097646/1096321/1100624/1101014/1102783/1099641/1096537/1101581/1099089/1097211/1095882/1100844	17	SCO0459/SCO0898/SCO1114/SCO1780/SCO2213/SCO2510/SCO3038/SCO3550/SCO3653/SCO4201/SCO5183/SCO5364/SCO5404/SCO5455/SCO5573/SCO6140/SCO7345
GO:0006518	peptide metabolic process	12/178	142/2857	0.170453	0.633762	0.587841	1099344/1099316/1099342/1101036/1101032/1098559/1101037/1100168/1100167/1100792/1099713/1099675	12	SCO3125/SCO3880/SCO3906/SCO3908/SCO4235/SCO4273/SCO4726/SCO4727/SCO5352/SCO5591/SCO5595/SCO5596
GO:0006023	aminoglycan biosynthetic process	4/178	35/2857	0.170466	0.633762	0.587841	1096441/1096925/1100177/1097587	4	SCO1018/SCO1499/SCO2153/SCO4736
GO:0006024	glycosaminoglycan biosynthetic process	4/178	35/2857	0.170466	0.633762	0.587841	1096441/1096925/1100177/1097587	4	SCO1018/SCO1499/SCO2153/SCO4736
GO:0009273	peptidoglycan-based cell wall biogenesis	4/178	35/2857	0.170466	0.633762	0.587841	1096441/1096925/1100177/1097587	4	SCO1018/SCO1499/SCO2153/SCO4736
GO:0000160	phosphorelay signal transduction system	7/178	74/2857	0.174732	0.633762	0.587841	1100895/1097646/1096321/1099641/1101581/1099089/1100844	7	SCO0898/SCO2213/SCO3653/SCO4201/SCO5404/SCO5455/SCO6140
GO:0045892	negative regulation of transcription, DNA-templated	7/178	74/2857	0.174732	0.633762	0.587841	1097089/1103215/1100681/1100647/1099798/1103062/1099300	7	SCO1658/SCO3864/SCO4358/SCO5206/SCO5240/SCO7624/SCO7778
GO:0006412	translation	10/178	115/2857	0.176037	0.633762	0.587841	1099344/1099316/1099342/1101036/1101032/1098559/1100168/1100167/1100792/1099675	10	SCO3125/SCO3880/SCO3906/SCO3908/SCO4235/SCO4726/SCO4727/SCO5352/SCO5591/SCO5595
GO:0009124	nucleoside monophosphate biosynthetic process	6/178	61/2857	0.17664	0.633762	0.587841	1096940/1099524/1098493/1099523/1100211/1101701	6	SCO1514/SCO3060/SCO4086/SCO4087/SCO4770/SCO6260
GO:0009126	purine nucleoside monophosphate metabolic process	6/178	61/2857	0.17664	0.633762	0.587841	1096940/1099524/1098493/1099523/1100211/1101701	6	SCO1514/SCO3060/SCO4086/SCO4087/SCO4770/SCO6260
GO:0009167	purine ribonucleoside monophosphate metabolic process	6/178	61/2857	0.17664	0.633762	0.587841	1096940/1099524/1098493/1099523/1100211/1101701	6	SCO1514/SCO3060/SCO4086/SCO4087/SCO4770/SCO6260
GO:0090407	organophosphate biosynthetic process	13/178	158/2857	0.181512	0.633762	0.587841	1100290/1096940/1099524/1097183/1100265/1098493/1096953/1099523/1100211/1097190/1098582/1101701/1101009	13	SCO1514/SCO1527/SCO1752/SCO1759/SCO3060/SCO3148/SCO4086/SCO4087/SCO4770/SCO4824/SCO4849/SCO5568/SCO6260
GO:0009060	aerobic respiration	4/178	36/2857	0.183074	0.633762	0.587841	1102539/1099381/1100722/1100297	4	SCO3945/SCO4856/SCO5281/SCO7101
GO:0050801	ion homeostasis	4/178	36/2857	0.183074	0.633762	0.587841	1101087/1095882/1097217/1097218	4	SCO0459/SCO1786/SCO1787/SCO5648
GO:0045934	negative regulation of nucleobase-containing compound metabolic process	7/178	75/2857	0.183259	0.633762	0.587841	1097089/1103215/1100681/1100647/1099798/1103062/1099300	7	SCO1658/SCO3864/SCO4358/SCO5206/SCO5240/SCO7624/SCO7778
GO:0051253	negative regulation of RNA metabolic process	7/178	75/2857	0.183259	0.633762	0.587841	1097089/1103215/1100681/1100647/1099798/1103062/1099300	7	SCO1658/SCO3864/SCO4358/SCO5206/SCO5240/SCO7624/SCO7778
GO:1902679	negative regulation of RNA biosynthetic process	7/178	75/2857	0.183259	0.633762	0.587841	1097089/1103215/1100681/1100647/1099798/1103062/1099300	7	SCO1658/SCO3864/SCO4358/SCO5206/SCO5240/SCO7624/SCO7778
GO:1903507	negative regulation of nucleic acid-templated transcription	7/178	75/2857	0.183259	0.633762	0.587841	1097089/1103215/1100681/1100647/1099798/1103062/1099300	7	SCO1658/SCO3864/SCO4358/SCO5206/SCO5240/SCO7624/SCO7778
GO:0006643	membrane lipid metabolic process	3/178	24/2857	0.18511	0.633762	0.587841	1100290/1097183/1096849	3	SCO1423/SCO1752/SCO4849
GO:0009163	nucleoside biosynthetic process	3/178	24/2857	0.18511	0.633762	0.587841	1096940/1096985/1100211	3	SCO1514/SCO1554/SCO4770
GO:0006464	cellular protein modification process	6/178	62/2857	0.18615	0.633762	0.587841	1097183/1100192/1098752/1100801/1095922/1100165	6	SCO0499/SCO1752/SCO3318/SCO4724/SCO4751/SCO5361
GO:0036211	protein modification process	6/178	62/2857	0.18615	0.633762	0.587841	1097183/1100192/1098752/1100801/1095922/1100165	6	SCO0499/SCO1752/SCO3318/SCO4724/SCO4751/SCO5361
GO:0006760	folic acid-containing compound metabolic process	2/178	13/2857	0.192178	0.64933	0.602281	1100265/1100804	2	SCO4824/SCO5364
GO:1903509	liposaccharide metabolic process	3/178	25/2857	0.201352	0.67521	0.626286	1100290/1097183/1096849	3	SCO1423/SCO1752/SCO4849
GO:1901657	glycosyl compound metabolic process	6/178	64/2857	0.205753	0.684818	0.635198	1096940/1096985/1099523/1100211/1099767/1101287	6	SCO1514/SCO1554/SCO4086/SCO4327/SCO4770/SCO5845
GO:0048878	chemical homeostasis	4/178	38/2857	0.209158	0.688166	0.638304	1101087/1095882/1097217/1097218	4	SCO0459/SCO1786/SCO1787/SCO5648
GO:0035556	intracellular signal transduction	7/178	78/2857	0.209844	0.688166	0.638304	1100895/1097646/1096321/1099641/1101581/1099089/1100844	7	SCO0898/SCO2213/SCO3653/SCO4201/SCO5404/SCO5455/SCO6140
GO:0006553	lysine metabolic process	2/178	14/2857	0.215535	0.689091	0.639162	1101183/1101178	2	SCO5739/SCO5744
GO:0006261	DNA-dependent DNA replication	3/178	26/2857	0.217915	0.689091	0.639162	1102783/1097902/1102722	3	SCO2468/SCO7284/SCO7345
GO:0043650	dicarboxylic acid biosynthetic process	3/178	26/2857	0.217915	0.689091	0.639162	1096924/1101183/1101178	3	SCO1498/SCO5739/SCO5744
GO:0033554	cellular response to stress	9/178	107/2857	0.219793	0.689091	0.639162	1098986/1097944/1098471/1100624/1101014/1102783/1096537/1097211/1095882	9	SCO0459/SCO1114/SCO1780/SCO2510/SCO3038/SCO3550/SCO5183/SCO5573/SCO7345
GO:0044038	cell wall macromolecule biosynthetic process	4/178	39/2857	0.222583	0.689091	0.639162	1096441/1096925/1100177/1097587	4	SCO1018/SCO1499/SCO2153/SCO4736
GO:0070589	cellular component macromolecule biosynthetic process	4/178	39/2857	0.222583	0.689091	0.639162	1096441/1096925/1100177/1097587	4	SCO1018/SCO1499/SCO2153/SCO4736
GO:0009890	negative regulation of biosynthetic process	7/178	80/2857	0.228332	0.689091	0.639162	1097089/1103215/1100681/1100647/1099798/1103062/1099300	7	SCO1658/SCO3864/SCO4358/SCO5206/SCO5240/SCO7624/SCO7778
GO:0010558	negative regulation of macromolecule biosynthetic process	7/178	80/2857	0.228332	0.689091	0.639162	1097089/1103215/1100681/1100647/1099798/1103062/1099300	7	SCO1658/SCO3864/SCO4358/SCO5206/SCO5240/SCO7624/SCO7778
GO:0031327	negative regulation of cellular biosynthetic process	7/178	80/2857	0.228332	0.689091	0.639162	1097089/1103215/1100681/1100647/1099798/1103062/1099300	7	SCO1658/SCO3864/SCO4358/SCO5206/SCO5240/SCO7624/SCO7778
GO:0051172	negative regulation of nitrogen compound metabolic process	7/178	80/2857	0.228332	0.689091	0.639162	1097089/1103215/1100681/1100647/1099798/1103062/1099300	7	SCO1658/SCO3864/SCO4358/SCO5206/SCO5240/SCO7624/SCO7778
GO:2000113	negative regulation of cellular macromolecule biosynthetic process	7/178	80/2857	0.228332	0.689091	0.639162	1097089/1103215/1100681/1100647/1099798/1103062/1099300	7	SCO1658/SCO3864/SCO4358/SCO5206/SCO5240/SCO7624/SCO7778
GO:0009165	nucleotide biosynthetic process	8/178	94/2857	0.228667	0.689091	0.639162	1096940/1099524/1100265/1098493/1099523/1100211/1101701/1101009	8	SCO1514/SCO3060/SCO4086/SCO4087/SCO4770/SCO4824/SCO5568/SCO6260
GO:0031324	negative regulation of cellular metabolic process	7/178	81/2857	0.237782	0.692547	0.642367	1097089/1103215/1100681/1100647/1099798/1103062/1099300	7	SCO1658/SCO3864/SCO4358/SCO5206/SCO5240/SCO7624/SCO7778
GO:0006547	histidine metabolic process	2/178	15/2857	0.239131	0.692547	0.642367	1100265/1096864	2	SCO1438/SCO4824
GO:0042558	pteridine-containing compound metabolic process	2/178	15/2857	0.239131	0.692547	0.642367	1100265/1100804	2	SCO4824/SCO5364
GO:0043094	cellular metabolic compound salvage	2/178	15/2857	0.239131	0.692547	0.642367	1096940/1097980	2	SCO1514/SCO2546
GO:0046474	glycerophospholipid biosynthetic process	2/178	15/2857	0.239131	0.692547	0.642367	1097183/1097190	2	SCO1752/SCO1759
GO:0052803	imidazole-containing compound metabolic process	2/178	15/2857	0.239131	0.692547	0.642367	1100265/1096864	2	SCO1438/SCO4824
GO:0006644	phospholipid metabolic process	5/178	54/2857	0.244043	0.702213	0.651333	1100290/1097183/1096953/1097190/1098582	5	SCO1527/SCO1752/SCO1759/SCO3148/SCO4849
GO:0019725	cellular homeostasis	6/178	68/2857	0.247004	0.706179	0.655011	1101087/1100681/1095882/1100473/1097217/1097218	6	SCO0459/SCO1786/SCO1787/SCO5032/SCO5240/SCO5648
GO:0009067	aspartate family amino acid biosynthetic process	3/178	28/2857	0.251807	0.715325	0.663495	1100265/1101183/1101178	3	SCO4824/SCO5739/SCO5744
GO:0010605	negative regulation of macromolecule metabolic process	7/178	83/2857	0.257057	0.720251	0.668063	1097089/1103215/1100681/1100647/1099798/1103062/1099300	7	SCO1658/SCO3864/SCO4358/SCO5206/SCO5240/SCO7624/SCO7778
GO:0010629	negative regulation of gene expression	7/178	83/2857	0.257057	0.720251	0.668063	1097089/1103215/1100681/1100647/1099798/1103062/1099300	7	SCO1658/SCO3864/SCO4358/SCO5206/SCO5240/SCO7624/SCO7778
GO:0015698	inorganic anion transport	2/178	16/2857	0.262846	0.720251	0.668063	1102482/1102484	2	SCO7044/SCO7046
GO:0051704	multi-organism process	2/178	16/2857	0.262846	0.720251	0.668063	1098466/1099301	2	SCO3033/SCO3865
GO:1901700	response to oxygen-containing compound	2/178	16/2857	0.262846	0.720251	0.668063	1100804/1096718	2	SCO1295/SCO5364
GO:0042546	cell wall biogenesis	4/178	42/2857	0.26408	0.720251	0.668063	1096441/1096925/1100177/1097587	4	SCO1018/SCO1499/SCO2153/SCO4736
GO:0043043	peptide biosynthetic process	10/178	127/2857	0.264846	0.720251	0.668063	1099344/1099316/1099342/1101036/1101032/1098559/1100168/1100167/1100792/1099675	10	SCO3125/SCO3880/SCO3906/SCO3908/SCO4235/SCO4726/SCO4727/SCO5352/SCO5591/SCO5595
GO:0009892	negative regulation of metabolic process	7/178	84/2857	0.266865	0.721345	0.669079	1097089/1103215/1100681/1100647/1099798/1103062/1099300	7	SCO1658/SCO3864/SCO4358/SCO5206/SCO5240/SCO7624/SCO7778
GO:0007154	cell communication	9/178	113/2857	0.269203	0.72328	0.670873	1100895/1097646/1096321/1099641/1101581/1099089/1097211/1095882/1100844	9	SCO0459/SCO0898/SCO1780/SCO2213/SCO3653/SCO4201/SCO5404/SCO5455/SCO6140
GO:0006163	purine nucleotide metabolic process	8/178	99/2857	0.273252	0.725419	0.672858	1096940/1099524/1100265/1098493/1099523/1100211/1101701/1101009	8	SCO1514/SCO3060/SCO4086/SCO4087/SCO4770/SCO4824/SCO5568/SCO6260
GO:1901293	nucleoside phosphate biosynthetic process	8/178	99/2857	0.273252	0.725419	0.672858	1096940/1099524/1100265/1098493/1099523/1100211/1101701/1101009	8	SCO1514/SCO3060/SCO4086/SCO4087/SCO4770/SCO4824/SCO5568/SCO6260
GO:0072521	purine-containing compound metabolic process	9/178	114/2857	0.277761	0.733007	0.679895	1096940/1099524/1100265/1097980/1098493/1099523/1100211/1101701/1101009	9	SCO1514/SCO2546/SCO3060/SCO4086/SCO4087/SCO4770/SCO4824/SCO5568/SCO6260
GO:0009161	ribonucleoside monophosphate metabolic process	6/178	71/2857	0.279397	0.733007	0.679895	1096940/1099524/1098493/1099523/1100211/1101701	6	SCO1514/SCO3060/SCO4086/SCO4087/SCO4770/SCO6260
GO:1901659	glycosyl compound biosynthetic process	3/178	30/2857	0.286404	0.743098	0.689256	1096940/1096985/1100211	3	SCO1514/SCO1554/SCO4770
GO:0046128	purine ribonucleoside metabolic process	2/178	17/2857	0.286576	0.743098	0.689256	1096940/1100211	2	SCO1514/SCO4770
GO:0019538	protein metabolic process	17/178	235/2857	0.291708	0.752034	0.697544	1097183/1100192/1099344/1099316/1099342/1101036/1101032/1098752/1098559/1101037/1100168/1100167/1100792/1100801/1095922/1100165/1099675	17	SCO0499/SCO1752/SCO3125/SCO3318/SCO3880/SCO3906/SCO3908/SCO4235/SCO4724/SCO4726/SCO4727/SCO4751/SCO5352/SCO5361/SCO5591/SCO5595/SCO5596
GO:0009123	nucleoside monophosphate metabolic process	6/178	74/2857	0.312708	0.801539	0.743462	1096940/1099524/1098493/1099523/1100211/1101701	6	SCO1514/SCO3060/SCO4086/SCO4087/SCO4770/SCO6260
GO:0048523	negative regulation of cellular process	7/178	90/2857	0.327593	0.826158	0.766297	1097089/1103215/1100681/1100647/1099798/1103062/1099300	7	SCO1658/SCO3864/SCO4358/SCO5206/SCO5240/SCO7624/SCO7778
GO:0016311	dephosphorylation	2/178	19/2857	0.333715	0.826158	0.766297	1097242/1099763	2	SCO1808/SCO4323
GO:0031668	cellular response to extracellular stimulus	2/178	19/2857	0.333715	0.826158	0.766297	1097211/1095882	2	SCO0459/SCO1780
GO:0042278	purine nucleoside metabolic process	2/178	19/2857	0.333715	0.826158	0.766297	1096940/1100211	2	SCO1514/SCO4770
GO:0045017	glycerolipid biosynthetic process	2/178	19/2857	0.333715	0.826158	0.766297	1097183/1097190	2	SCO1752/SCO1759
GO:0071496	cellular response to external stimulus	2/178	19/2857	0.333715	0.826158	0.766297	1097211/1095882	2	SCO0459/SCO1780
GO:0042592	homeostatic process	6/178	76/2857	0.335279	0.826158	0.766297	1101087/1100681/1095882/1100473/1097217/1097218	6	SCO0459/SCO1786/SCO1787/SCO5032/SCO5240/SCO5648
GO:0045229	external encapsulating structure organization	3/178	34/2857	0.356355	0.860332	0.797995	1096441/1096925/1097524	3	SCO1018/SCO1499/SCO2090
GO:0071555	cell wall organization	3/178	34/2857	0.356355	0.860332	0.797995	1096441/1096925/1097524	3	SCO1018/SCO1499/SCO2090
GO:0006650	glycerophospholipid metabolic process	2/178	20/2857	0.356972	0.860332	0.797995	1097183/1097190	2	SCO1752/SCO1759
GO:0098656	anion transmembrane transport	2/178	20/2857	0.356972	0.860332	0.797995	1102482/1102484	2	SCO7044/SCO7046
GO:0048519	negative regulation of biological process	7/178	93/2857	0.358793	0.860332	0.797995	1097089/1103215/1100681/1100647/1099798/1103062/1099300	7	SCO1658/SCO3864/SCO4358/SCO5206/SCO5240/SCO7624/SCO7778
GO:0007165	signal transduction	7/178	94/2857	0.369263	0.866763	0.80396	1100895/1097646/1096321/1099641/1101581/1099089/1100844	7	SCO0898/SCO2213/SCO3653/SCO4201/SCO5404/SCO5455/SCO6140
GO:0009150	purine ribonucleotide metabolic process	7/178	94/2857	0.369263	0.866763	0.80396	1096940/1099524/1098493/1099523/1100211/1101701/1101009	7	SCO1514/SCO3060/SCO4086/SCO4087/SCO4770/SCO5568/SCO6260
GO:0023052	signaling	7/178	94/2857	0.369263	0.866763	0.80396	1100895/1097646/1096321/1099641/1101581/1099089/1100844	7	SCO0898/SCO2213/SCO3653/SCO4201/SCO5404/SCO5455/SCO6140
GO:0043603	cellular amide metabolic process	14/178	201/2857	0.370629	0.866763	0.80396	1100265/1099344/1099316/1099342/1101036/1101032/1098559/1101037/1100168/1100167/1100804/1100792/1099713/1099675	14	SCO3125/SCO3880/SCO3906/SCO3908/SCO4235/SCO4273/SCO4726/SCO4727/SCO4824/SCO5352/SCO5364/SCO5591/SCO5595/SCO5596
GO:0044255	cellular lipid metabolic process	11/178	155/2857	0.371192	0.866763	0.80396	1100290/1097183/1096953/1099294/1102198/1096849/1097190/1102199/1098582/1102228/1097879	11	SCO1423/SCO1527/SCO1752/SCO1759/SCO2445/SCO3148/SCO3858/SCO4849/SCO6759/SCO6760/SCO6789
GO:0044283	small molecule biosynthetic process	21/178	310/2857	0.374118	0.867165	0.804333	1096924/1096940/1098343/1100186/1099996/1097242/1100265/1101183/1096864/1096985/1099294/1102198/1100211/1102199/1099767/1100804/1101701/1097879/1099766/1096984/1101178	21	SCO1438/SCO1498/SCO1514/SCO1553/SCO1554/SCO1808/SCO2445/SCO2910/SCO3858/SCO4326/SCO4327/SCO4556/SCO4745/SCO4770/SCO4824/SCO5364/SCO5739/SCO5744/SCO6260/SCO6759/SCO6760
GO:0006099	tricarboxylic acid cycle	2/178	21/2857	0.379933	0.867165	0.804333	1100722/1100297	2	SCO4856/SCO5281
GO:0006101	citrate metabolic process	2/178	21/2857	0.379933	0.867165	0.804333	1100722/1100297	2	SCO4856/SCO5281
GO:0033692	cellular polysaccharide biosynthetic process	2/178	21/2857	0.379933	0.867165	0.804333	1098466/1099301	2	SCO3033/SCO3865
GO:0043648	dicarboxylic acid metabolic process	5/178	65/2857	0.381086	0.867165	0.804333	1096924/1101183/1098753/1100804/1101178	5	SCO1498/SCO3319/SCO5364/SCO5739/SCO5744
GO:0006950	response to stress	10/178	142/2857	0.390963	0.871533	0.808385	1098986/1097944/1098471/1100624/1101014/1102783/1096537/1097211/1095882/1100473	10	SCO0459/SCO1114/SCO1780/SCO2510/SCO3038/SCO3550/SCO5032/SCO5183/SCO5573/SCO7345
GO:0009069	serine family amino acid metabolic process	3/178	36/2857	0.39112	0.871533	0.808385	1098343/1097242/1100804	3	SCO1808/SCO2910/SCO5364
GO:0044264	cellular polysaccharide metabolic process	3/178	36/2857	0.39112	0.871533	0.808385	1098466/1101985/1099301	3	SCO3033/SCO3865/SCO6546
GO:0034404	nucleobase-containing small molecule biosynthetic process	4/178	51/2857	0.393914	0.871533	0.808385	1096940/1096985/1100211/1101701	4	SCO1514/SCO1554/SCO4770/SCO6260
GO:0044036	cell wall macromolecule metabolic process	4/178	51/2857	0.393914	0.871533	0.808385	1096441/1096925/1100177/1097587	4	SCO1018/SCO1499/SCO2153/SCO4736
GO:0000041	transition metal ion transport	2/178	22/2857	0.402547	0.871533	0.808385	1098595/1097260	2	SCO1826/SCO3161
GO:0009605	response to external stimulus	2/178	22/2857	0.402547	0.871533	0.808385	1097211/1095882	2	SCO0459/SCO1780
GO:0009991	response to extracellular stimulus	2/178	22/2857	0.402547	0.871533	0.808385	1097211/1095882	2	SCO0459/SCO1780
GO:0042455	ribonucleoside biosynthetic process	2/178	22/2857	0.402547	0.871533	0.808385	1096940/1100211	2	SCO1514/SCO4770
GO:0072350	tricarboxylic acid metabolic process	2/178	22/2857	0.402547	0.871533	0.808385	1100722/1100297	2	SCO4856/SCO5281
GO:0071554	cell wall organization or biogenesis	5/178	67/2857	0.406481	0.873434	0.810147	1096441/1096925/1097524/1100177/1097587	5	SCO1018/SCO1499/SCO2090/SCO2153/SCO4736
GO:1901607	alpha-amino acid biosynthetic process	8/178	113/2857	0.407341	0.873434	0.810147	1098343/1100186/1097242/1100265/1101183/1096864/1100804/1101178	8	SCO1438/SCO1808/SCO2910/SCO4745/SCO4824/SCO5364/SCO5739/SCO5744
GO:0055086	nucleobase-containing small molecule metabolic process	14/178	208/2857	0.421769	0.900043	0.834829	1096940/1099524/1100265/1097980/1096985/1098493/1097191/1099523/1100211/1100177/1099767/1101701/1101287/1101009	14	SCO1514/SCO1554/SCO1760/SCO2546/SCO3060/SCO4086/SCO4087/SCO4327/SCO4736/SCO4770/SCO4824/SCO5568/SCO5845/SCO6260
GO:0009066	aspartate family amino acid metabolic process	3/178	39/2857	0.442313	0.939158	0.87111	1100265/1101183/1101178	3	SCO4824/SCO5739/SCO5744
GO:0045333	cellular respiration	5/178	70/2857	0.44431	0.939158	0.87111	1102539/1099381/1097368/1100722/1100297	5	SCO1934/SCO3945/SCO4856/SCO5281/SCO7101
GO:0000270	peptidoglycan metabolic process	4/178	55/2857	0.45123	0.945657	0.877138	1096441/1096925/1100177/1097587	4	SCO1018/SCO1499/SCO2153/SCO4736
GO:0006006	glucose metabolic process	2/178	25/2857	0.467875	0.945657	0.877138	1095761/1102478	2	SCO0338/SCO7040
GO:0006418	tRNA aminoacylation for protein translation	2/178	25/2857	0.467875	0.945657	0.877138	1100792/1099675	2	SCO4235/SCO5352
GO:0043604	amide biosynthetic process	10/178	151/2857	0.469108	0.945657	0.877138	1099344/1099316/1099342/1101036/1101032/1098559/1100168/1100167/1100792/1099675	10	SCO3125/SCO3880/SCO3906/SCO3908/SCO4235/SCO4726/SCO4727/SCO5352/SCO5591/SCO5595
GO:0006544	glycine metabolic process	1/178	10/2857	0.474988	0.945657	0.877138	1100804	1	SCO5364
GO:0009240	isopentenyl diphosphate biosynthetic process	1/178	10/2857	0.474988	0.945657	0.877138	1098582	1	SCO3148
GO:0042128	nitrate assimilation	1/178	10/2857	0.474988	0.945657	0.877138	1097546	1	SCO2112
GO:0046490	isopentenyl diphosphate metabolic process	1/178	10/2857	0.474988	0.945657	0.877138	1098582	1	SCO3148
GO:0072511	divalent inorganic cation transport	1/178	10/2857	0.474988	0.945657	0.877138	1098595	1	SCO3161
GO:1901068	guanosine-containing compound metabolic process	1/178	10/2857	0.474988	0.945657	0.877138	1100211	1	SCO4770
GO:0030203	glycosaminoglycan metabolic process	4/178	57/2857	0.47927	0.945657	0.877138	1096441/1096925/1100177/1097587	4	SCO1018/SCO1499/SCO2153/SCO4736
GO:0009235	cobalamin metabolic process	2/178	26/2857	0.488705	0.945657	0.877138	1096985/1096984	2	SCO1553/SCO1554
GO:0009236	cobalamin biosynthetic process	2/178	26/2857	0.488705	0.945657	0.877138	1096985/1096984	2	SCO1553/SCO1554
GO:0043039	tRNA aminoacylation	2/178	26/2857	0.488705	0.945657	0.877138	1100792/1099675	2	SCO4235/SCO5352
GO:0051128	regulation of cellular component organization	2/178	26/2857	0.488705	0.945657	0.877138	1096441/1096916	2	SCO1018/SCO1490
GO:0055114	oxidation-reduction process	10/178	154/2857	0.494888	0.945657	0.877138	1102539/1099381/1097368/1096186/1100722/1100297/1102228/1095762/1096060/1098751	10	SCO0339/SCO0637/SCO0763/SCO1934/SCO3317/SCO3945/SCO4856/SCO5281/SCO6789/SCO7101
GO:0009259	ribonucleotide metabolic process	7/178	107/2857	0.50468	0.945657	0.877138	1096940/1099524/1098493/1099523/1100211/1101701/1101009	7	SCO1514/SCO3060/SCO4086/SCO4087/SCO4770/SCO5568/SCO6260
GO:0009108	coenzyme biosynthetic process	6/178	91/2857	0.505242	0.945657	0.877138	1099996/1099932/1099767/1101701/1099766/1101009	6	SCO4326/SCO4327/SCO4492/SCO4556/SCO5568/SCO6260
GO:0006022	aminoglycan metabolic process	4/178	59/2857	0.50675	0.945657	0.877138	1096441/1096925/1100177/1097587	4	SCO1018/SCO1499/SCO2153/SCO4736
GO:0016485	protein processing	1/178	11/2857	0.507813	0.945657	0.877138	1101037	1	SCO5596
GO:0033866	nucleoside bisphosphate biosynthetic process	1/178	11/2857	0.507813	0.945657	0.877138	1101009	1	SCO5568
GO:0034030	ribonucleoside bisphosphate biosynthetic process	1/178	11/2857	0.507813	0.945657	0.877138	1101009	1	SCO5568
GO:0034033	purine nucleoside bisphosphate biosynthetic process	1/178	11/2857	0.507813	0.945657	0.877138	1101009	1	SCO5568
GO:0072523	purine-containing compound catabolic process	1/178	11/2857	0.507813	0.945657	0.877138	1097980	1	SCO2546
GO:0000097	sulfur amino acid biosynthetic process	2/178	27/2857	0.509022	0.945657	0.877138	1098343/1100265	2	SCO2910/SCO4824
GO:0051604	protein maturation	2/178	27/2857	0.509022	0.945657	0.877138	1100192/1101037	2	SCO4751/SCO5596
GO:0006793	phosphorus metabolic process	18/178	285/2857	0.514301	0.945657	0.877138	1100290/1096940/1099524/1097183/1097242/1100265/1097980/1098493/1096953/1097191/1099523/1100211/1097190/1100177/1098582/1101701/1099763/1101009	18	SCO1514/SCO1527/SCO1752/SCO1759/SCO1760/SCO1808/SCO2546/SCO3060/SCO3148/SCO4086/SCO4087/SCO4323/SCO4736/SCO4770/SCO4824/SCO4849/SCO5568/SCO6260
GO:0034655	nucleobase-containing compound catabolic process	3/178	44/2857	0.523552	0.945657	0.877138	1101013/1101701/1102722	3	SCO5572/SCO6260/SCO7284
GO:0006259	DNA metabolic process	11/178	174/2857	0.527317	0.945657	0.877138	1098986/1097944/1098471/1101287/1100624/1101014/1102783/1096537/1097902/1102722/1097211	11	SCO1114/SCO1780/SCO2468/SCO2510/SCO3038/SCO3550/SCO5183/SCO5573/SCO5845/SCO7284/SCO7345
GO:0022900	electron transport chain	2/178	28/2857	0.528808	0.945657	0.877138	1102539/1099381	2	SCO3945/SCO7101
GO:0022904	respiratory electron transport chain	2/178	28/2857	0.528808	0.945657	0.877138	1102539/1099381	2	SCO3945/SCO7101
GO:0034637	cellular carbohydrate biosynthetic process	2/178	28/2857	0.528808	0.945657	0.877138	1098466/1099301	2	SCO3033/SCO3865
GO:0046486	glycerolipid metabolic process	2/178	28/2857	0.528808	0.945657	0.877138	1097183/1097190	2	SCO1752/SCO1759
GO:0009117	nucleotide metabolic process	10/178	159/2857	0.537136	0.945657	0.877138	1096940/1099524/1100265/1097980/1098493/1097191/1099523/1100211/1101701/1101009	10	SCO1514/SCO1760/SCO2546/SCO3060/SCO4086/SCO4087/SCO4770/SCO4824/SCO5568/SCO6260
GO:0009312	oligosaccharide biosynthetic process	1/178	12/2857	0.538596	0.945657	0.877138	1100290	1	SCO4849
GO:0030243	cellulose metabolic process	1/178	12/2857	0.538596	0.945657	0.877138	1101985	1	SCO6546
GO:0030245	cellulose catabolic process	1/178	12/2857	0.538596	0.945657	0.877138	1101985	1	SCO6546
GO:0046417	chorismate metabolic process	1/178	12/2857	0.538596	0.945657	0.877138	1096924	1	SCO1498
GO:0051273	beta-glucan metabolic process	1/178	12/2857	0.538596	0.945657	0.877138	1101985	1	SCO6546
GO:0051275	beta-glucan catabolic process	1/178	12/2857	0.538596	0.945657	0.877138	1101985	1	SCO6546
GO:0006260	DNA replication	3/178	45/2857	0.539028	0.945657	0.877138	1102783/1097902/1102722	3	SCO2468/SCO7284/SCO7345
GO:0006796	phosphate-containing compound metabolic process	17/178	273/2857	0.541007	0.945657	0.877138	1100290/1096940/1099524/1097183/1097242/1100265/1097980/1098493/1096953/1097191/1099523/1100211/1097190/1098582/1101701/1099763/1101009	17	SCO1514/SCO1527/SCO1752/SCO1759/SCO1760/SCO1808/SCO2546/SCO3060/SCO3148/SCO4086/SCO4087/SCO4323/SCO4770/SCO4824/SCO4849/SCO5568/SCO6260
GO:0008652	cellular amino acid biosynthetic process	8/178	127/2857	0.541739	0.945657	0.877138	1098343/1100186/1097242/1100265/1101183/1096864/1100804/1101178	8	SCO1438/SCO1808/SCO2910/SCO4745/SCO4824/SCO5364/SCO5739/SCO5744
GO:0009145	purine nucleoside triphosphate biosynthetic process	2/178	29/2857	0.54805	0.945657	0.877138	1100211/1101701	2	SCO4770/SCO6260
GO:0009206	purine ribonucleoside triphosphate biosynthetic process	2/178	29/2857	0.54805	0.945657	0.877138	1100211/1101701	2	SCO4770/SCO6260
GO:0043038	amino acid activation	2/178	29/2857	0.54805	0.945657	0.877138	1100792/1099675	2	SCO4235/SCO5352
GO:0065008	regulation of biological quality	8/178	128/2857	0.550958	0.945657	0.877138	1101087/1096441/1100681/1100804/1095882/1100473/1097217/1097218	8	SCO0459/SCO1018/SCO1786/SCO1787/SCO5032/SCO5240/SCO5364/SCO5648
GO:0050896	response to stimulus	19/178	307/2857	0.551072	0.945657	0.877138	1100895/1098986/1097944/1100804/1098471/1097646/1096321/1100624/1101014/1102783/1099641/1096537/1096718/1101581/1099089/1097211/1095882/1100473/1100844	19	SCO0459/SCO0898/SCO1114/SCO1295/SCO1780/SCO2213/SCO2510/SCO3038/SCO3550/SCO3653/SCO4201/SCO5032/SCO5183/SCO5364/SCO5404/SCO5455/SCO5573/SCO6140/SCO7345
GO:0015980	energy derivation by oxidation of organic compounds	5/178	79/2857	0.553225	0.945657	0.877138	1102539/1099381/1097368/1100722/1100297	5	SCO1934/SCO3945/SCO4856/SCO5281/SCO7101
GO:0006304	DNA modification	1/178	13/2857	0.567464	0.945657	0.877138	1098471	1	SCO3038
GO:0006473	protein acetylation	1/178	13/2857	0.567464	0.945657	0.877138	1100192	1	SCO4751
GO:0006474	N-terminal protein amino acid acetylation	1/178	13/2857	0.567464	0.945657	0.877138	1100192	1	SCO4751
GO:0009225	nucleotide-sugar metabolic process	1/178	13/2857	0.567464	0.945657	0.877138	1100177	1	SCO4736
GO:0043543	protein acylation	1/178	13/2857	0.567464	0.945657	0.877138	1100192	1	SCO4751
GO:0006753	nucleoside phosphate metabolic process	10/178	163/2857	0.570052	0.945657	0.877138	1096940/1099524/1100265/1097980/1098493/1097191/1099523/1100211/1101701/1101009	10	SCO1514/SCO1760/SCO2546/SCO3060/SCO4086/SCO4087/SCO4770/SCO4824/SCO5568/SCO6260
GO:0019637	organophosphate metabolic process	15/178	245/2857	0.570908	0.945657	0.877138	1100290/1096940/1099524/1097183/1100265/1097980/1098493/1096953/1097191/1099523/1100211/1097190/1098582/1101701/1101009	15	SCO1514/SCO1527/SCO1752/SCO1759/SCO1760/SCO2546/SCO3060/SCO3148/SCO4086/SCO4087/SCO4770/SCO4824/SCO4849/SCO5568/SCO6260
GO:0000096	sulfur amino acid metabolic process	2/178	31/2857	0.584868	0.945657	0.877138	1098343/1100265	2	SCO2910/SCO4824
GO:0044265	cellular macromolecule catabolic process	2/178	31/2857	0.584868	0.945657	0.877138	1101013/1102722	2	SCO5572/SCO7284
GO:0006071	glycerol metabolic process	1/178	14/2857	0.594536	0.945657	0.877138	1097089	1	SCO1658
GO:0006534	cysteine metabolic process	1/178	14/2857	0.594536	0.945657	0.877138	1098343	1	SCO2910
GO:0006536	glutamate metabolic process	1/178	14/2857	0.594536	0.945657	0.877138	1098753	1	SCO3319
GO:0009086	methionine biosynthetic process	1/178	14/2857	0.594536	0.945657	0.877138	1100265	1	SCO4824
GO:0009432	SOS response	1/178	14/2857	0.594536	0.945657	0.877138	1097211	1	SCO1780
GO:0019400	alditol metabolic process	1/178	14/2857	0.594536	0.945657	0.877138	1097089	1	SCO1658
GO:0034613	cellular protein localization	1/178	14/2857	0.594536	0.945657	0.877138	1099319	1	SCO3883
GO:0070727	cellular macromolecule localization	1/178	14/2857	0.594536	0.945657	0.877138	1099319	1	SCO3883
GO:0006091	generation of precursor metabolites and energy	6/178	100/2857	0.600003	0.945657	0.877138	1102539/1099381/1097368/1100722/1100297/1101701	6	SCO1934/SCO3945/SCO4856/SCO5281/SCO6260/SCO7101
GO:0006575	cellular modified amino acid metabolic process	2/178	32/2857	0.602436	0.945657	0.877138	1100265/1100804	2	SCO4824/SCO5364
GO:0009119	ribonucleoside metabolic process	2/178	32/2857	0.602436	0.945657	0.877138	1096940/1100211	2	SCO1514/SCO4770
GO:0009201	ribonucleoside triphosphate biosynthetic process	2/178	32/2857	0.602436	0.945657	0.877138	1100211/1101701	2	SCO4770/SCO6260
GO:0006732	coenzyme metabolic process	8/178	134/2857	0.604589	0.945657	0.877138	1099996/1100265/1099932/1099767/1100804/1101701/1099766/1101009	8	SCO4326/SCO4327/SCO4492/SCO4556/SCO4824/SCO5364/SCO5568/SCO6260
GO:1901135	carbohydrate derivative metabolic process	18/178	301/2857	0.613793	0.945657	0.877138	1100290/1096940/1099524/1097183/1096441/1096985/1098493/1096925/1099523/1096849/1100211/1100177/1099767/1098582/1101701/1101287/1097587/1101009	18	SCO1018/SCO1423/SCO1499/SCO1514/SCO1554/SCO1752/SCO2153/SCO3060/SCO3148/SCO4086/SCO4087/SCO4327/SCO4736/SCO4770/SCO4849/SCO5568/SCO5845/SCO6260
GO:0001505	regulation of neurotransmitter levels	1/178	15/2857	0.619922	0.945657	0.877138	1100804	1	SCO5364
GO:0006040	amino sugar metabolic process	1/178	15/2857	0.619922	0.945657	0.877138	1100177	1	SCO4736
GO:0006555	methionine metabolic process	1/178	15/2857	0.619922	0.945657	0.877138	1100265	1	SCO4824
GO:0042133	neurotransmitter metabolic process	1/178	15/2857	0.619922	0.945657	0.877138	1100804	1	SCO5364
GO:0044247	cellular polysaccharide catabolic process	1/178	15/2857	0.619922	0.945657	0.877138	1101985	1	SCO6546
GO:0046700	heterocycle catabolic process	4/178	68/2857	0.62132	0.945657	0.877138	1097980/1101013/1101701/1102722	4	SCO2546/SCO5572/SCO6260/SCO7284
GO:0006629	lipid metabolic process	11/178	188/2857	0.63444	0.945657	0.877138	1100290/1097183/1096953/1099294/1102198/1096849/1097190/1102199/1098582/1102228/1097879	11	SCO1423/SCO1527/SCO1752/SCO1759/SCO2445/SCO3148/SCO3858/SCO4849/SCO6759/SCO6760/SCO6789
GO:0006090	pyruvate metabolic process	2/178	34/2857	0.635883	0.945657	0.877138	1098582/1101701	2	SCO3148/SCO6260
GO:0009073	aromatic amino acid family biosynthetic process	2/178	34/2857	0.635883	0.945657	0.877138	1100265/1096864	2	SCO1438/SCO4824
GO:0043933	protein-containing complex subunit organization	2/178	34/2857	0.635883	0.945657	0.877138	1096916/1097973	2	SCO1490/SCO2539
GO:0072527	pyrimidine-containing compound metabolic process	2/178	34/2857	0.635883	0.945657	0.877138	1097191/1101287	2	SCO1760/SCO5845
GO:0031365	N-terminal protein amino acid modification	1/178	16/2857	0.643727	0.945657	0.877138	1100192	1	SCO4751
GO:0042126	nitrate metabolic process	1/178	16/2857	0.643727	0.945657	0.877138	1097546	1	SCO2112
GO:0051641	cellular localization	1/178	16/2857	0.643727	0.945657	0.877138	1099319	1	SCO3883
GO:0071941	nitrogen cycle metabolic process	1/178	16/2857	0.643727	0.945657	0.877138	1097546	1	SCO2112
GO:0006310	DNA recombination	4/178	70/2857	0.64442	0.945657	0.877138	1097944/1100624/1102783/1097211	4	SCO1780/SCO2510/SCO5183/SCO7345
GO:0019693	ribose phosphate metabolic process	7/178	123/2857	0.655695	0.945657	0.877138	1096940/1099524/1098493/1099523/1100211/1101701/1101009	7	SCO1514/SCO3060/SCO4086/SCO4087/SCO4770/SCO5568/SCO6260
GO:0006213	pyrimidine nucleoside metabolic process	1/178	17/2857	0.666049	0.945657	0.877138	1101287	1	SCO5845
GO:0022618	ribonucleoprotein complex assembly	1/178	17/2857	0.666049	0.945657	0.877138	1097973	1	SCO2539
GO:0042255	ribosome assembly	1/178	17/2857	0.666049	0.945657	0.877138	1097973	1	SCO2539
GO:0070925	organelle assembly	1/178	17/2857	0.666049	0.945657	0.877138	1097973	1	SCO2539
GO:0000271	polysaccharide biosynthetic process	2/178	36/2857	0.6671	0.945657	0.877138	1098466/1099301	2	SCO3033/SCO3865
GO:0030001	metal ion transport	2/178	36/2857	0.6671	0.945657	0.877138	1098595/1097260	2	SCO1826/SCO3161
GO:0098660	inorganic ion transmembrane transport	2/178	36/2857	0.6671	0.945657	0.877138	1102482/1102484	2	SCO7044/SCO7046
GO:1901605	alpha-amino acid metabolic process	10/178	177/2857	0.676558	0.945657	0.877138	1098343/1100186/1097242/1100265/1101183/1096864/1099523/1098753/1100804/1101178	10	SCO1438/SCO1808/SCO2910/SCO3319/SCO4086/SCO4745/SCO4824/SCO5364/SCO5739/SCO5744
GO:0044270	cellular nitrogen compound catabolic process	4/178	73/2857	0.677312	0.945657	0.877138	1097980/1101013/1101701/1102722	4	SCO2546/SCO5572/SCO6260/SCO7284
GO:0009142	nucleoside triphosphate biosynthetic process	2/178	37/2857	0.681886	0.945657	0.877138	1100211/1101701	2	SCO4770/SCO6260
GO:0006096	glycolytic process	1/178	18/2857	0.68698	0.945657	0.877138	1101701	1	SCO6260
GO:0006165	nucleoside diphosphate phosphorylation	1/178	18/2857	0.68698	0.945657	0.877138	1101701	1	SCO6260
GO:0006635	fatty acid beta-oxidation	1/178	18/2857	0.68698	0.945657	0.877138	1102228	1	SCO6789
GO:0006757	ATP generation from ADP	1/178	18/2857	0.68698	0.945657	0.877138	1101701	1	SCO6260
GO:0009061	anaerobic respiration	1/178	18/2857	0.68698	0.945657	0.877138	1100297	1	SCO4856
GO:0009135	purine nucleoside diphosphate metabolic process	1/178	18/2857	0.68698	0.945657	0.877138	1101701	1	SCO6260
GO:0009179	purine ribonucleoside diphosphate metabolic process	1/178	18/2857	0.68698	0.945657	0.877138	1101701	1	SCO6260
GO:0009628	response to abiotic stimulus	1/178	18/2857	0.68698	0.945657	0.877138	1097211	1	SCO1780
GO:0019395	fatty acid oxidation	1/178	18/2857	0.68698	0.945657	0.877138	1102228	1	SCO6789
GO:0034440	lipid oxidation	1/178	18/2857	0.68698	0.945657	0.877138	1102228	1	SCO6789
GO:0042398	cellular modified amino acid biosynthetic process	1/178	18/2857	0.68698	0.945657	0.877138	1102947	1	SCO7509
GO:0046031	ADP metabolic process	1/178	18/2857	0.68698	0.945657	0.877138	1101701	1	SCO6260
GO:0046939	nucleotide phosphorylation	1/178	18/2857	0.68698	0.945657	0.877138	1101701	1	SCO6260
GO:0071826	ribonucleoprotein complex subunit organization	1/178	18/2857	0.68698	0.945657	0.877138	1097973	1	SCO2539
GO:0006220	pyrimidine nucleotide metabolic process	1/178	19/2857	0.706605	0.9536	0.884505	1097191	1	SCO1760
GO:0009185	ribonucleoside diphosphate metabolic process	1/178	19/2857	0.706605	0.9536	0.884505	1101701	1	SCO6260
GO:0009251	glucan catabolic process	1/178	19/2857	0.706605	0.9536	0.884505	1101985	1	SCO6546
GO:0018193	peptidyl-amino acid modification	1/178	19/2857	0.706605	0.9536	0.884505	1098752	1	SCO3318
GO:0042866	pyruvate biosynthetic process	1/178	19/2857	0.706605	0.9536	0.884505	1101701	1	SCO6260
GO:2001057	reactive nitrogen species metabolic process	1/178	19/2857	0.706605	0.9536	0.884505	1097546	1	SCO2112
GO:0019318	hexose metabolic process	2/178	39/2857	0.709855	0.9536	0.884505	1095761/1102478	2	SCO0338/SCO7040
GO:0045454	cell redox homeostasis	2/178	39/2857	0.709855	0.9536	0.884505	1100681/1100473	2	SCO5032/SCO5240
GO:0046394	carboxylic acid biosynthetic process	11/178	200/2857	0.715419	0.958189	0.888761	1096924/1098343/1100186/1097242/1100265/1101183/1096864/1100804/1101701/1097879/1101178	11	SCO1438/SCO1498/SCO1808/SCO2445/SCO2910/SCO4745/SCO4824/SCO5364/SCO5739/SCO5744/SCO6260
GO:0019439	aromatic compound catabolic process	4/178	77/2857	0.717819	0.958524	0.889072	1097980/1101013/1101701/1102722	4	SCO2546/SCO5572/SCO6260/SCO7284
GO:0016053	organic acid biosynthetic process	11/178	201/2857	0.721634	0.960743	0.89113	1096924/1098343/1100186/1097242/1100265/1101183/1096864/1100804/1101701/1097879/1101178	11	SCO1438/SCO1498/SCO1808/SCO2445/SCO2910/SCO4745/SCO4824/SCO5364/SCO5739/SCO5744/SCO6260
GO:0009132	nucleoside diphosphate metabolic process	1/178	20/2857	0.725007	0.962361	0.892631	1101701	1	SCO6260
GO:0016051	carbohydrate biosynthetic process	3/178	60/2857	0.733259	0.970426	0.900112	1100290/1098466/1099301	3	SCO3033/SCO3865/SCO4849
GO:0016043	cellular component organization	6/178	116/2857	0.741373	0.976544	0.905786	1096441/1099319/1096925/1097524/1096916/1097973	6	SCO1018/SCO1490/SCO1499/SCO2090/SCO2539/SCO3883
GO:0009062	fatty acid catabolic process	1/178	21/2857	0.742261	0.976544	0.905786	1102228	1	SCO6789
GO:1901361	organic cyclic compound catabolic process	4/178	81/2857	0.754491	0.980473	0.909431	1097980/1101013/1101701/1102722	4	SCO2546/SCO5572/SCO6260/SCO7284
GO:0000902	cell morphogenesis	1/178	22/2857	0.758438	0.980473	0.909431	1096441	1	SCO1018
GO:0006073	cellular glucan metabolic process	1/178	22/2857	0.758438	0.980473	0.909431	1101985	1	SCO6546
GO:0008360	regulation of cell shape	1/178	22/2857	0.758438	0.980473	0.909431	1096441	1	SCO1018
GO:0019682	glyceraldehyde-3-phosphate metabolic process	1/178	22/2857	0.758438	0.980473	0.909431	1098582	1	SCO3148
GO:0022604	regulation of cell morphogenesis	1/178	22/2857	0.758438	0.980473	0.909431	1096441	1	SCO1018
GO:0009072	aromatic amino acid family metabolic process	2/178	44/2857	0.770907	0.984306	0.912987	1100265/1096864	2	SCO1438/SCO4824
GO:0009205	purine ribonucleoside triphosphate metabolic process	2/178	44/2857	0.770907	0.984306	0.912987	1100211/1101701	2	SCO4770/SCO6260
GO:0030258	lipid modification	1/178	23/2857	0.773605	0.984306	0.912987	1102228	1	SCO6789
GO:0032989	cellular component morphogenesis	1/178	23/2857	0.773605	0.984306	0.912987	1096441	1	SCO1018
GO:0044262	cellular carbohydrate metabolic process	4/178	84/2857	0.779527	0.984306	0.912987	1098466/1097089/1101985/1099301	4	SCO1658/SCO3033/SCO3865/SCO6546
GO:0051301	cell division	2/178	45/2857	0.781692	0.984306	0.912987	1097524/1097200	2	SCO1769/SCO2090
GO:0006520	cellular amino acid metabolic process	12/178	230/2857	0.786073	0.984306	0.912987	1098343/1100186/1097242/1100265/1101183/1096864/1099523/1098753/1100804/1100792/1101178/1099675	12	SCO1438/SCO1808/SCO2910/SCO3319/SCO4086/SCO4235/SCO4745/SCO4824/SCO5352/SCO5364/SCO5739/SCO5744
GO:0015031	protein transport	1/178	24/2857	0.787824	0.984306	0.912987	1099319	1	SCO3883
GO:0044550	secondary metabolite biosynthetic process	1/178	24/2857	0.787824	0.984306	0.912987	1100647	1	SCO5206
GO:0070887	cellular response to chemical stimulus	1/178	24/2857	0.787824	0.984306	0.912987	1100804	1	SCO5364
GO:0006541	glutamine metabolic process	1/178	25/2857	0.801155	0.984306	0.912987	1099523	1	SCO4086
GO:0009166	nucleotide catabolic process	1/178	25/2857	0.801155	0.984306	0.912987	1101701	1	SCO6260
GO:0019751	polyol metabolic process	1/178	25/2857	0.801155	0.984306	0.912987	1097089	1	SCO1658
GO:0022603	regulation of anatomical structure morphogenesis	1/178	25/2857	0.801155	0.984306	0.912987	1096441	1	SCO1018
GO:0034622	cellular protein-containing complex assembly	1/178	25/2857	0.801155	0.984306	0.912987	1097973	1	SCO2539
GO:0045184	establishment of protein localization	1/178	25/2857	0.801155	0.984306	0.912987	1099319	1	SCO3883
GO:0009144	purine nucleoside triphosphate metabolic process	2/178	47/2857	0.80194	0.984306	0.912987	1100211/1101701	2	SCO4770/SCO6260
GO:0009199	ribonucleoside triphosphate metabolic process	2/178	48/2857	0.811429	0.984306	0.912987	1100211/1101701	2	SCO4770/SCO6260
GO:0006754	ATP biosynthetic process	1/178	26/2857	0.813653	0.984306	0.912987	1101701	1	SCO6260
GO:0007049	cell cycle	1/178	26/2857	0.813653	0.984306	0.912987	1097200	1	SCO1769
GO:0009311	oligosaccharide metabolic process	1/178	26/2857	0.813653	0.984306	0.912987	1100290	1	SCO4849
GO:0044042	glucan metabolic process	1/178	26/2857	0.813653	0.984306	0.912987	1101985	1	SCO6546
GO:0050793	regulation of developmental process	1/178	26/2857	0.813653	0.984306	0.912987	1096441	1	SCO1018
GO:0005996	monosaccharide metabolic process	2/178	49/2857	0.820513	0.984306	0.912987	1095761/1102478	2	SCO0338/SCO7040
GO:0008104	protein localization	1/178	27/2857	0.82537	0.984306	0.912987	1099319	1	SCO3883
GO:1901292	nucleoside phosphate catabolic process	1/178	27/2857	0.82537	0.984306	0.912987	1101701	1	SCO6260
GO:0015833	peptide transport	2/178	50/2857	0.829205	0.984306	0.912987	1099319/1102083	2	SCO3883/SCO6644
GO:0042886	amide transport	2/178	50/2857	0.829205	0.984306	0.912987	1099319/1102083	2	SCO3883/SCO6644
GO:0005976	polysaccharide metabolic process	3/178	71/2857	0.83018	0.984306	0.912987	1098466/1101985/1099301	3	SCO3033/SCO3865/SCO6546
GO:0044242	cellular lipid catabolic process	1/178	28/2857	0.836354	0.984306	0.912987	1102228	1	SCO6789
GO:0034220	ion transmembrane transport	2/178	52/2857	0.845466	0.984306	0.912987	1102482/1102484	2	SCO7044/SCO7046
GO:0019359	nicotinamide nucleotide biosynthetic process	1/178	29/2857	0.84665	0.984306	0.912987	1101701	1	SCO6260
GO:0019363	pyridine nucleotide biosynthetic process	1/178	29/2857	0.84665	0.984306	0.912987	1101701	1	SCO6260
GO:0065003	protein-containing complex assembly	1/178	29/2857	0.84665	0.984306	0.912987	1097973	1	SCO2539
GO:0006766	vitamin metabolic process	3/178	74/2857	0.850755	0.984306	0.912987	1096985/1100804/1096984	3	SCO1553/SCO1554/SCO5364
GO:0006767	water-soluble vitamin metabolic process	3/178	74/2857	0.850755	0.984306	0.912987	1096985/1100804/1096984	3	SCO1553/SCO1554/SCO5364
GO:0006633	fatty acid biosynthetic process	1/178	30/2857	0.856303	0.984306	0.912987	1097879	1	SCO2445
GO:0009653	anatomical structure morphogenesis	1/178	30/2857	0.856303	0.984306	0.912987	1096441	1	SCO1018
GO:0033865	nucleoside bisphosphate metabolic process	1/178	30/2857	0.856303	0.984306	0.912987	1101009	1	SCO5568
GO:0033875	ribonucleoside bisphosphate metabolic process	1/178	30/2857	0.856303	0.984306	0.912987	1101009	1	SCO5568
GO:0034032	purine nucleoside bisphosphate metabolic process	1/178	30/2857	0.856303	0.984306	0.912987	1101009	1	SCO5568
GO:0048856	anatomical structure development	1/178	30/2857	0.856303	0.984306	0.912987	1096441	1	SCO1018
GO:0048869	cellular developmental process	1/178	30/2857	0.856303	0.984306	0.912987	1096441	1	SCO1018
GO:0006979	response to oxidative stress	1/178	31/2857	0.86535	0.986711	0.915217	1100473	1	SCO5032
GO:0032502	developmental process	1/178	31/2857	0.86535	0.986711	0.915217	1096441	1	SCO1018
GO:0006820	anion transport	2/178	55/2857	0.867244	0.986711	0.915217	1102482/1102484	2	SCO7044/SCO7046
GO:0044272	sulfur compound biosynthetic process	2/178	55/2857	0.867244	0.986711	0.915217	1098343/1100265	2	SCO2910/SCO4824
GO:0009064	glutamine family amino acid metabolic process	2/178	57/2857	0.880167	0.993979	0.921959	1099523/1098753	2	SCO3319/SCO4086
GO:0009141	nucleoside triphosphate metabolic process	2/178	57/2857	0.880167	0.993979	0.921959	1100211/1101701	2	SCO4770/SCO6260
GO:0000272	polysaccharide catabolic process	1/178	34/2857	0.889233	0.993979	0.921959	1101985	1	SCO6546
GO:0006081	cellular aldehyde metabolic process	1/178	34/2857	0.889233	0.993979	0.921959	1098582	1	SCO3148
GO:0033036	macromolecule localization	1/178	34/2857	0.889233	0.993979	0.921959	1099319	1	SCO3883
GO:0046434	organophosphate catabolic process	1/178	34/2857	0.889233	0.993979	0.921959	1101701	1	SCO6260
GO:0072525	pyridine-containing compound biosynthetic process	1/178	34/2857	0.889233	0.993979	0.921959	1101701	1	SCO6260
GO:0006631	fatty acid metabolic process	2/178	61/2857	0.902611	0.999872	0.927424	1102228/1097879	2	SCO2445/SCO6789
GO:0019748	secondary metabolic process	1/178	36/2857	0.902763	0.999872	0.927424	1100647	1	SCO5206
GO:0016042	lipid catabolic process	1/178	37/2857	0.908899	0.999872	0.927424	1102228	1	SCO6789
GO:0019752	carboxylic acid metabolic process	20/178	409/2857	0.910276	0.999872	0.927424	1096924/1098343/1100186/1097242/1100265/1101183/1096864/1099523/1096186/1100722/1098753/1100297/1100804/1098582/1101701/1100792/1102228/1097879/1101178/1099675	20	SCO0763/SCO1438/SCO1498/SCO1808/SCO2445/SCO2910/SCO3148/SCO3319/SCO4086/SCO4235/SCO4745/SCO4824/SCO4856/SCO5281/SCO5352/SCO5364/SCO5739/SCO5744/SCO6260/SCO6789
GO:0032787	monocarboxylic acid metabolic process	6/178	148/2857	0.910281	0.999872	0.927424	1096924/1096186/1098582/1101701/1102228/1097879	6	SCO0763/SCO1498/SCO2445/SCO3148/SCO6260/SCO6789
GO:0016999	antibiotic metabolic process	2/178	63/2857	0.912308	0.999872	0.927424	1100722/1100297	2	SCO4856/SCO5281
GO:0072330	monocarboxylic acid biosynthetic process	2/178	63/2857	0.912308	0.999872	0.927424	1101701/1097879	2	SCO2445/SCO6260
GO:0043436	oxoacid metabolic process	21/178	428/2857	0.91275	0.999872	0.927424	1096924/1098343/1100186/1097546/1097242/1100265/1101183/1096864/1099523/1096186/1100722/1098753/1100297/1100804/1098582/1101701/1100792/1102228/1097879/1101178/1099675	21	SCO0763/SCO1438/SCO1498/SCO1808/SCO2112/SCO2445/SCO2910/SCO3148/SCO3319/SCO4086/SCO4235/SCO4745/SCO4824/SCO4856/SCO5281/SCO5352/SCO5364/SCO5739/SCO5744/SCO6260/SCO6789
GO:0009057	macromolecule catabolic process	3/178	87/2857	0.916838	0.999872	0.927424	1101013/1101985/1102722	3	SCO5572/SCO6546/SCO7284
GO:0044275	cellular carbohydrate catabolic process	1/178	39/2857	0.920038	0.999872	0.927424	1101985	1	SCO6546
GO:0046034	ATP metabolic process	1/178	39/2857	0.920038	0.999872	0.927424	1101701	1	SCO6260
GO:0006082	organic acid metabolic process	21/178	434/2857	0.924464	0.999872	0.927424	1096924/1098343/1100186/1097546/1097242/1100265/1101183/1096864/1099523/1096186/1100722/1098753/1100297/1100804/1098582/1101701/1100792/1102228/1097879/1101178/1099675	21	SCO0763/SCO1438/SCO1498/SCO1808/SCO2112/SCO2445/SCO2910/SCO3148/SCO3319/SCO4086/SCO4235/SCO4745/SCO4824/SCO4856/SCO5281/SCO5352/SCO5364/SCO5739/SCO5744/SCO6260/SCO6789
GO:0072329	monocarboxylic acid catabolic process	1/178	40/2857	0.925089	0.999872	0.927424	1102228	1	SCO6789
GO:1901606	alpha-amino acid catabolic process	1/178	41/2857	0.929823	0.999872	0.927424	1100804	1	SCO5364
GO:0006352	DNA-templated transcription, initiation	2/178	69/2857	0.936263	0.999872	0.927424	1102434/1095470	2	SCO0037/SCO6996
GO:0009110	vitamin biosynthetic process	2/178	69/2857	0.936263	0.999872	0.927424	1096985/1096984	2	SCO1553/SCO1554
GO:0042364	water-soluble vitamin biosynthetic process	2/178	69/2857	0.936263	0.999872	0.927424	1096985/1096984	2	SCO1553/SCO1554
GO:0006996	organelle organization	1/178	43/2857	0.938415	0.999872	0.927424	1097973	1	SCO2539
GO:0022607	cellular component assembly	1/178	43/2857	0.938415	0.999872	0.927424	1097973	1	SCO2539
GO:0006508	proteolysis	1/178	44/2857	0.942311	0.999872	0.927424	1101037	1	SCO5596
GO:0016310	phosphorylation	1/178	46/2857	0.949382	0.999872	0.927424	1101701	1	SCO6260
GO:0006812	cation transport	2/178	74/2857	0.951367	0.999872	0.927424	1098595/1097260	2	SCO1826/SCO3161
GO:0019362	pyridine nucleotide metabolic process	1/178	47/2857	0.952587	0.999872	0.927424	1101701	1	SCO6260
GO:0046496	nicotinamide nucleotide metabolic process	1/178	47/2857	0.952587	0.999872	0.927424	1101701	1	SCO6260
GO:0009063	cellular amino acid catabolic process	1/178	48/2857	0.955591	0.999872	0.927424	1100804	1	SCO5364
GO:0006811	ion transport	4/178	124/2857	0.957314	0.999872	0.927424	1102482/1102484/1098595/1097260	4	SCO1826/SCO3161/SCO7044/SCO7046
GO:0006733	oxidoreduction coenzyme metabolic process	1/178	49/2857	0.958405	0.999872	0.927424	1101701	1	SCO6260
GO:0072524	pyridine-containing compound metabolic process	1/178	52/2857	0.965827	0.999872	0.927424	1101701	1	SCO6260
GO:0055085	transmembrane transport	13/178	323/2857	0.974356	0.999872	0.927424	1102482/1102484/1101087/1101086/1096490/1098620/1102784/1102847/1102084/1102597/1096046/1099726/1097758	13	SCO0623/SCO1067/SCO2324/SCO3186/SCO4286/SCO5647/SCO5648/SCO6645/SCO7044/SCO7046/SCO7159/SCO7346/SCO7409
GO:0008643	carbohydrate transport	1/178	60/2857	0.979788	0.999872	0.927424	1101700	1	SCO6259
GO:0016054	organic acid catabolic process	2/178	91/2857	0.981115	0.999872	0.927424	1100804/1102228	2	SCO5364/SCO6789
GO:0046395	carboxylic acid catabolic process	2/178	91/2857	0.981115	0.999872	0.927424	1100804/1102228	2	SCO5364/SCO6789
GO:0006790	sulfur compound metabolic process	2/178	92/2857	0.982157	0.999872	0.927424	1098343/1100265	2	SCO2910/SCO4824
GO:0042221	response to chemical	2/178	92/2857	0.982157	0.999872	0.927424	1100804/1096718	2	SCO1295/SCO5364
GO:0005975	carbohydrate metabolic process	11/178	303/2857	0.987291	0.999872	0.927424	1100290/1098466/1097089/1096647/1100177/1097864/1101701/1101985/1099301/1095761/1102478	11	SCO0338/SCO1224/SCO1658/SCO2430/SCO3033/SCO3865/SCO4736/SCO4849/SCO6260/SCO6546/SCO7040
GO:0016052	carbohydrate catabolic process	2/178	100/2857	0.988712	0.999872	0.927424	1101701/1101985	2	SCO6260/SCO6546
GO:0017144	drug metabolic process	7/178	223/2857	0.989491	0.999872	0.927424	1096940/1096985/1100722/1100297/1100804/1101701/1096984	7	SCO1514/SCO1553/SCO1554/SCO4856/SCO5281/SCO5364/SCO6260
GO:0006810	transport	19/178	479/2857	0.993123	0.999872	0.927424	1102482/1102484/1098595/1101087/1101086/1096490/1098620/1099319/1102083/1097260/1102784/1102847/1102084/1102597/1096046/1095882/1099726/1097758/1101700	19	SCO0459/SCO0623/SCO1067/SCO1826/SCO2324/SCO3161/SCO3186/SCO3883/SCO4286/SCO5647/SCO5648/SCO6259/SCO6644/SCO6645/SCO7044/SCO7046/SCO7159/SCO7346/SCO7409
GO:0071705	nitrogen compound transport	2/178	109/2857	0.993308	0.999872	0.927424	1099319/1102083	2	SCO3883/SCO6644
GO:0051234	establishment of localization	19/178	480/2857	0.993352	0.999872	0.927424	1102482/1102484/1098595/1101087/1101086/1096490/1098620/1099319/1102083/1097260/1102784/1102847/1102084/1102597/1096046/1095882/1099726/1097758/1101700	19	SCO0459/SCO0623/SCO1067/SCO1826/SCO2324/SCO3161/SCO3186/SCO3883/SCO4286/SCO5647/SCO5648/SCO6259/SCO6644/SCO6645/SCO7044/SCO7046/SCO7159/SCO7346/SCO7409
GO:0044248	cellular catabolic process	8/178	256/2857	0.993415	0.999872	0.927424	1097980/1101013/1100804/1101701/1101985/1102228/1099713/1102722	8	SCO2546/SCO4273/SCO5364/SCO5572/SCO6260/SCO6546/SCO6789/SCO7284
GO:0051179	localization	19/178	486/2857	0.994584	0.999872	0.927424	1102482/1102484/1098595/1101087/1101086/1096490/1098620/1099319/1102083/1097260/1102784/1102847/1102084/1102597/1096046/1095882/1099726/1097758/1101700	19	SCO0459/SCO0623/SCO1067/SCO1826/SCO2324/SCO3161/SCO3186/SCO3883/SCO4286/SCO5647/SCO5648/SCO6259/SCO6644/SCO6645/SCO7044/SCO7046/SCO7159/SCO7346/SCO7409
GO:1901565	organonitrogen compound catabolic process	3/178	142/2857	0.994923	0.999872	0.927424	1097980/1100804/1099713	3	SCO2546/SCO4273/SCO5364
GO:0044282	small molecule catabolic process	2/178	139/2857	0.998885	0.999872	0.927424	1100804/1102228	2	SCO5364/SCO6789
GO:0071702	organic substance transport	3/178	177/2857	0.999286	0.999872	0.927424	1099319/1102083/1101700	3	SCO3883/SCO6259/SCO6644
GO:1901575	organic substance catabolic process	8/178	318/2857	0.999617	0.999872	0.927424	1097980/1101013/1100804/1101701/1101985/1102228/1099713/1102722	8	SCO2546/SCO4273/SCO5364/SCO5572/SCO6260/SCO6546/SCO6789/SCO7284
GO:0009056	catabolic process	8/178	340/2857	0.999872	0.999872	0.927424	1097980/1101013/1100804/1101701/1101985/1102228/1099713/1102722	8	SCO2546/SCO4273/SCO5364/SCO5572/SCO6260/SCO6546/SCO6789/SCO7284

## Sheet: goBP.commonDOWN
ID	Description	GeneRatio	BgRatio	pvalue	p.adjust	qvalue	geneID	Count	transcript
GO:0006766	vitamin metabolic process	9/70	74/2857	5.85235e-05	0.00965637	0.00754645	1097610/1097282/1097281/1096867/1096669/1101403/1100278/1098716/1096866	9	SCO1246/SCO1440/SCO1441/SCO1847/SCO1848/SCO2177/SCO3282/SCO4837/SCO5961
GO:0006767	water-soluble vitamin metabolic process	9/70	74/2857	5.85235e-05	0.00965637	0.00754645	1097610/1097282/1097281/1096867/1096669/1101403/1100278/1098716/1096866	9	SCO1246/SCO1440/SCO1441/SCO1847/SCO1848/SCO2177/SCO3282/SCO4837/SCO5961
GO:1901137	carbohydrate derivative biosynthetic process	13/70	162/2857	0.00010837	0.0106464	0.00832015	1096677/1097207/1100807/1099477/1100226/1100810/1099644/1098223/1096749/1097520/1100667/1100666/1097522	13	SCO1254/SCO1326/SCO1776/SCO2086/SCO2088/SCO2789/SCO4041/SCO4204/SCO4785/SCO5225/SCO5226/SCO5367/SCO5370
GO:0006796	phosphate-containing compound metabolic process	17/70	273/2857	0.00020576	0.0106464	0.00832015	1096677/1100730/1097207/1102191/1100807/1099477/1100226/1100810/1101139/1098223/1096749/1096828/1102901/1100667/1100046/1100666/1100045	17	SCO1254/SCO1326/SCO1402/SCO1776/SCO2789/SCO4041/SCO4605/SCO4606/SCO4785/SCO5225/SCO5226/SCO5289/SCO5367/SCO5370/SCO5700/SCO6752/SCO7463
GO:0009110	vitamin biosynthetic process	8/70	69/2857	0.000219556	0.0106464	0.00832015	1097610/1097282/1097281/1096867/1096669/1101403/1098716/1096866	8	SCO1246/SCO1440/SCO1441/SCO1847/SCO1848/SCO2177/SCO3282/SCO5961
GO:0042364	water-soluble vitamin biosynthetic process	8/70	69/2857	0.000219556	0.0106464	0.00832015	1097610/1097282/1097281/1096867/1096669/1101403/1098716/1096866	8	SCO1246/SCO1440/SCO1441/SCO1847/SCO1848/SCO2177/SCO3282/SCO5961
GO:0017144	drug metabolic process	15/70	223/2857	0.000225833	0.0106464	0.00832015	1096677/1097610/1100807/1097282/1099477/1097281/1096867/1100810/1096669/1101403/1100278/1098716/1100046/1100045/1096866	15	SCO1246/SCO1254/SCO1440/SCO1441/SCO1847/SCO1848/SCO2177/SCO3282/SCO4041/SCO4605/SCO4606/SCO4837/SCO5367/SCO5370/SCO5961
GO:0009235	cobalamin metabolic process	5/70	26/2857	0.000337083	0.0114719	0.00896525	1097610/1097282/1097281/1101403/1098716	5	SCO1847/SCO1848/SCO2177/SCO3282/SCO5961
GO:0009236	cobalamin biosynthetic process	5/70	26/2857	0.000337083	0.0114719	0.00896525	1097610/1097282/1097281/1101403/1098716	5	SCO1847/SCO1848/SCO2177/SCO3282/SCO5961
GO:0006793	phosphorus metabolic process	17/70	285/2857	0.000347632	0.0114719	0.00896525	1096677/1100730/1097207/1102191/1100807/1099477/1100226/1100810/1101139/1098223/1096749/1096828/1102901/1100667/1100046/1100666/1100045	17	SCO1254/SCO1326/SCO1402/SCO1776/SCO2789/SCO4041/SCO4605/SCO4606/SCO4785/SCO5225/SCO5226/SCO5289/SCO5367/SCO5370/SCO5700/SCO6752/SCO7463
GO:0016310	phosphorylation	6/70	46/2857	0.000752909	0.0225873	0.0176519	1100730/1101139/1096828/1102901/1100046/1100045	6	SCO1402/SCO4605/SCO4606/SCO5289/SCO5700/SCO7463
GO:0009161	ribonucleoside monophosphate metabolic process	7/70	71/2857	0.00149453	0.0379387	0.029649	1096677/1100807/1099477/1100226/1100810/1100046/1100045	7	SCO1254/SCO4041/SCO4605/SCO4606/SCO4785/SCO5367/SCO5370
GO:0072511	divalent inorganic cation transport	3/70	10/2857	0.00149455	0.0379387	0.029649	1101403/1101401/1101400	3	SCO5958/SCO5959/SCO5961
GO:0009165	nucleotide biosynthetic process	8/70	94/2857	0.00179191	0.0393983	0.0307898	1096677/1097207/1100807/1099477/1100226/1100810/1100667/1100666	8	SCO1254/SCO1776/SCO4041/SCO4785/SCO5225/SCO5226/SCO5367/SCO5370
GO:0009123	nucleoside monophosphate metabolic process	7/70	74/2857	0.00190765	0.0393983	0.0307898	1096677/1100807/1099477/1100226/1100810/1100046/1100045	7	SCO1254/SCO4041/SCO4605/SCO4606/SCO4785/SCO5367/SCO5370
GO:1901135	carbohydrate derivative metabolic process	16/70	301/2857	0.00191022	0.0393983	0.0307898	1096677/1099113/1097207/1100807/1099477/1100226/1100810/1099644/1098223/1096749/1097520/1100667/1100046/1100666/1100045/1097522	16	SCO1254/SCO1326/SCO1776/SCO2086/SCO2088/SCO2789/SCO3677/SCO4041/SCO4204/SCO4605/SCO4606/SCO4785/SCO5225/SCO5226/SCO5367/SCO5370
GO:1901293	nucleoside phosphate biosynthetic process	8/70	99/2857	0.00249911	0.0451872	0.0353138	1096677/1097207/1100807/1099477/1100226/1100810/1100667/1100666	8	SCO1254/SCO1776/SCO4041/SCO4785/SCO5225/SCO5226/SCO5367/SCO5370
GO:0033014	tetrapyrrole biosynthetic process	5/70	40/2857	0.00258367	0.0451872	0.0353138	1097610/1097282/1097281/1101403/1098716	5	SCO1847/SCO1848/SCO2177/SCO3282/SCO5961
GO:0044283	small molecule biosynthetic process	16/70	310/2857	0.00260169	0.0451872	0.0353138	1097610/1097821/1097824/1097822/1097207/1097282/1099477/1100226/1097281/1096867/1096669/1101403/1100278/1102003/1098716/1096866	16	SCO1246/SCO1440/SCO1441/SCO1776/SCO1847/SCO1848/SCO2177/SCO2387/SCO2388/SCO2390/SCO3282/SCO4041/SCO4785/SCO4837/SCO5961/SCO6564
GO:0033013	tetrapyrrole metabolic process	5/70	42/2857	0.00321583	0.0501278	0.0391749	1097610/1097282/1097281/1101403/1098716	5	SCO1847/SCO1848/SCO2177/SCO3282/SCO5961
GO:0009126	purine nucleoside monophosphate metabolic process	6/70	61/2857	0.00334186	0.0501278	0.0391749	1096677/1100807/1100226/1100810/1100046/1100045	6	SCO1254/SCO4605/SCO4606/SCO4785/SCO5367/SCO5370
GO:0009167	purine ribonucleoside monophosphate metabolic process	6/70	61/2857	0.00334186	0.0501278	0.0391749	1096677/1100807/1100226/1100810/1100046/1100045	6	SCO1254/SCO4605/SCO4606/SCO4785/SCO5367/SCO5370
GO:0055086	nucleobase-containing small molecule metabolic process	12/70	208/2857	0.00393914	0.055948	0.0437233	1096677/1099113/1097207/1100807/1099477/1100226/1100810/1098223/1100667/1100046/1100666/1100045	12	SCO1254/SCO1776/SCO2789/SCO3677/SCO4041/SCO4605/SCO4606/SCO4785/SCO5225/SCO5226/SCO5367/SCO5370
GO:0009259	ribonucleotide metabolic process	8/70	107/2857	0.00406894	0.055948	0.0437233	1096677/1097207/1100807/1099477/1100226/1100810/1100046/1100045	8	SCO1254/SCO1776/SCO4041/SCO4605/SCO4606/SCO4785/SCO5367/SCO5370
GO:0009117	nucleotide metabolic process	10/70	159/2857	0.00468959	0.0619026	0.0483768	1096677/1097207/1100807/1099477/1100226/1100810/1100667/1100046/1100666/1100045	10	SCO1254/SCO1776/SCO4041/SCO4605/SCO4606/SCO4785/SCO5225/SCO5226/SCO5367/SCO5370
GO:1902600	proton transmembrane transport	3/70	15/2857	0.00518917	0.0635568	0.0496696	1100807/1100810/1100040	3	SCO4600/SCO5367/SCO5370
GO:0006753	nucleoside phosphate metabolic process	10/70	163/2857	0.00559807	0.0635568	0.0496696	1096677/1097207/1100807/1099477/1100226/1100810/1100667/1100046/1100666/1100045	10	SCO1254/SCO1776/SCO4041/SCO4605/SCO4606/SCO4785/SCO5225/SCO5226/SCO5367/SCO5370
GO:0006633	fatty acid biosynthetic process	4/70	30/2857	0.00559898	0.0635568	0.0496696	1097821/1097824/1097822/1102003	4	SCO2387/SCO2388/SCO2390/SCO6564
GO:1901659	glycosyl compound biosynthetic process	4/70	30/2857	0.00559898	0.0635568	0.0496696	1097207/1099477/1100226/1099644	4	SCO1776/SCO4041/SCO4204/SCO4785
GO:0009199	ribonucleoside triphosphate metabolic process	5/70	48/2857	0.00577789	0.0635568	0.0496696	1097207/1100807/1100810/1100046/1100045	5	SCO1776/SCO4605/SCO4606/SCO5367/SCO5370
GO:0009260	ribonucleotide biosynthetic process	6/70	71/2857	0.00711152	0.0757033	0.059162	1096677/1097207/1100807/1099477/1100226/1100810	6	SCO1254/SCO1776/SCO4041/SCO4785/SCO5367/SCO5370
GO:0046390	ribose phosphate biosynthetic process	6/70	73/2857	0.00813424	0.0838844	0.0655556	1096677/1097207/1100807/1099477/1100226/1100810	6	SCO1254/SCO1776/SCO4041/SCO4785/SCO5367/SCO5370
GO:0006812	cation transport	6/70	74/2857	0.00868365	0.0868365	0.0678626	1100807/1100810/1101403/1100040/1101401/1101400	6	SCO4600/SCO5367/SCO5370/SCO5958/SCO5959/SCO5961
GO:0019693	ribose phosphate metabolic process	8/70	123/2857	0.00940429	0.0912769	0.0713328	1096677/1097207/1100807/1099477/1100226/1100810/1100046/1100045	8	SCO1254/SCO1776/SCO4041/SCO4605/SCO4606/SCO4785/SCO5367/SCO5370
GO:0006811	ion transport	8/70	124/2857	0.00985845	0.0929511	0.0726412	1100806/1100807/1100810/1098065/1101403/1100040/1101401/1101400	8	SCO2631/SCO4600/SCO5366/SCO5367/SCO5370/SCO5958/SCO5959/SCO5961
GO:0009141	nucleoside triphosphate metabolic process	5/70	57/2857	0.0119208	0.109274	0.0853974	1097207/1100807/1100810/1100046/1100045	5	SCO1776/SCO4605/SCO4606/SCO5367/SCO5370
GO:0009156	ribonucleoside monophosphate biosynthetic process	5/70	58/2857	0.0128019	0.112692	0.0880686	1096677/1100807/1099477/1100226/1100810	5	SCO1254/SCO4041/SCO4785/SCO5367/SCO5370
GO:0090407	organophosphate biosynthetic process	9/70	158/2857	0.0136729	0.112692	0.0880686	1096677/1097207/1102191/1100807/1099477/1100226/1100810/1100667/1100666	9	SCO1254/SCO1776/SCO4041/SCO4785/SCO5225/SCO5226/SCO5367/SCO5370/SCO6752
GO:0046034	ATP metabolic process	4/70	39/2857	0.0142443	0.112692	0.0880686	1100807/1100810/1100046/1100045	4	SCO4605/SCO4606/SCO5367/SCO5370
GO:0019637	organophosphate metabolic process	12/70	245/2857	0.0142582	0.112692	0.0880686	1096677/1097207/1102191/1100807/1099477/1100226/1100810/1098223/1100667/1100046/1100666/1100045	12	SCO1254/SCO1776/SCO2789/SCO4041/SCO4605/SCO4606/SCO4785/SCO5225/SCO5226/SCO5367/SCO5370/SCO6752
GO:0000041	transition metal ion transport	3/70	22/2857	0.0155378	0.112692	0.0880686	1101403/1101401/1101400	3	SCO5958/SCO5959/SCO5961
GO:0000902	cell morphogenesis	3/70	22/2857	0.0155378	0.112692	0.0880686	1096749/1097520/1097522	3	SCO1326/SCO2086/SCO2088
GO:0008360	regulation of cell shape	3/70	22/2857	0.0155378	0.112692	0.0880686	1096749/1097520/1097522	3	SCO1326/SCO2086/SCO2088
GO:0022604	regulation of cell morphogenesis	3/70	22/2857	0.0155378	0.112692	0.0880686	1096749/1097520/1097522	3	SCO1326/SCO2086/SCO2088
GO:0042455	ribonucleoside biosynthetic process	3/70	22/2857	0.0155378	0.112692	0.0880686	1097207/1099477/1100226	3	SCO1776/SCO4041/SCO4785
GO:0009124	nucleoside monophosphate biosynthetic process	5/70	61/2857	0.0157086	0.112692	0.0880686	1096677/1100807/1099477/1100226/1100810	5	SCO1254/SCO4041/SCO4785/SCO5367/SCO5370
GO:0006464	cellular protein modification process	5/70	62/2857	0.0167681	0.115281	0.090092	1100730/1101139/1098223/1096828/1102901	5	SCO1402/SCO2789/SCO5289/SCO5700/SCO7463
GO:0036211	protein modification process	5/70	62/2857	0.0167681	0.115281	0.090092	1100730/1101139/1098223/1096828/1102901	5	SCO1402/SCO2789/SCO5289/SCO5700/SCO7463
GO:0032989	cellular component morphogenesis	3/70	23/2857	0.0175597	0.117971	0.0921946	1096749/1097520/1097522	3	SCO1326/SCO2086/SCO2088
GO:0072330	monocarboxylic acid biosynthetic process	5/70	63/2857	0.0178745	0.117971	0.0921946	1097821/1097824/1097822/1096669/1102003	5	SCO1246/SCO2387/SCO2388/SCO2390/SCO6564
GO:1901657	glycosyl compound metabolic process	5/70	64/2857	0.0190283	0.123124	0.0962215	1099113/1097207/1099477/1100226/1099644	5	SCO1776/SCO3677/SCO4041/SCO4204/SCO4785
GO:0009163	nucleoside biosynthetic process	3/70	24/2857	0.0197218	0.125157	0.0978104	1097207/1099477/1100226	3	SCO1776/SCO4041/SCO4785
GO:0009205	purine ribonucleoside triphosphate metabolic process	4/70	44/2857	0.0214559	0.132148	0.103273	1100807/1100810/1100046/1100045	4	SCO4605/SCO4606/SCO5367/SCO5370
GO:0006541	glutamine metabolic process	3/70	25/2857	0.0220246	0.132148	0.103273	1097207/1097282/1100226	3	SCO1776/SCO1848/SCO4785
GO:0022603	regulation of anatomical structure morphogenesis	3/70	25/2857	0.0220246	0.132148	0.103273	1096749/1097520/1097522	3	SCO1326/SCO2086/SCO2088
GO:0050793	regulation of developmental process	3/70	26/2857	0.0244685	0.14166	0.110707	1096749/1097520/1097522	3	SCO1326/SCO2086/SCO2088
GO:0051128	regulation of cellular component organization	3/70	26/2857	0.0244685	0.14166	0.110707	1096749/1097520/1097522	3	SCO1326/SCO2086/SCO2088
GO:0009150	purine ribonucleotide metabolic process	6/70	94/2857	0.0260269	0.146355	0.114376	1096677/1100807/1100226/1100810/1100046/1100045	6	SCO1254/SCO4605/SCO4606/SCO4785/SCO5367/SCO5370
GO:0009144	purine nucleoside triphosphate metabolic process	4/70	47/2857	0.0266908	0.146355	0.114376	1100807/1100810/1100046/1100045	4	SCO4605/SCO4606/SCO5367/SCO5370
GO:0045333	cellular respiration	5/70	70/2857	0.0269895	0.146355	0.114376	1100040/1100042/1100046/1100043/1100045	5	SCO4600/SCO4602/SCO4603/SCO4605/SCO4606
GO:0015672	monovalent inorganic cation transport	3/70	27/2857	0.0270534	0.146355	0.114376	1100807/1100810/1100040	3	SCO4600/SCO5367/SCO5370
GO:0042773	ATP synthesis coupled electron transport	2/70	11/2857	0.0282181	0.147427	0.115214	1100046/1100045	2	SCO4605/SCO4606
GO:0009127	purine nucleoside monophosphate biosynthetic process	4/70	48/2857	0.028592	0.147427	0.115214	1096677/1100807/1100226/1100810	4	SCO1254/SCO4785/SCO5367/SCO5370
GO:0009168	purine ribonucleoside monophosphate biosynthetic process	4/70	48/2857	0.028592	0.147427	0.115214	1096677/1100807/1100226/1100810	4	SCO1254/SCO4785/SCO5367/SCO5370
GO:0006163	purine nucleotide metabolic process	6/70	99/2857	0.0325613	0.161157	0.125944	1096677/1100807/1100226/1100810/1100046/1100045	6	SCO1254/SCO4605/SCO4606/SCO4785/SCO5367/SCO5370
GO:0009220	pyrimidine ribonucleotide biosynthetic process	2/70	12/2857	0.0333327	0.161157	0.125944	1097207/1099477	2	SCO1776/SCO4041
GO:0046132	pyrimidine ribonucleoside biosynthetic process	2/70	12/2857	0.0333327	0.161157	0.125944	1097207/1099477	2	SCO1776/SCO4041
GO:0046134	pyrimidine nucleoside biosynthetic process	2/70	12/2857	0.0333327	0.161157	0.125944	1097207/1099477	2	SCO1776/SCO4041
GO:0009116	nucleoside metabolic process	4/70	51/2857	0.0347719	0.161157	0.125944	1099113/1097207/1099477/1100226	4	SCO1776/SCO3677/SCO4041/SCO4785
GO:0009653	anatomical structure morphogenesis	3/70	30/2857	0.0356498	0.161157	0.125944	1096749/1097520/1097522	3	SCO1326/SCO2086/SCO2088
GO:0048856	anatomical structure development	3/70	30/2857	0.0356498	0.161157	0.125944	1096749/1097520/1097522	3	SCO1326/SCO2086/SCO2088
GO:0048869	cellular developmental process	3/70	30/2857	0.0356498	0.161157	0.125944	1096749/1097520/1097522	3	SCO1326/SCO2086/SCO2088
GO:0098662	inorganic cation transmembrane transport	3/70	30/2857	0.0356498	0.161157	0.125944	1100807/1100810/1100040	3	SCO4600/SCO5367/SCO5370
GO:0006206	pyrimidine nucleobase metabolic process	2/70	13/2857	0.0387789	0.166257	0.129929	1097207/1099477	2	SCO1776/SCO4041
GO:0009218	pyrimidine ribonucleotide metabolic process	2/70	13/2857	0.0387789	0.166257	0.129929	1097207/1099477	2	SCO1776/SCO4041
GO:0009401	phosphoenolpyruvate-dependent sugar phosphotransferase system	2/70	13/2857	0.0387789	0.166257	0.129929	1098340/1095857	2	SCO0434/SCO2907
GO:0032502	developmental process	3/70	31/2857	0.0387932	0.166257	0.129929	1096749/1097520/1097522	3	SCO1326/SCO2086/SCO2088
GO:0009119	ribonucleoside metabolic process	3/70	32/2857	0.0420738	0.175213	0.136928	1097207/1099477/1100226	3	SCO1776/SCO4041/SCO4785
GO:0009201	ribonucleoside triphosphate biosynthetic process	3/70	32/2857	0.0420738	0.175213	0.136928	1097207/1100807/1100810	3	SCO1776/SCO5367/SCO5370
GO:0015980	energy derivation by oxidation of organic compounds	5/70	79/2857	0.0424758	0.175213	0.136928	1100040/1100042/1100046/1100043/1100045	5	SCO4600/SCO4602/SCO4603/SCO4605/SCO4606
GO:0043412	macromolecule modification	6/70	106/2857	0.0433897	0.176773	0.138148	1100730/1101343/1101139/1098223/1096828/1102901	6	SCO1402/SCO2789/SCO5289/SCO5700/SCO5901/SCO7463
GO:0006119	oxidative phosphorylation	2/70	14/2857	0.0445379	0.179238	0.140074	1100046/1100045	2	SCO4605/SCO4606
GO:0009252	peptidoglycan biosynthetic process	3/70	33/2857	0.04549	0.180864	0.141345	1096749/1097520/1097522	3	SCO1326/SCO2086/SCO2088
GO:0045229	external encapsulating structure organization	3/70	34/2857	0.0490404	0.190392	0.148791	1096749/1097520/1097522	3	SCO1326/SCO2086/SCO2088
GO:0071555	cell wall organization	3/70	34/2857	0.0490404	0.190392	0.148791	1096749/1097520/1097522	3	SCO1326/SCO2086/SCO2088
GO:0042558	pteridine-containing compound metabolic process	2/70	15/2857	0.0505916	0.191194	0.149418	1097088/1100278	2	SCO1657/SCO4837
GO:0046131	pyrimidine ribonucleoside metabolic process	2/70	15/2857	0.0505916	0.191194	0.149418	1097207/1099477	2	SCO1776/SCO4041
GO:0006023	aminoglycan biosynthetic process	3/70	35/2857	0.0527232	0.191194	0.149418	1096749/1097520/1097522	3	SCO1326/SCO2086/SCO2088
GO:0006024	glycosaminoglycan biosynthetic process	3/70	35/2857	0.0527232	0.191194	0.149418	1096749/1097520/1097522	3	SCO1326/SCO2086/SCO2088
GO:0009273	peptidoglycan-based cell wall biogenesis	3/70	35/2857	0.0527232	0.191194	0.149418	1096749/1097520/1097522	3	SCO1326/SCO2086/SCO2088
GO:0098655	cation transmembrane transport	3/70	35/2857	0.0527232	0.191194	0.149418	1100807/1100810/1100040	3	SCO4600/SCO5367/SCO5370
GO:0009152	purine ribonucleotide biosynthetic process	4/70	59/2857	0.0547889	0.19639	0.153478	1096677/1100807/1100226/1100810	4	SCO1254/SCO4785/SCO5367/SCO5370
GO:0009060	aerobic respiration	3/70	36/2857	0.0565364	0.19639	0.153478	1100040/1100042/1100043	3	SCO4600/SCO4602/SCO4603
GO:0030001	metal ion transport	3/70	36/2857	0.0565364	0.19639	0.153478	1101403/1101401/1101400	3	SCO5958/SCO5959/SCO5961
GO:0098660	inorganic ion transmembrane transport	3/70	36/2857	0.0565364	0.19639	0.153478	1100807/1100810/1100040	3	SCO4600/SCO5367/SCO5370
GO:0072521	purine-containing compound metabolic process	6/70	114/2857	0.058279	0.200334	0.156561	1096677/1100807/1100226/1100810/1100046/1100045	6	SCO1254/SCO4605/SCO4606/SCO4785/SCO5367/SCO5370
GO:0009142	nucleoside triphosphate biosynthetic process	3/70	37/2857	0.060478	0.204049	0.159464	1097207/1100807/1100810	3	SCO1776/SCO5367/SCO5370
GO:0006631	fatty acid metabolic process	4/70	61/2857	0.0605962	0.204049	0.159464	1097821/1097824/1097822/1102003	4	SCO2387/SCO2388/SCO2390/SCO6564
GO:0006213	pyrimidine nucleoside metabolic process	2/70	17/2857	0.0635137	0.209595	0.163799	1097207/1099477	2	SCO1776/SCO4041
GO:0006221	pyrimidine nucleotide biosynthetic process	2/70	17/2857	0.0635137	0.209595	0.163799	1097207/1099477	2	SCO1776/SCO4041
GO:0006164	purine nucleotide biosynthetic process	4/70	63/2857	0.0667202	0.212984	0.166447	1096677/1100807/1100226/1100810	4	SCO1254/SCO4785/SCO5367/SCO5370
GO:0044038	cell wall macromolecule biosynthetic process	3/70	39/2857	0.0687377	0.212984	0.166447	1096749/1097520/1097522	3	SCO1326/SCO2086/SCO2088
GO:0070589	cellular component macromolecule biosynthetic process	3/70	39/2857	0.0687377	0.212984	0.166447	1096749/1097520/1097522	3	SCO1326/SCO2086/SCO2088
GO:0051188	cofactor biosynthetic process	7/70	149/2857	0.0696901	0.212984	0.166447	1097610/1097282/1097281/1099644/1096669/1101403/1098716	7	SCO1246/SCO1847/SCO1848/SCO2177/SCO3282/SCO4204/SCO5961
GO:0006771	riboflavin metabolic process	2/70	18/2857	0.0703493	0.212984	0.166447	1096867/1096866	2	SCO1440/SCO1441
GO:0009231	riboflavin biosynthetic process	2/70	18/2857	0.0703493	0.212984	0.166447	1096867/1096866	2	SCO1440/SCO1441
GO:0042726	flavin-containing compound metabolic process	2/70	18/2857	0.0703493	0.212984	0.166447	1096867/1096866	2	SCO1440/SCO1441
GO:0042727	flavin-containing compound biosynthetic process	2/70	18/2857	0.0703493	0.212984	0.166447	1096867/1096866	2	SCO1440/SCO1441
GO:0046112	nucleobase biosynthetic process	2/70	18/2857	0.0703493	0.212984	0.166447	1097207/1099477	2	SCO1776/SCO4041
GO:0006220	pyrimidine nucleotide metabolic process	2/70	19/2857	0.0774136	0.232241	0.181496	1097207/1099477	2	SCO1776/SCO4041
GO:0042546	cell wall biogenesis	3/70	42/2857	0.0820322	0.243879	0.190592	1096749/1097520/1097522	3	SCO1326/SCO2086/SCO2088
GO:0072522	purine-containing compound biosynthetic process	4/70	69/2857	0.086946	0.25618	0.200205	1096677/1100807/1100226/1100810	4	SCO1254/SCO4785/SCO5367/SCO5370
GO:0006091	generation of precursor metabolites and energy	5/70	100/2857	0.0961236	0.278908	0.217966	1100040/1100042/1100046/1100043/1100045	5	SCO4600/SCO4602/SCO4603/SCO4605/SCO4606
GO:0006260	DNA replication	3/70	45/2857	0.0963501	0.278908	0.217966	1099347/1100667/1100666	3	SCO3911/SCO5225/SCO5226
GO:0044267	cellular protein metabolic process	8/70	199/2857	0.110364	0.316698	0.247499	1100730/1099989/1100144/1101139/1097715/1098223/1096828/1102901	8	SCO1402/SCO2282/SCO2789/SCO4549/SCO4703/SCO5289/SCO5700/SCO7463
GO:0072528	pyrimidine-containing compound biosynthetic process	2/70	24/2857	0.115663	0.329041	0.257145	1097207/1099477	2	SCO1776/SCO4041
GO:0034404	nucleobase-containing small molecule biosynthetic process	3/70	51/2857	0.127749	0.357265	0.279202	1097207/1099477/1100226	3	SCO1776/SCO4041/SCO4785
GO:0044036	cell wall macromolecule metabolic process	3/70	51/2857	0.127749	0.357265	0.279202	1096749/1097520/1097522	3	SCO1326/SCO2086/SCO2088
GO:0006754	ATP biosynthetic process	2/70	26/2857	0.132083	0.363229	0.283864	1100807/1100810	2	SCO5367/SCO5370
GO:0007049	cell cycle	2/70	26/2857	0.132083	0.363229	0.283864	1097520/1097522	2	SCO2086/SCO2088
GO:0034220	ion transmembrane transport	3/70	52/2857	0.133306	0.363561	0.284123	1100807/1100810/1100040	3	SCO4600/SCO5367/SCO5370
GO:0051186	cofactor metabolic process	8/70	212/2857	0.143841	0.388934	0.303952	1097610/1097282/1097281/1099644/1096669/1101403/1100278/1098716	8	SCO1246/SCO1847/SCO1848/SCO2177/SCO3282/SCO4204/SCO4837/SCO5961
GO:0008610	lipid biosynthetic process	5/70	114/2857	0.144966	0.388934	0.303952	1097821/1097824/1097822/1102191/1102003	5	SCO2387/SCO2388/SCO2390/SCO6564/SCO6752
GO:0009112	nucleobase metabolic process	2/70	28/2857	0.149002	0.390243	0.304974	1097207/1099477	2	SCO1776/SCO4041
GO:0022900	electron transport chain	2/70	28/2857	0.149002	0.390243	0.304974	1100046/1100045	2	SCO4605/SCO4606
GO:0022904	respiratory electron transport chain	2/70	28/2857	0.149002	0.390243	0.304974	1100046/1100045	2	SCO4605/SCO4606
GO:0000270	peptidoglycan metabolic process	3/70	55/2857	0.150469	0.390981	0.305552	1096749/1097520/1097522	3	SCO1326/SCO2086/SCO2088
GO:0009145	purine nucleoside triphosphate biosynthetic process	2/70	29/2857	0.157621	0.403216	0.315113	1100807/1100810	2	SCO5367/SCO5370
GO:0009206	purine ribonucleoside triphosphate biosynthetic process	2/70	29/2857	0.157621	0.403216	0.315113	1100807/1100810	2	SCO5367/SCO5370
GO:0009064	glutamine family amino acid metabolic process	3/70	57/2857	0.16229	0.408823	0.319495	1097207/1097282/1100226	3	SCO1776/SCO1848/SCO4785
GO:0030203	glycosaminoglycan metabolic process	3/70	57/2857	0.16229	0.408823	0.319495	1096749/1097520/1097522	3	SCO1326/SCO2086/SCO2088
GO:0006022	aminoglycan metabolic process	3/70	59/2857	0.174387	0.435968	0.340708	1096749/1097520/1097522	3	SCO1326/SCO2086/SCO2088
GO:0008643	carbohydrate transport	3/70	60/2857	0.180531	0.447934	0.35006	1098340/1095857/1101019	3	SCO0434/SCO2907/SCO5578
GO:0072527	pyrimidine-containing compound metabolic process	2/70	34/2857	0.201929	0.495134	0.386947	1097207/1099477	2	SCO1776/SCO4041
GO:0065008	regulation of biological quality	5/70	128/2857	0.202555	0.495134	0.386947	1102654/1096749/1100278/1097520/1097522	5	SCO1326/SCO2086/SCO2088/SCO4837/SCO7216
GO:0032259	methylation	3/70	64/2857	0.205673	0.499059	0.390014	1097088/1101343/1100278	3	SCO1657/SCO4837/SCO5901
GO:0019538	protein metabolic process	8/70	235/2857	0.21395	0.504165	0.394004	1100730/1099989/1100144/1101139/1097715/1098223/1096828/1102901	8	SCO1402/SCO2282/SCO2789/SCO4549/SCO4703/SCO5289/SCO5700/SCO7463
GO:0006544	glycine metabolic process	1/70	10/2857	0.219999	0.504165	0.394004	1100278	1	SCO4837
GO:0006730	one-carbon metabolic process	1/70	10/2857	0.219999	0.504165	0.394004	1100278	1	SCO4837
GO:0031167	rRNA methylation	1/70	10/2857	0.219999	0.504165	0.394004	1101343	1	SCO5901
GO:0042451	purine nucleoside biosynthetic process	1/70	10/2857	0.219999	0.504165	0.394004	1100226	1	SCO4785
GO:0046129	purine ribonucleoside biosynthetic process	1/70	10/2857	0.219999	0.504165	0.394004	1100226	1	SCO4785
GO:0046653	tetrahydrofolate metabolic process	1/70	10/2857	0.219999	0.504165	0.394004	1100278	1	SCO4837
GO:1901068	guanosine-containing compound metabolic process	1/70	10/2857	0.219999	0.504165	0.394004	1100226	1	SCO4785
GO:0071554	cell wall organization or biogenesis	3/70	67/2857	0.22504	0.512161	0.400253	1096749/1097520/1097522	3	SCO1326/SCO2086/SCO2088
GO:0000154	rRNA modification	1/70	11/2857	0.239177	0.52619	0.411217	1101343	1	SCO5901
GO:0005984	disaccharide metabolic process	1/70	11/2857	0.239177	0.52619	0.411217	1097208	1	SCO1777
GO:0009129	pyrimidine nucleoside monophosphate metabolic process	1/70	11/2857	0.239177	0.52619	0.411217	1099477	1	SCO4041
GO:0009130	pyrimidine nucleoside monophosphate biosynthetic process	1/70	11/2857	0.239177	0.52619	0.411217	1099477	1	SCO4041
GO:0016485	protein processing	1/70	11/2857	0.239177	0.52619	0.411217	1099989	1	SCO4549
GO:0044275	cellular carbohydrate catabolic process	2/70	39/2857	0.247487	0.540866	0.422687	1096188/1097208	2	SCO0765/SCO1777
GO:0006595	polyamine metabolic process	1/70	12/2857	0.25789	0.542063	0.423621	1097889	1	SCO2455
GO:0030243	cellulose metabolic process	1/70	12/2857	0.25789	0.542063	0.423621	1096188	1	SCO0765
GO:0030245	cellulose catabolic process	1/70	12/2857	0.25789	0.542063	0.423621	1096188	1	SCO0765
GO:0046417	chorismate metabolic process	1/70	12/2857	0.25789	0.542063	0.423621	1100225	1	SCO4784
GO:0051273	beta-glucan metabolic process	1/70	12/2857	0.25789	0.542063	0.423621	1096188	1	SCO0765
GO:0051275	beta-glucan catabolic process	1/70	12/2857	0.25789	0.542063	0.423621	1096188	1	SCO0765
GO:0044085	cellular component biogenesis	4/70	107/2857	0.265929	0.555421	0.434061	1101343/1096749/1097520/1097522	4	SCO1326/SCO2086/SCO2088/SCO5901
GO:0006189	'de novo' IMP biosynthetic process	1/70	13/2857	0.27615	0.555667	0.434253	1096677	1	SCO1254
GO:0006760	folic acid-containing compound metabolic process	1/70	13/2857	0.27615	0.555667	0.434253	1100278	1	SCO4837
GO:0009100	glycoprotein metabolic process	1/70	13/2857	0.27615	0.555667	0.434253	1098223	1	SCO2789
GO:0009225	nucleotide-sugar metabolic process	1/70	13/2857	0.27615	0.555667	0.434253	1098223	1	SCO2789
GO:0009313	oligosaccharide catabolic process	1/70	13/2857	0.27615	0.555667	0.434253	1097208	1	SCO1777
GO:0016137	glycoside metabolic process	1/70	13/2857	0.27615	0.555667	0.434253	1099644	1	SCO4204
GO:0001510	RNA methylation	1/70	14/2857	0.293966	0.578171	0.45184	1101343	1	SCO5901
GO:0006188	IMP biosynthetic process	1/70	14/2857	0.293966	0.578171	0.45184	1096677	1	SCO1254
GO:0032787	monocarboxylic acid metabolic process	5/70	148/2857	0.295542	0.578171	0.45184	1097821/1097824/1097822/1096669/1102003	5	SCO1246/SCO2387/SCO2388/SCO2390/SCO6564
GO:0051301	cell division	2/70	45/2857	0.302582	0.578171	0.45184	1097520/1097522	2	SCO2086/SCO2088
GO:0001505	regulation of neurotransmitter levels	1/70	15/2857	0.31135	0.578171	0.45184	1100278	1	SCO4837
GO:0006040	amino sugar metabolic process	1/70	15/2857	0.31135	0.578171	0.45184	1098223	1	SCO2789
GO:0033212	iron import into cell	1/70	15/2857	0.31135	0.578171	0.45184	1102654	1	SCO7216
GO:0042133	neurotransmitter metabolic process	1/70	15/2857	0.31135	0.578171	0.45184	1100278	1	SCO4837
GO:0043094	cellular metabolic compound salvage	1/70	15/2857	0.31135	0.578171	0.45184	1099477	1	SCO4041
GO:0044247	cellular polysaccharide catabolic process	1/70	15/2857	0.31135	0.578171	0.45184	1096188	1	SCO0765
GO:0046040	IMP metabolic process	1/70	15/2857	0.31135	0.578171	0.45184	1096677	1	SCO1254
GO:0071103	DNA conformation change	1/70	15/2857	0.31135	0.578171	0.45184	1099347	1	SCO3911
GO:1901264	carbohydrate derivative transport	1/70	15/2857	0.31135	0.578171	0.45184	1098340	1	SCO2907
GO:0006629	lipid metabolic process	6/70	188/2857	0.311862	0.578171	0.45184	1102130/1097821/1097824/1097822/1102191/1102003	6	SCO2387/SCO2388/SCO2390/SCO6564/SCO6691/SCO6752
GO:0016043	cellular component organization	4/70	116/2857	0.316106	0.582765	0.45543	1099347/1096749/1097520/1097522	4	SCO1326/SCO2086/SCO2088/SCO3911
GO:0055114	oxidation-reduction process	5/70	154/2857	0.324953	0.58846	0.459881	1100040/1100042/1100046/1100043/1100045	5	SCO4600/SCO4602/SCO4603/SCO4605/SCO4606
GO:0009309	amine biosynthetic process	1/70	16/2857	0.328312	0.58846	0.459881	1097889	1	SCO2455
GO:0042401	cellular biogenic amine biosynthetic process	1/70	16/2857	0.328312	0.58846	0.459881	1097889	1	SCO2455
GO:0051276	chromosome organization	1/70	16/2857	0.328312	0.58846	0.459881	1099347	1	SCO3911
GO:1901700	response to oxygen-containing compound	1/70	16/2857	0.328312	0.58846	0.459881	1100278	1	SCO4837
GO:0044255	cellular lipid metabolic process	5/70	155/2857	0.329894	0.58846	0.459881	1097821/1097824/1097822/1102191/1102003	5	SCO2387/SCO2388/SCO2390/SCO6564/SCO6752
GO:0071840	cellular component organization or biogenesis	5/70	158/2857	0.344767	0.605342	0.473074	1101343/1099347/1096749/1097520/1097522	5	SCO1326/SCO2086/SCO2088/SCO3911/SCO5901
GO:0043414	macromolecule methylation	1/70	17/2857	0.344862	0.605342	0.473074	1101343	1	SCO5901
GO:0046128	purine ribonucleoside metabolic process	1/70	17/2857	0.344862	0.605342	0.473074	1100226	1	SCO4785
GO:0006563	L-serine metabolic process	1/70	18/2857	0.361009	0.630334	0.492605	1100278	1	SCO4837
GO:0046394	carboxylic acid biosynthetic process	6/70	200/2857	0.365424	0.634683	0.496005	1097821/1097824/1097822/1096669/1100278/1102003	6	SCO1246/SCO2387/SCO2388/SCO2390/SCO4837/SCO6564
GO:0016053	organic acid biosynthetic process	6/70	201/2857	0.36993	0.637602	0.498285	1097821/1097824/1097822/1096669/1100278/1102003	6	SCO1246/SCO2387/SCO2388/SCO2390/SCO4837/SCO6564
GO:0006284	base-excision repair	1/70	19/2857	0.376765	0.637602	0.498285	1097545	1	SCO2111
GO:0009251	glucan catabolic process	1/70	19/2857	0.376765	0.637602	0.498285	1096188	1	SCO0765
GO:0016311	dephosphorylation	1/70	19/2857	0.376765	0.637602	0.498285	1096749	1	SCO1326
GO:0042278	purine nucleoside metabolic process	1/70	19/2857	0.376765	0.637602	0.498285	1100226	1	SCO4785
GO:0006810	transport	13/70	479/2857	0.389985	0.651836	0.509409	1100806/1100807/1100810/1098340/1098065/1095857/1101019/1101403/1098331/1097086/1100040/1101401/1101400	13	SCO0434/SCO1655/SCO2631/SCO2898/SCO2907/SCO4600/SCO5366/SCO5367/SCO5370/SCO5578/SCO5958/SCO5959/SCO5961
GO:0006396	RNA processing	2/70	55/2857	0.39255	0.651836	0.509409	1101343/1097028	2	SCO1597/SCO5901
GO:0044272	sulfur compound biosynthetic process	2/70	55/2857	0.39255	0.651836	0.509409	1099644/1096669	2	SCO1246/SCO4204
GO:0051234	establishment of localization	13/70	480/2857	0.393077	0.651836	0.509409	1100806/1100807/1100810/1098340/1098065/1095857/1101019/1101403/1098331/1097086/1100040/1101401/1101400	13	SCO0434/SCO1655/SCO2631/SCO2898/SCO2907/SCO4600/SCO5366/SCO5367/SCO5370/SCO5578/SCO5958/SCO5959/SCO5961
GO:0051179	localization	13/70	486/2857	0.411686	0.679282	0.530859	1100806/1100807/1100810/1098340/1098065/1095857/1101019/1101403/1098331/1097086/1100040/1101401/1101400	13	SCO0434/SCO1655/SCO2631/SCO2898/SCO2907/SCO4600/SCO5366/SCO5367/SCO5370/SCO5578/SCO5958/SCO5959/SCO5961
GO:0006073	cellular glucan metabolic process	1/70	22/2857	0.421769	0.682273	0.533196	1096188	1	SCO0765
GO:0006364	rRNA processing	1/70	22/2857	0.421769	0.682273	0.533196	1101343	1	SCO5901
GO:0006879	cellular iron ion homeostasis	1/70	22/2857	0.421769	0.682273	0.533196	1102654	1	SCO7216
GO:0016072	rRNA metabolic process	1/70	22/2857	0.421769	0.682273	0.533196	1101343	1	SCO5901
GO:0009070	serine family amino acid biosynthetic process	1/70	23/2857	0.436046	0.695146	0.543256	1100278	1	SCO4837
GO:0046916	cellular transition metal ion homeostasis	1/70	23/2857	0.436046	0.695146	0.543256	1102654	1	SCO7216
GO:0055072	iron ion homeostasis	1/70	23/2857	0.436046	0.695146	0.543256	1102654	1	SCO7216
GO:0071702	organic substance transport	5/70	177/2857	0.439371	0.697079	0.544767	1098340/1098065/1095857/1101019/1097086	5	SCO0434/SCO1655/SCO2631/SCO2907/SCO5578
GO:0006875	cellular metal ion homeostasis	1/70	24/2857	0.449976	0.707105	0.552602	1102654	1	SCO7216
GO:0070887	cellular response to chemical stimulus	1/70	24/2857	0.449976	0.707105	0.552602	1100278	1	SCO4837
GO:0006576	cellular biogenic amine metabolic process	1/70	25/2857	0.463566	0.719063	0.561947	1097889	1	SCO2455
GO:0055076	transition metal ion homeostasis	1/70	25/2857	0.463566	0.719063	0.561947	1102654	1	SCO7216
GO:0006261	DNA-dependent DNA replication	1/70	26/2857	0.476826	0.719063	0.561947	1099347	1	SCO3911
GO:0006865	amino acid transport	1/70	26/2857	0.476826	0.719063	0.561947	1098065	1	SCO2631
GO:0009311	oligosaccharide metabolic process	1/70	26/2857	0.476826	0.719063	0.561947	1097208	1	SCO1777
GO:0030003	cellular cation homeostasis	1/70	26/2857	0.476826	0.719063	0.561947	1102654	1	SCO7216
GO:0044042	glucan metabolic process	1/70	26/2857	0.476826	0.719063	0.561947	1096188	1	SCO0765
GO:0055065	metal ion homeostasis	1/70	26/2857	0.476826	0.719063	0.561947	1102654	1	SCO7216
GO:0043648	dicarboxylic acid metabolic process	2/70	65/2857	0.477196	0.719063	0.561947	1100225/1100278	2	SCO4784/SCO4837
GO:0006873	cellular ion homeostasis	1/70	27/2857	0.489762	0.728024	0.56895	1102654	1	SCO7216
GO:0044106	cellular amine metabolic process	1/70	27/2857	0.489762	0.728024	0.56895	1097889	1	SCO2455
GO:0051604	protein maturation	1/70	27/2857	0.489762	0.728024	0.56895	1099989	1	SCO4549
GO:0009308	amine metabolic process	1/70	29/2857	0.514695	0.754886	0.589943	1097889	1	SCO2455
GO:0046677	response to antibiotic	1/70	29/2857	0.514695	0.754886	0.589943	1096749	1	SCO1326
GO:0055082	cellular chemical homeostasis	1/70	29/2857	0.514695	0.754886	0.589943	1102654	1	SCO7216
GO:0005976	polysaccharide metabolic process	2/70	71/2857	0.524538	0.765918	0.598564	1096188/1101463	2	SCO0765/SCO6022
GO:0006575	cellular modified amino acid metabolic process	1/70	32/2857	0.54986	0.79585	0.621956	1100278	1	SCO4837
GO:0055080	cation homeostasis	1/70	32/2857	0.54986	0.79585	0.621956	1102654	1	SCO7216
GO:0043603	cellular amide metabolic process	5/70	201/2857	0.554191	0.797919	0.623573	1099989/1100144/1097715/1096669/1100278	5	SCO1246/SCO2282/SCO4549/SCO4703/SCO4837
GO:0019752	carboxylic acid metabolic process	10/70	409/2857	0.556126	0.797919	0.623573	1097821/1097824/1097822/1097207/1097282/1100226/1100225/1096669/1100278/1102003	10	SCO1246/SCO1776/SCO1848/SCO2387/SCO2388/SCO2390/SCO4784/SCO4785/SCO4837/SCO6564
GO:0009451	RNA modification	1/70	33/2857	0.561014	0.797994	0.623632	1101343	1	SCO5901
GO:0098771	inorganic ion homeostasis	1/70	33/2857	0.561014	0.797994	0.623632	1102654	1	SCO7216
GO:0000272	polysaccharide catabolic process	1/70	34/2857	0.571896	0.809981	0.632999	1096188	1	SCO0765
GO:0000271	polysaccharide biosynthetic process	1/70	36/2857	0.592867	0.818603	0.639737	1101463	1	SCO6022
GO:0009069	serine family amino acid metabolic process	1/70	36/2857	0.592867	0.818603	0.639737	1100278	1	SCO4837
GO:0019748	secondary metabolic process	1/70	36/2857	0.592867	0.818603	0.639737	1101139	1	SCO5700
GO:0044264	cellular polysaccharide metabolic process	1/70	36/2857	0.592867	0.818603	0.639737	1096188	1	SCO0765
GO:0046942	carboxylic acid transport	1/70	36/2857	0.592867	0.818603	0.639737	1098065	1	SCO2631
GO:0050801	ion homeostasis	1/70	36/2857	0.592867	0.818603	0.639737	1102654	1	SCO7216
GO:0015849	organic acid transport	1/70	37/2857	0.602969	0.825643	0.645239	1098065	1	SCO2631
GO:0016042	lipid catabolic process	1/70	37/2857	0.602969	0.825643	0.645239	1102130	1	SCO6691
GO:0048878	chemical homeostasis	1/70	38/2857	0.612825	0.835593	0.653015	1102654	1	SCO7216
GO:0044262	cellular carbohydrate metabolic process	2/70	84/2857	0.617043	0.835593	0.653015	1096188/1097208	2	SCO0765/SCO1777
GO:0043436	oxoacid metabolic process	10/70	428/2857	0.617832	0.835593	0.653015	1097821/1097824/1097822/1097207/1097282/1100226/1100225/1096669/1100278/1102003	10	SCO1246/SCO1776/SCO1848/SCO2387/SCO2388/SCO2390/SCO4784/SCO4785/SCO4837/SCO6564
GO:0015711	organic anion transport	1/70	39/2857	0.622439	0.838387	0.655199	1098065	1	SCO2631
GO:0006259	DNA metabolic process	4/70	174/2857	0.626221	0.840053	0.656501	1099347/1097545/1100667/1100666	4	SCO2111/SCO3911/SCO5225/SCO5226
GO:0006082	organic acid metabolic process	10/70	434/2857	0.636484	0.849474	0.663863	1097821/1097824/1097822/1097207/1097282/1100226/1100225/1096669/1100278/1102003	10	SCO1246/SCO1776/SCO1848/SCO2387/SCO2388/SCO2390/SCO4784/SCO4785/SCO4837/SCO6564
GO:1901605	alpha-amino acid metabolic process	4/70	177/2857	0.639923	0.849474	0.663863	1097207/1097282/1100226/1100278	4	SCO1776/SCO1848/SCO4785/SCO4837
GO:1901606	alpha-amino acid catabolic process	1/70	41/2857	0.640967	0.849474	0.663863	1100278	1	SCO4837
GO:0008654	phospholipid biosynthetic process	1/70	42/2857	0.649891	0.851048	0.665094	1102191	1	SCO6752
GO:0022613	ribonucleoprotein complex biogenesis	1/70	42/2857	0.649891	0.851048	0.665094	1101343	1	SCO5901
GO:0042254	ribosome biogenesis	1/70	42/2857	0.649891	0.851048	0.665094	1101343	1	SCO5901
GO:0006996	organelle organization	1/70	43/2857	0.658598	0.85904	0.671339	1099347	1	SCO3911
GO:0006790	sulfur compound metabolic process	2/70	92/2857	0.666912	0.859921	0.672027	1099644/1096669	2	SCO1246/SCO4204
GO:0042221	response to chemical	2/70	92/2857	0.666912	0.859921	0.672027	1096749/1100278	2	SCO1326/SCO4837
GO:0006508	proteolysis	1/70	44/2857	0.66709	0.859921	0.672027	1099989	1	SCO4549
GO:0007165	signal transduction	2/70	94/2857	0.678549	0.867911	0.678272	1096295/1100980	2	SCO0872/SCO5540
GO:0023052	signaling	2/70	94/2857	0.678549	0.867911	0.678272	1096295/1100980	2	SCO0872/SCO5540
GO:0006518	peptide metabolic process	3/70	142/2857	0.685692	0.873662	0.682766	1099989/1100144/1097715	3	SCO2282/SCO4549/SCO4703
GO:0034470	ncRNA processing	1/70	47/2857	0.691338	0.877468	0.68574	1101343	1	SCO5901
GO:0009063	cellular amino acid catabolic process	1/70	48/2857	0.699027	0.883827	0.69071	1100278	1	SCO4837
GO:0016052	carbohydrate catabolic process	2/70	100/2857	0.711516	0.892304	0.697335	1096188/1097208	2	SCO0765/SCO1777
GO:0015833	peptide transport	1/70	50/2857	0.713843	0.892304	0.697335	1097086	1	SCO1655
GO:0042886	amide transport	1/70	50/2857	0.713843	0.892304	0.697335	1097086	1	SCO1655
GO:0043604	amide biosynthetic process	3/70	151/2857	0.725826	0.903858	0.706365	1100144/1097715/1096669	3	SCO1246/SCO2282/SCO4703
GO:0006644	phospholipid metabolic process	1/70	54/2857	0.741352	0.919722	0.718762	1102191	1	SCO6752
GO:0006820	anion transport	1/70	55/2857	0.747811	0.924261	0.722309	1098065	1	SCO2631
GO:0071705	nitrogen compound transport	2/70	109/2857	0.755718	0.930548	0.727223	1098065/1097086	2	SCO1655/SCO2631
GO:0007154	cell communication	2/70	113/2857	0.773449	0.945148	0.738632	1096295/1100980	2	SCO0872/SCO5540
GO:0016051	carbohydrate biosynthetic process	1/70	60/2857	0.777797	0.945148	0.738632	1101463	1	SCO6022
GO:0051716	cellular response to stimulus	4/70	213/2857	0.778783	0.945148	0.738632	1096295/1097545/1100278/1100980	4	SCO0872/SCO2111/SCO4837/SCO5540
GO:0050896	response to stimulus	6/70	307/2857	0.779779	0.945148	0.738632	1098754/1096295/1097545/1096749/1100278/1100980	6	SCO0872/SCO1326/SCO2111/SCO3320/SCO4837/SCO5540
GO:0006412	translation	2/70	115/2857	0.781895	0.945148	0.738632	1100144/1097715	2	SCO2282/SCO4703
GO:0019725	cellular homeostasis	1/70	68/2857	0.818624	0.970682	0.758587	1102654	1	SCO7216
GO:0006352	DNA-templated transcription, initiation	1/70	69/2857	0.823177	0.970682	0.758587	1101262	1	SCO5820
GO:0043043	peptide biosynthetic process	2/70	127/2857	0.827068	0.970682	0.758587	1100144/1097715	2	SCO2282/SCO4703
GO:0006520	cellular amino acid metabolic process	4/70	230/2857	0.828198	0.970682	0.758587	1097207/1097282/1100226/1100278	4	SCO1776/SCO1848/SCO4785/SCO4837
GO:0000160	phosphorelay signal transduction system	1/70	74/2857	0.844302	0.970682	0.758587	1096295	1	SCO0872
GO:0034660	ncRNA metabolic process	1/70	74/2857	0.844302	0.970682	0.758587	1101343	1	SCO5901
GO:0045892	negative regulation of transcription, DNA-templated	1/70	74/2857	0.844302	0.970682	0.758587	1098754	1	SCO3320
GO:0045934	negative regulation of nucleobase-containing compound metabolic process	1/70	75/2857	0.848218	0.970682	0.758587	1098754	1	SCO3320
GO:0051253	negative regulation of RNA metabolic process	1/70	75/2857	0.848218	0.970682	0.758587	1098754	1	SCO3320
GO:1902679	negative regulation of RNA biosynthetic process	1/70	75/2857	0.848218	0.970682	0.758587	1098754	1	SCO3320
GO:1903507	negative regulation of nucleic acid-templated transcription	1/70	75/2857	0.848218	0.970682	0.758587	1098754	1	SCO3320
GO:0006732	coenzyme metabolic process	2/70	134/2857	0.849424	0.970682	0.758587	1096669/1100278	2	SCO1246/SCO4837
GO:0042592	homeostatic process	1/70	76/2857	0.852037	0.970682	0.758587	1102654	1	SCO7216
GO:0035556	intracellular signal transduction	1/70	78/2857	0.859394	0.970682	0.758587	1096295	1	SCO0872
GO:0006281	DNA repair	1/70	80/2857	0.866389	0.970682	0.758587	1097545	1	SCO2111
GO:0009890	negative regulation of biosynthetic process	1/70	80/2857	0.866389	0.970682	0.758587	1098754	1	SCO3320
GO:0010558	negative regulation of macromolecule biosynthetic process	1/70	80/2857	0.866389	0.970682	0.758587	1098754	1	SCO3320
GO:0031327	negative regulation of cellular biosynthetic process	1/70	80/2857	0.866389	0.970682	0.758587	1098754	1	SCO3320
GO:0051172	negative regulation of nitrogen compound metabolic process	1/70	80/2857	0.866389	0.970682	0.758587	1098754	1	SCO3320
GO:2000113	negative regulation of cellular macromolecule biosynthetic process	1/70	80/2857	0.866389	0.970682	0.758587	1098754	1	SCO3320
GO:0031324	negative regulation of cellular metabolic process	1/70	81/2857	0.869757	0.970682	0.758587	1098754	1	SCO3320
GO:0010605	negative regulation of macromolecule metabolic process	1/70	83/2857	0.876244	0.970682	0.758587	1098754	1	SCO3320
GO:0010629	negative regulation of gene expression	1/70	83/2857	0.876244	0.970682	0.758587	1098754	1	SCO3320
GO:0006974	cellular response to DNA damage stimulus	1/70	84/2857	0.879367	0.970682	0.758587	1097545	1	SCO2111
GO:0009892	negative regulation of metabolic process	1/70	84/2857	0.879367	0.970682	0.758587	1098754	1	SCO3320
GO:0005975	carbohydrate metabolic process	5/70	303/2857	0.879497	0.970682	0.758587	1096188/1097208/1101463/1097458/1098223	5	SCO0765/SCO1777/SCO2024/SCO2789/SCO6022
GO:0009057	macromolecule catabolic process	1/70	87/2857	0.888277	0.976056	0.762787	1096188	1	SCO0765
GO:0048523	negative regulation of cellular process	1/70	90/2857	0.896537	0.976056	0.762787	1098754	1	SCO3320
GO:0009108	coenzyme biosynthetic process	1/70	91/2857	0.899155	0.976056	0.762787	1096669	1	SCO1246
GO:0016054	organic acid catabolic process	1/70	91/2857	0.899155	0.976056	0.762787	1100278	1	SCO4837
GO:0046395	carboxylic acid catabolic process	1/70	91/2857	0.899155	0.976056	0.762787	1100278	1	SCO4837
GO:0048519	negative regulation of biological process	1/70	93/2857	0.904195	0.97831	0.764548	1098754	1	SCO3320
GO:0033554	cellular response to stress	1/70	107/2857	0.933158	0.993549	0.776458	1097545	1	SCO2111
GO:1901607	alpha-amino acid biosynthetic process	1/70	113/2857	0.942747	0.993549	0.776458	1100278	1	SCO4837
GO:0044248	cellular catabolic process	3/70	256/2857	0.957991	0.993549	0.776458	1096188/1097208/1100278	3	SCO0765/SCO1777/SCO4837
GO:0008652	cellular amino acid biosynthetic process	1/70	127/2857	0.960162	0.993549	0.776458	1100278	1	SCO4837
GO:1901575	organic substance catabolic process	4/70	318/2857	0.961575	0.993549	0.776458	1102130/1096188/1097208/1100278	4	SCO0765/SCO1777/SCO4837/SCO6691
GO:0055085	transmembrane transport	4/70	323/2857	0.964999	0.993549	0.776458	1100807/1100810/1098331/1100040	4	SCO2898/SCO4600/SCO5367/SCO5370
GO:0044282	small molecule catabolic process	1/70	139/2857	0.970849	0.993549	0.776458	1100278	1	SCO4837
GO:0006950	response to stress	1/70	142/2857	0.973045	0.993549	0.776458	1097545	1	SCO2111
GO:1901565	organonitrogen compound catabolic process	1/70	142/2857	0.973045	0.993549	0.776458	1100278	1	SCO4837
GO:0009056	catabolic process	4/70	340/2857	0.974665	0.993549	0.776458	1102130/1096188/1097208/1100278	4	SCO0765/SCO1777/SCO4837/SCO6691
GO:0006355	regulation of transcription, DNA-templated	5/70	442/2857	0.989381	0.993549	0.776458	1098754/1100506/1097122/1100968/1098942	5	SCO1691/SCO3320/SCO3506/SCO5065/SCO5528
GO:0051252	regulation of RNA metabolic process	5/70	443/2857	0.989587	0.993549	0.776458	1098754/1100506/1097122/1100968/1098942	5	SCO1691/SCO3320/SCO3506/SCO5065/SCO5528
GO:1903506	regulation of nucleic acid-templated transcription	5/70	443/2857	0.989587	0.993549	0.776458	1098754/1100506/1097122/1100968/1098942	5	SCO1691/SCO3320/SCO3506/SCO5065/SCO5528
GO:2001141	regulation of RNA biosynthetic process	5/70	443/2857	0.989587	0.993549	0.776458	1098754/1100506/1097122/1100968/1098942	5	SCO1691/SCO3320/SCO3506/SCO5065/SCO5528
GO:0019219	regulation of nucleobase-containing compound metabolic process	5/70	447/2857	0.990375	0.993549	0.776458	1098754/1100506/1097122/1100968/1098942	5	SCO1691/SCO3320/SCO3506/SCO5065/SCO5528
GO:0009889	regulation of biosynthetic process	5/70	455/2857	0.991788	0.993549	0.776458	1098754/1100506/1097122/1100968/1098942	5	SCO1691/SCO3320/SCO3506/SCO5065/SCO5528
GO:0010556	regulation of macromolecule biosynthetic process	5/70	455/2857	0.991788	0.993549	0.776458	1098754/1100506/1097122/1100968/1098942	5	SCO1691/SCO3320/SCO3506/SCO5065/SCO5528
GO:0031326	regulation of cellular biosynthetic process	5/70	455/2857	0.991788	0.993549	0.776458	1098754/1100506/1097122/1100968/1098942	5	SCO1691/SCO3320/SCO3506/SCO5065/SCO5528
GO:2000112	regulation of cellular macromolecule biosynthetic process	5/70	455/2857	0.991788	0.993549	0.776458	1098754/1100506/1097122/1100968/1098942	5	SCO1691/SCO3320/SCO3506/SCO5065/SCO5528
GO:0010468	regulation of gene expression	5/70	460/2857	0.99257	0.993549	0.776458	1098754/1100506/1097122/1100968/1098942	5	SCO1691/SCO3320/SCO3506/SCO5065/SCO5528
GO:0051171	regulation of nitrogen compound metabolic process	5/70	460/2857	0.99257	0.993549	0.776458	1098754/1100506/1097122/1100968/1098942	5	SCO1691/SCO3320/SCO3506/SCO5065/SCO5528
GO:0080090	regulation of primary metabolic process	5/70	460/2857	0.99257	0.993549	0.776458	1098754/1100506/1097122/1100968/1098942	5	SCO1691/SCO3320/SCO3506/SCO5065/SCO5528
GO:0031323	regulation of cellular metabolic process	5/70	461/2857	0.992718	0.993549	0.776458	1098754/1100506/1097122/1100968/1098942	5	SCO1691/SCO3320/SCO3506/SCO5065/SCO5528
GO:0060255	regulation of macromolecule metabolic process	5/70	464/2857	0.993146	0.993549	0.776458	1098754/1100506/1097122/1100968/1098942	5	SCO1691/SCO3320/SCO3506/SCO5065/SCO5528
GO:0019222	regulation of metabolic process	5/70	467/2857	0.993549	0.993549	0.776458	1098754/1100506/1097122/1100968/1098942	5	SCO1691/SCO3320/SCO3506/SCO5065/SCO5528

## Sheet: goBP.Van_CbpVANonly.DOWN
ID	Description	GeneRatio	BgRatio	pvalue	p.adjust	qvalue	geneID	Count	transcript
GO:0072330	monocarboxylic acid biosynthetic process	4/22	63/2857	0.00116618	0.0609902	0.0496092	1097249/1097248/1096667/1096668	4	SCO1244/SCO1245/SCO1814/SCO1815
GO:0019752	carboxylic acid metabolic process	9/22	409/2857	0.00203853	0.0609902	0.0496092	1100959/1097551/1097249/1097248/1096717/1097346/1100960/1096667/1096668	9	SCO1244/SCO1245/SCO1294/SCO1814/SCO1815/SCO1912/SCO2117/SCO5519/SCO5520
GO:0043436	oxoacid metabolic process	9/22	428/2857	0.00282107	0.0609902	0.0496092	1100959/1097551/1097249/1097248/1096717/1097346/1100960/1096667/1096668	9	SCO1244/SCO1245/SCO1294/SCO1814/SCO1815/SCO1912/SCO2117/SCO5519/SCO5520
GO:0042773	ATP synthesis coupled electron transport	2/22	11/2857	0.00298582	0.0609902	0.0496092	1100047/1100048	2	SCO4607/SCO4608
GO:0006082	organic acid metabolic process	9/22	434/2857	0.00311361	0.0609902	0.0496092	1100959/1097551/1097249/1097248/1096717/1097346/1100960/1096667/1096668	9	SCO1244/SCO1245/SCO1294/SCO1814/SCO1815/SCO1912/SCO2117/SCO5519/SCO5520
GO:0046394	carboxylic acid biosynthetic process	6/22	200/2857	0.00315353	0.0609902	0.0496092	1097249/1097248/1096717/1097346/1096667/1096668	6	SCO1244/SCO1245/SCO1294/SCO1814/SCO1815/SCO1912
GO:0016053	organic acid biosynthetic process	6/22	201/2857	0.00323433	0.0609902	0.0496092	1097249/1097248/1096717/1097346/1096667/1096668	6	SCO1244/SCO1245/SCO1294/SCO1814/SCO1815/SCO1912
GO:0006119	oxidative phosphorylation	2/22	14/2857	0.00487151	0.0714488	0.0581162	1100047/1100048	2	SCO4607/SCO4608
GO:0006536	glutamate metabolic process	2/22	14/2857	0.00487151	0.0714488	0.0581162	1100959/1100960	2	SCO5519/SCO5520
GO:0044272	sulfur compound biosynthetic process	3/22	55/2857	0.0080247	0.10529	0.0856426	1096717/1096667/1096668	3	SCO1244/SCO1245/SCO1294
GO:0009064	glutamine family amino acid metabolic process	3/22	57/2857	0.00886117	0.10529	0.0856426	1100959/1097551/1100960	3	SCO2117/SCO5519/SCO5520
GO:1901605	alpha-amino acid metabolic process	5/22	177/2857	0.00957182	0.10529	0.0856426	1100959/1097551/1096717/1097346/1100960	5	SCO1294/SCO1912/SCO2117/SCO5519/SCO5520
GO:0043648	dicarboxylic acid metabolic process	3/22	65/2857	0.0127111	0.129067	0.104982	1100959/1097346/1100960	3	SCO1912/SCO5519/SCO5520
GO:0006865	amino acid transport	2/22	26/2857	0.0164533	0.155131	0.126183	1098062/1098347	2	SCO2628/SCO2914
GO:0022900	electron transport chain	2/22	28/2857	0.0189596	0.156417	0.127229	1100047/1100048	2	SCO4607/SCO4608
GO:0022904	respiratory electron transport chain	2/22	28/2857	0.0189596	0.156417	0.127229	1100047/1100048	2	SCO4607/SCO4608
GO:0006633	fatty acid biosynthetic process	2/22	30/2857	0.0216171	0.16785	0.136529	1097249/1097248	2	SCO1814/SCO1815
GO:0032787	monocarboxylic acid metabolic process	4/22	148/2857	0.0243754	0.176224	0.14334	1097249/1097248/1096667/1096668	4	SCO1244/SCO1245/SCO1814/SCO1815
GO:0044283	small molecule biosynthetic process	6/22	310/2857	0.0257707	0.176224	0.14334	1097249/1097248/1096717/1097346/1096667/1096668	6	SCO1244/SCO1245/SCO1294/SCO1814/SCO1815/SCO1912
GO:0006520	cellular amino acid metabolic process	5/22	230/2857	0.0274051	0.176224	0.14334	1100959/1097551/1096717/1097346/1100960	5	SCO1294/SCO1912/SCO2117/SCO5519/SCO5520
GO:0046942	carboxylic acid transport	2/22	36/2857	0.0304493	0.176224	0.14334	1098062/1098347	2	SCO2628/SCO2914
GO:0055085	transmembrane transport	6/22	323/2857	0.0309184	0.176224	0.14334	1102450/1102449/1098347/1098428/1102439/1100047	6	SCO2914/SCO2995/SCO4607/SCO7001/SCO7011/SCO7012
GO:0006790	sulfur compound metabolic process	3/22	92/2857	0.0319511	0.176224	0.14334	1096717/1096667/1096668	3	SCO1244/SCO1245/SCO1294
GO:0015849	organic acid transport	2/22	37/2857	0.0320407	0.176224	0.14334	1098062/1098347	2	SCO2628/SCO2914
GO:0015711	organic anion transport	2/22	39/2857	0.0353207	0.179321	0.145859	1098062/1098347	2	SCO2628/SCO2914
GO:0046034	ATP metabolic process	2/22	39/2857	0.0353207	0.179321	0.145859	1100047/1100048	2	SCO4607/SCO4608
GO:1901606	alpha-amino acid catabolic process	2/22	41/2857	0.0387269	0.189331	0.154002	1100959/1100960	2	SCO5519/SCO5520
GO:0009205	purine ribonucleoside triphosphate metabolic process	2/22	44/2857	0.0440631	0.207726	0.168964	1100047/1100048	2	SCO4607/SCO4608
GO:0016310	phosphorylation	2/22	46/2857	0.047766	0.212769	0.173066	1100047/1100048	2	SCO4607/SCO4608
GO:0009144	purine nucleoside triphosphate metabolic process	2/22	47/2857	0.0496595	0.212769	0.173066	1100047/1100048	2	SCO4607/SCO4608
GO:0009063	cellular amino acid catabolic process	2/22	48/2857	0.0515805	0.212769	0.173066	1100959/1100960	2	SCO5519/SCO5520
GO:0009199	ribonucleoside triphosphate metabolic process	2/22	48/2857	0.0515805	0.212769	0.173066	1100047/1100048	2	SCO4607/SCO4608
GO:0034220	ion transmembrane transport	2/22	52/2857	0.0595283	0.233885	0.190241	1098347/1100047	2	SCO2914/SCO4607
GO:0006810	transport	7/22	479/2857	0.0614274	0.233885	0.190241	1098062/1102450/1102449/1098347/1098428/1102439/1100047	7	SCO2628/SCO2914/SCO2995/SCO4607/SCO7001/SCO7011/SCO7012
GO:0051234	establishment of localization	7/22	480/2857	0.0620185	0.233885	0.190241	1098062/1102450/1102449/1098347/1098428/1102439/1100047	7	SCO2628/SCO2914/SCO2995/SCO4607/SCO7001/SCO7011/SCO7012
GO:0051179	localization	7/22	486/2857	0.0656433	0.233885	0.190241	1098062/1102450/1102449/1098347/1098428/1102439/1100047	7	SCO2628/SCO2914/SCO2995/SCO4607/SCO7001/SCO7011/SCO7012
GO:0006820	anion transport	2/22	55/2857	0.0657533	0.233885	0.190241	1098062/1098347	2	SCO2628/SCO2914
GO:0006811	ion transport	3/22	124/2857	0.0673304	0.233885	0.190241	1098062/1098347/1100047	3	SCO2628/SCO2914/SCO4607
GO:0009141	nucleoside triphosphate metabolic process	2/22	57/2857	0.0700222	0.236998	0.192774	1100047/1100048	2	SCO4607/SCO4608
GO:0006631	fatty acid metabolic process	2/22	61/2857	0.078829	0.241423	0.196372	1097249/1097248	2	SCO1814/SCO1815
GO:0009126	purine nucleoside monophosphate metabolic process	2/22	61/2857	0.078829	0.241423	0.196372	1100047/1100048	2	SCO4607/SCO4608
GO:0009167	purine ribonucleoside monophosphate metabolic process	2/22	61/2857	0.078829	0.241423	0.196372	1100047/1100048	2	SCO4607/SCO4608
GO:0017144	drug metabolic process	4/22	223/2857	0.0869181	0.241423	0.196372	1096667/1096668/1100047/1100048	4	SCO1244/SCO1245/SCO4607/SCO4608
GO:0009085	lysine biosynthetic process	1/22	12/2857	0.0887536	0.241423	0.196372	1097346	1	SCO1912
GO:0009089	lysine biosynthetic process via diaminopimelate	1/22	12/2857	0.0887536	0.241423	0.196372	1097346	1	SCO1912
GO:0046451	diaminopimelate metabolic process	1/22	12/2857	0.0887536	0.241423	0.196372	1097346	1	SCO1912
GO:0046700	heterocycle catabolic process	2/22	68/2857	0.0950333	0.241423	0.196372	1100959/1100960	2	SCO5519/SCO5520
GO:0009313	oligosaccharide catabolic process	1/22	13/2857	0.0958002	0.241423	0.196372	1102448	1	SCO7010
GO:1903825	organic acid transmembrane transport	1/22	13/2857	0.0958002	0.241423	0.196372	1098347	1	SCO2914
GO:1905039	carboxylic acid transmembrane transport	1/22	13/2857	0.0958002	0.241423	0.196372	1098347	1	SCO2914
GO:0009110	vitamin biosynthetic process	2/22	69/2857	0.0974239	0.241423	0.196372	1096667/1096668	2	SCO1244/SCO1245
GO:0042364	water-soluble vitamin biosynthetic process	2/22	69/2857	0.0974239	0.241423	0.196372	1096667/1096668	2	SCO1244/SCO1245
GO:0045333	cellular respiration	2/22	70/2857	0.0998323	0.241423	0.196372	1100047/1100048	2	SCO4607/SCO4608
GO:0009161	ribonucleoside monophosphate metabolic process	2/22	71/2857	0.102258	0.241423	0.196372	1100047/1100048	2	SCO4607/SCO4608
GO:0006534	cysteine metabolic process	1/22	14/2857	0.102795	0.241423	0.196372	1096717	1	SCO1294
GO:0006553	lysine metabolic process	1/22	14/2857	0.102795	0.241423	0.196372	1097346	1	SCO1912
GO:0006766	vitamin metabolic process	2/22	74/2857	0.109636	0.241423	0.196372	1096667/1096668	2	SCO1244/SCO1245
GO:0006767	water-soluble vitamin metabolic process	2/22	74/2857	0.109636	0.241423	0.196372	1096667/1096668	2	SCO1244/SCO1245
GO:0009123	nucleoside monophosphate metabolic process	2/22	74/2857	0.109636	0.241423	0.196372	1100047/1100048	2	SCO4607/SCO4608
GO:1902600	proton transmembrane transport	1/22	15/2857	0.109738	0.241423	0.196372	1100047	1	SCO4607
GO:0015980	energy derivation by oxidation of organic compounds	2/22	79/2857	0.122245	0.26453	0.215168	1100047/1100048	2	SCO4607/SCO4608
GO:1901361	organic cyclic compound catabolic process	2/22	81/2857	0.12739	0.271217	0.220607	1100959/1100960	2	SCO5519/SCO5520
GO:0098656	anion transmembrane transport	1/22	20/2857	0.143689	0.301064	0.244884	1098347	1	SCO2914
GO:0033692	cellular polysaccharide biosynthetic process	1/22	21/2857	0.15033	0.303142	0.246575	1098739	1	SCO3305
GO:0009108	coenzyme biosynthetic process	2/22	91/2857	0.153868	0.303142	0.246575	1096667/1096668	2	SCO1244/SCO1245
GO:0016054	organic acid catabolic process	2/22	91/2857	0.153868	0.303142	0.246575	1100959/1100960	2	SCO5519/SCO5520
GO:0046395	carboxylic acid catabolic process	2/22	91/2857	0.153868	0.303142	0.246575	1100959/1100960	2	SCO5519/SCO5520
GO:0009150	purine ribonucleotide metabolic process	2/22	94/2857	0.162025	0.312713	0.25436	1100047/1100048	2	SCO4607/SCO4608
GO:0009070	serine family amino acid biosynthetic process	1/22	23/2857	0.163463	0.312713	0.25436	1096717	1	SCO1294
GO:0006629	lipid metabolic process	3/22	188/2857	0.172702	0.32173	0.261694	1098116/1097249/1097248	3	SCO1814/SCO1815/SCO2682
GO:0006163	purine nucleotide metabolic process	2/22	99/2857	0.175804	0.32173	0.261694	1100047/1100048	2	SCO4607/SCO4608
GO:0006541	glutamine metabolic process	1/22	25/2857	0.176403	0.32173	0.261694	1097551	1	SCO2117
GO:0006091	generation of precursor metabolites and energy	2/22	100/2857	0.178585	0.32173	0.261694	1100047/1100048	2	SCO4607/SCO4608
GO:0009311	oligosaccharide metabolic process	1/22	26/2857	0.182801	0.32173	0.261694	1102448	1	SCO7010
GO:0043650	dicarboxylic acid biosynthetic process	1/22	26/2857	0.182801	0.32173	0.261694	1097346	1	SCO1912
GO:0000097	sulfur amino acid biosynthetic process	1/22	27/2857	0.189152	0.32426	0.263752	1096717	1	SCO1294
GO:0015672	monovalent inorganic cation transport	1/22	27/2857	0.189152	0.32426	0.263752	1100047	1	SCO4607
GO:0009067	aspartate family amino acid biosynthetic process	1/22	28/2857	0.195455	0.326583	0.265642	1097346	1	SCO1912
GO:0034637	cellular carbohydrate biosynthetic process	1/22	28/2857	0.195455	0.326583	0.265642	1098739	1	SCO3305
GO:0009259	ribonucleotide metabolic process	2/22	107/2857	0.198253	0.327118	0.266077	1100047/1100048	2	SCO4607/SCO4608
GO:0071705	nitrogen compound transport	2/22	109/2857	0.20393	0.33233	0.270316	1098062/1098347	2	SCO2628/SCO2914
GO:0098662	inorganic cation transmembrane transport	1/22	30/2857	0.207922	0.334704	0.272247	1100047	1	SCO4607
GO:0000096	sulfur amino acid metabolic process	1/22	31/2857	0.214086	0.33493	0.272431	1096717	1	SCO1294
GO:1901607	alpha-amino acid biosynthetic process	2/22	113/2857	0.215346	0.33493	0.272431	1096717/1097346	2	SCO1294/SCO1912
GO:0008610	lipid biosynthetic process	2/22	114/2857	0.218212	0.33493	0.272431	1097249/1097248	2	SCO1814/SCO1815
GO:0072521	purine-containing compound metabolic process	2/22	114/2857	0.218212	0.33493	0.272431	1100047/1100048	2	SCO4607/SCO4608
GO:1901575	organic substance catabolic process	4/22	318/2857	0.223581	0.339226	0.275925	1098116/1100959/1102448/1100960	4	SCO2682/SCO5519/SCO5520/SCO7010
GO:0098655	cation transmembrane transport	1/22	35/2857	0.238287	0.342955	0.278959	1100047	1	SCO4607
GO:0019693	ribose phosphate metabolic process	2/22	123/2857	0.244171	0.342955	0.278959	1100047/1100048	2	SCO4607/SCO4608
GO:0000271	polysaccharide biosynthetic process	1/22	36/2857	0.244226	0.342955	0.278959	1098739	1	SCO3305
GO:0009060	aerobic respiration	1/22	36/2857	0.244226	0.342955	0.278959	1100047	1	SCO4607
GO:0009069	serine family amino acid metabolic process	1/22	36/2857	0.244226	0.342955	0.278959	1096717	1	SCO1294
GO:0044264	cellular polysaccharide metabolic process	1/22	36/2857	0.244226	0.342955	0.278959	1098739	1	SCO3305
GO:0098660	inorganic ion transmembrane transport	1/22	36/2857	0.244226	0.342955	0.278959	1100047	1	SCO4607
GO:0016042	lipid catabolic process	1/22	37/2857	0.25012	0.347535	0.282684	1098116	1	SCO2682
GO:0008652	cellular amino acid biosynthetic process	2/22	127/2857	0.25578	0.351697	0.286069	1096717/1097346	2	SCO1294/SCO1912
GO:0009056	catabolic process	4/22	340/2857	0.261719	0.352597	0.286801	1098116/1100959/1102448/1100960	4	SCO2682/SCO5519/SCO5520/SCO7010
GO:0009066	aspartate family amino acid metabolic process	1/22	39/2857	0.261776	0.352597	0.286801	1097346	1	SCO1912
GO:0006732	coenzyme metabolic process	2/22	134/2857	0.276149	0.368199	0.299492	1096667/1096668	2	SCO1244/SCO1245
GO:0044282	small molecule catabolic process	2/22	139/2857	0.290713	0.383741	0.312134	1100959/1100960	2	SCO5519/SCO5520
GO:1901565	organonitrogen compound catabolic process	2/22	142/2857	0.299447	0.391356	0.318328	1100959/1100960	2	SCO5519/SCO5520
GO:0051188	cofactor biosynthetic process	2/22	149/2857	0.319785	0.41384	0.336616	1096667/1096668	2	SCO1244/SCO1245
GO:0043604	amide biosynthetic process	2/22	151/2857	0.325581	0.417249	0.339389	1096667/1096668	2	SCO1244/SCO1245
GO:0055114	oxidation-reduction process	2/22	154/2857	0.334257	0.423838	0.344749	1100047/1100048	2	SCO4607/SCO4608
GO:0044255	cellular lipid metabolic process	2/22	155/2857	0.337144	0.423838	0.344749	1097249/1097248	2	SCO1814/SCO1815
GO:0009117	nucleotide metabolic process	2/22	159/2857	0.348663	0.434184	0.353164	1100047/1100048	2	SCO4607/SCO4608
GO:0006753	nucleoside phosphate metabolic process	2/22	163/2857	0.36013	0.444272	0.36137	1100047/1100048	2	SCO4607/SCO4608
GO:0016051	carbohydrate biosynthetic process	1/22	60/2857	0.374176	0.457327	0.371988	1098739	1	SCO3305
GO:0006464	cellular protein modification process	1/22	62/2857	0.383984	0.460781	0.374798	1101862	1	SCO6423
GO:0036211	protein modification process	1/22	62/2857	0.383984	0.460781	0.374798	1101862	1	SCO6423
GO:0071702	organic substance transport	2/22	177/2857	0.399752	0.475381	0.386673	1098062/1098347	2	SCO2628/SCO2914
GO:0005976	polysaccharide metabolic process	1/22	71/2857	0.426333	0.502464	0.408703	1098739	1	SCO3305
GO:0006812	cation transport	1/22	74/2857	0.439821	0.513773	0.417902	1100047	1	SCO4607
GO:0043603	cellular amide metabolic process	2/22	201/2857	0.465238	0.538697	0.438174	1096667/1096668	2	SCO1244/SCO1245
GO:0044262	cellular carbohydrate metabolic process	1/22	84/2857	0.482628	0.550346	0.44765	1098739	1	SCO3305
GO:0055086	nucleobase-containing small molecule metabolic process	2/22	208/2857	0.483638	0.550346	0.44765	1100047/1100048	2	SCO4607/SCO4608
GO:0051186	cofactor metabolic process	2/22	212/2857	0.493995	0.557328	0.453329	1096667/1096668	2	SCO1244/SCO1245
GO:0007165	signal transduction	1/22	94/2857	0.522302	0.57936	0.47125	1101510	1	SCO6069
GO:0023052	signaling	1/22	94/2857	0.522302	0.57936	0.47125	1101510	1	SCO6069
GO:0016052	carbohydrate catabolic process	1/22	100/2857	0.544694	0.599163	0.487358	1102448	1	SCO7010
GO:0043412	macromolecule modification	1/22	106/2857	0.566082	0.617544	0.502308	1101862	1	SCO6423
GO:0019637	organophosphate metabolic process	2/22	245/2857	0.574731	0.621841	0.505803	1100047/1100048	2	SCO4607/SCO4608
GO:0007154	cell communication	1/22	113/2857	0.589823	0.632981	0.514865	1101510	1	SCO6069
GO:0044248	cellular catabolic process	2/22	256/2857	0.599671	0.638359	0.51924	1100959/1100960	2	SCO5519/SCO5520
GO:0006796	phosphate-containing compound metabolic process	2/22	273/2857	0.636201	0.671828	0.546463	1100047/1100048	2	SCO4607/SCO4608
GO:0006793	phosphorus metabolic process	2/22	285/2857	0.660506	0.691959	0.562838	1100047/1100048	2	SCO4607/SCO4608
GO:1901135	carbohydrate derivative metabolic process	2/22	301/2857	0.691019	0.716391	0.582711	1100047/1100048	2	SCO4607/SCO4608
GO:0005975	carbohydrate metabolic process	2/22	303/2857	0.694683	0.716391	0.582711	1102448/1098739	2	SCO3305/SCO7010
GO:0044267	cellular protein metabolic process	1/22	199/2857	0.796979	0.815513	0.663336	1101862	1	SCO6423
GO:0051716	cellular response to stimulus	1/22	213/2857	0.819331	0.831936	0.676695	1101510	1	SCO6069
GO:0019538	protein metabolic process	1/22	235/2857	0.849779	0.856266	0.696484	1101862	1	SCO6423
GO:0050896	response to stimulus	1/22	307/2857	0.91879	0.91879	0.747341	1101510	1	SCO6069

## Sheet: goBP.Van_Dalonly.DOWN
ID	Description	GeneRatio	BgRatio	pvalue	p.adjust	qvalue	geneID	Count	transcript
GO:0000105	histidine biosynthetic process	4/17	12/2857	4.13019e-07	5.48233e-05	4.78271e-05	1097488/1097487/1097486/1097485	4	SCO2051/SCO2052/SCO2053/SCO2054
GO:0006547	histidine metabolic process	4/17	15/2857	1.12651e-06	5.48233e-05	4.78271e-05	1097488/1097487/1097486/1097485	4	SCO2051/SCO2052/SCO2053/SCO2054
GO:0052803	imidazole-containing compound metabolic process	4/17	15/2857	1.12651e-06	5.48233e-05	4.78271e-05	1097488/1097487/1097486/1097485	4	SCO2051/SCO2052/SCO2053/SCO2054
GO:0009073	aromatic amino acid family biosynthetic process	4/17	34/2857	3.57007e-05	0.00130308	0.00113679	1097488/1097487/1097486/1097485	4	SCO2051/SCO2052/SCO2053/SCO2054
GO:0009072	aromatic amino acid family metabolic process	4/17	44/2857	0.000100738	0.00294154	0.00256616	1097488/1097487/1097486/1097485	4	SCO2051/SCO2052/SCO2053/SCO2054
GO:0006396	RNA processing	4/17	55/2857	0.000243064	0.00591456	0.00515978	1096899/1097526/1097507/1096983	4	SCO1473/SCO1552/SCO2073/SCO2092
GO:0009451	RNA modification	3/17	33/2857	0.000855494	0.0178432	0.0155661	1096899/1097526/1097507	3	SCO1473/SCO2073/SCO2092
GO:0000154	rRNA modification	2/17	11/2857	0.00177647	0.0324206	0.0282833	1097526/1097507	2	SCO2073/SCO2092
GO:0034470	ncRNA processing	3/17	47/2857	0.0024145	0.0389323	0.033964	1096899/1097526/1097507	3	SCO1473/SCO2073/SCO2092
GO:1901605	alpha-amino acid metabolic process	5/17	177/2857	0.00289632	0.0389323	0.033964	1097488/1097487/1097486/1097485/1100181	5	SCO2051/SCO2052/SCO2053/SCO2054/SCO4740
GO:0043412	macromolecule modification	4/17	106/2857	0.00293325	0.0389323	0.033964	1096899/1097526/1097507/1100181	4	SCO1473/SCO2073/SCO2092/SCO4740
GO:1901607	alpha-amino acid biosynthetic process	4/17	113/2857	0.00370461	0.0450728	0.0393209	1097488/1097487/1097486/1097485	4	SCO2051/SCO2052/SCO2053/SCO2054
GO:0008652	cellular amino acid biosynthetic process	4/17	127/2857	0.00564551	0.0634034	0.0553123	1097488/1097487/1097486/1097485	4	SCO2051/SCO2052/SCO2053/SCO2054
GO:0006364	rRNA processing	2/17	22/2857	0.0071794	0.0698795	0.0609619	1097526/1097507	2	SCO2073/SCO2092
GO:0016072	rRNA metabolic process	2/17	22/2857	0.0071794	0.0698795	0.0609619	1097526/1097507	2	SCO2073/SCO2092
GO:0034660	ncRNA metabolic process	3/17	74/2857	0.00873717	0.0748383	0.0652879	1096899/1097526/1097507	3	SCO1473/SCO2073/SCO2092
GO:0006520	cellular amino acid metabolic process	5/17	230/2857	0.00896222	0.0748383	0.0652879	1097488/1097487/1097486/1097485/1100181	5	SCO2051/SCO2052/SCO2053/SCO2054/SCO4740
GO:0006541	glutamine metabolic process	2/17	25/2857	0.00922664	0.0748383	0.0652879	1097485/1100181	2	SCO2051/SCO4740
GO:0044085	cellular component biogenesis	3/17	107/2857	0.0236845	0.173502	0.151361	1097526/1097507/1097523	3	SCO2073/SCO2089/SCO2092
GO:0022613	ribonucleoprotein complex biogenesis	2/17	42/2857	0.0249558	0.173502	0.151361	1097526/1097507	2	SCO2073/SCO2092
GO:0042254	ribosome biogenesis	2/17	42/2857	0.0249558	0.173502	0.151361	1097526/1097507	2	SCO2073/SCO2092
GO:0046394	carboxylic acid biosynthetic process	4/17	200/2857	0.0269256	0.173739	0.151567	1097488/1097487/1097486/1097485	4	SCO2051/SCO2052/SCO2053/SCO2054
GO:0016053	organic acid biosynthetic process	4/17	201/2857	0.0273698	0.173739	0.151567	1097488/1097487/1097486/1097485	4	SCO2051/SCO2052/SCO2053/SCO2054
GO:0044283	small molecule biosynthetic process	5/17	310/2857	0.0300161	0.182598	0.159296	1097488/1097487/1097486/1097485/1096869	5	SCO1443/SCO2051/SCO2052/SCO2053/SCO2054
GO:0009064	glutamine family amino acid metabolic process	2/17	57/2857	0.0439089	0.256428	0.223704	1097485/1100181	2	SCO2051/SCO4740
GO:0006464	cellular protein modification process	2/17	62/2857	0.0511302	0.276482	0.241199	1096899/1100181	2	SCO1473/SCO4740
GO:0036211	protein modification process	2/17	62/2857	0.0511302	0.276482	0.241199	1096899/1100181	2	SCO1473/SCO4740
GO:0000725	recombinational repair	1/17	10/2857	0.0580237	0.282382	0.246346	1098385	1	SCO2952
GO:0009113	purine nucleobase biosynthetic process	1/17	10/2857	0.0580237	0.282382	0.246346	1099505	1	SCO4068
GO:0031167	rRNA methylation	1/17	10/2857	0.0580237	0.282382	0.246346	1097526	1	SCO2092
GO:0071840	cellular component organization or biogenesis	3/17	158/2857	0.0637616	0.287457	0.250774	1097526/1097507/1097523	3	SCO2073/SCO2089/SCO2092
GO:1901137	carbohydrate derivative biosynthetic process	3/17	162/2857	0.067754	0.287457	0.250774	1099505/1100181/1097523	3	SCO2089/SCO4068/SCO4740
GO:0006189	'de novo' IMP biosynthetic process	1/17	13/2857	0.0748032	0.287457	0.250774	1099505	1	SCO4068
GO:0009100	glycoprotein metabolic process	1/17	13/2857	0.0748032	0.287457	0.250774	1100181	1	SCO4740
GO:0009225	nucleotide-sugar metabolic process	1/17	13/2857	0.0748032	0.287457	0.250774	1100181	1	SCO4740
GO:0006281	DNA repair	2/17	80/2857	0.0802831	0.287457	0.250774	1098385/1098060	2	SCO2626/SCO2952
GO:0001510	RNA methylation	1/17	14/2857	0.0803336	0.287457	0.250774	1097526	1	SCO2092
GO:0006144	purine nucleobase metabolic process	1/17	14/2857	0.0803336	0.287457	0.250774	1099505	1	SCO4068
GO:0006188	IMP biosynthetic process	1/17	14/2857	0.0803336	0.287457	0.250774	1099505	1	SCO4068
GO:0006259	DNA metabolic process	3/17	174/2857	0.0804254	0.287457	0.250774	1099343/1098385/1098060	3	SCO2626/SCO2952/SCO3907
GO:0019752	carboxylic acid metabolic process	5/17	409/2857	0.0835118	0.287457	0.250774	1097488/1097487/1097486/1097485/1100181	5	SCO2051/SCO2052/SCO2053/SCO2054/SCO4740
GO:0006040	amino sugar metabolic process	1/17	15/2857	0.0858328	0.287457	0.250774	1100181	1	SCO4740
GO:0046040	IMP metabolic process	1/17	15/2857	0.0858328	0.287457	0.250774	1099505	1	SCO4068
GO:0006974	cellular response to DNA damage stimulus	2/17	84/2857	0.0873512	0.287457	0.250774	1098385/1098060	2	SCO2626/SCO2952
GO:0043414	macromolecule methylation	1/17	17/2857	0.0967386	0.287457	0.250774	1097526	1	SCO2092
GO:0043436	oxoacid metabolic process	5/17	428/2857	0.0976559	0.287457	0.250774	1097488/1097487/1097486/1097485/1100181	5	SCO2051/SCO2052/SCO2053/SCO2054/SCO4740
GO:0006771	riboflavin metabolic process	1/17	18/2857	0.102145	0.287457	0.250774	1096869	1	SCO1443
GO:0009231	riboflavin biosynthetic process	1/17	18/2857	0.102145	0.287457	0.250774	1096869	1	SCO1443
GO:0042726	flavin-containing compound metabolic process	1/17	18/2857	0.102145	0.287457	0.250774	1096869	1	SCO1443
GO:0042727	flavin-containing compound biosynthetic process	1/17	18/2857	0.102145	0.287457	0.250774	1096869	1	SCO1443
GO:0046112	nucleobase biosynthetic process	1/17	18/2857	0.102145	0.287457	0.250774	1099505	1	SCO4068
GO:0006082	organic acid metabolic process	5/17	434/2857	0.102382	0.287457	0.250774	1097488/1097487/1097486/1097485/1100181	5	SCO2051/SCO2052/SCO2053/SCO2054/SCO4740
GO:0006284	base-excision repair	1/17	19/2857	0.107522	0.296192	0.258394	1098060	1	SCO2626
GO:0006400	tRNA modification	1/17	20/2857	0.112868	0.305161	0.266219	1096899	1	SCO1473
GO:0000902	cell morphogenesis	1/17	22/2857	0.12347	0.316256	0.275897	1097523	1	SCO2089
GO:0008360	regulation of cell shape	1/17	22/2857	0.12347	0.316256	0.275897	1097523	1	SCO2089
GO:0022604	regulation of cell morphogenesis	1/17	22/2857	0.12347	0.316256	0.275897	1097523	1	SCO2089
GO:0032989	cellular component morphogenesis	1/17	23/2857	0.128726	0.324034	0.282683	1097523	1	SCO2089
GO:0033554	cellular response to stress	2/17	107/2857	0.131293	0.324895	0.283434	1098385/1098060	2	SCO2626/SCO2952
GO:0022603	regulation of anatomical structure morphogenesis	1/17	25/2857	0.139149	0.334448	0.291768	1097523	1	SCO2089
GO:0007049	cell cycle	1/17	26/2857	0.144317	0.334448	0.291768	1097523	1	SCO2089
GO:0050793	regulation of developmental process	1/17	26/2857	0.144317	0.334448	0.291768	1097523	1	SCO2089
GO:0051128	regulation of cellular component organization	1/17	26/2857	0.144317	0.334448	0.291768	1097523	1	SCO2089
GO:0008033	tRNA processing	1/17	28/2857	0.154564	0.347175	0.302871	1096899	1	SCO1473
GO:0009112	nucleobase metabolic process	1/17	28/2857	0.154564	0.347175	0.302871	1099505	1	SCO4068
GO:0046148	pigment biosynthetic process	1/17	29/2857	0.159645	0.348488	0.304016	1099505	1	SCO4068
GO:0009653	anatomical structure morphogenesis	1/17	30/2857	0.164696	0.348488	0.304016	1097523	1	SCO2089
GO:0048856	anatomical structure development	1/17	30/2857	0.164696	0.348488	0.304016	1097523	1	SCO2089
GO:0048869	cellular developmental process	1/17	30/2857	0.164696	0.348488	0.304016	1097523	1	SCO2089
GO:0032502	developmental process	1/17	31/2857	0.169719	0.353986	0.308813	1097523	1	SCO2089
GO:0065008	regulation of biological quality	2/17	128/2857	0.175135	0.354759	0.309487	1100802/1097523	2	SCO2089/SCO5362
GO:0009252	peptidoglycan biosynthetic process	1/17	33/2857	0.17968	0.354759	0.309487	1097523	1	SCO2089
GO:0042440	pigment metabolic process	1/17	33/2857	0.17968	0.354759	0.309487	1099505	1	SCO4068
GO:0045229	external encapsulating structure organization	1/17	34/2857	0.184618	0.354759	0.309487	1097523	1	SCO2089
GO:0071555	cell wall organization	1/17	34/2857	0.184618	0.354759	0.309487	1097523	1	SCO2089
GO:0006023	aminoglycan biosynthetic process	1/17	35/2857	0.189529	0.354759	0.309487	1097523	1	SCO2089
GO:0006024	glycosaminoglycan biosynthetic process	1/17	35/2857	0.189529	0.354759	0.309487	1097523	1	SCO2089
GO:0009273	peptidoglycan-based cell wall biogenesis	1/17	35/2857	0.189529	0.354759	0.309487	1097523	1	SCO2089
GO:0006950	response to stress	2/17	142/2857	0.205671	0.376522	0.328473	1098385/1098060	2	SCO2626/SCO2952
GO:0044038	cell wall macromolecule biosynthetic process	1/17	39/2857	0.208893	0.376522	0.328473	1097523	1	SCO2089
GO:0070589	cellular component macromolecule biosynthetic process	1/17	39/2857	0.208893	0.376522	0.328473	1097523	1	SCO2089
GO:0042546	cell wall biogenesis	1/17	42/2857	0.223129	0.397278	0.34658	1097523	1	SCO2089
GO:0006260	DNA replication	1/17	45/2857	0.237124	0.412143	0.359548	1099343	1	SCO3907
GO:0051301	cell division	1/17	45/2857	0.237124	0.412143	0.359548	1097523	1	SCO2089
GO:0009127	purine nucleoside monophosphate biosynthetic process	1/17	48/2857	0.250881	0.425914	0.371562	1099505	1	SCO4068
GO:0009168	purine ribonucleoside monophosphate biosynthetic process	1/17	48/2857	0.250881	0.425914	0.371562	1099505	1	SCO4068
GO:1901135	carbohydrate derivative metabolic process	3/17	301/2857	0.263205	0.438671	0.382691	1099505/1100181/1097523	3	SCO2089/SCO4068/SCO4740
GO:0044036	cell wall macromolecule metabolic process	1/17	51/2857	0.264405	0.438671	0.382691	1097523	1	SCO2089
GO:0006399	tRNA metabolic process	1/17	54/2857	0.277698	0.45555	0.397415	1096899	1	SCO1473
GO:0000270	peptidoglycan metabolic process	1/17	55/2857	0.282079	0.457595	0.399199	1097523	1	SCO2089
GO:0030203	glycosaminoglycan metabolic process	1/17	57/2857	0.290765	0.46335	0.404221	1097523	1	SCO2089
GO:0009156	ribonucleoside monophosphate biosynthetic process	1/17	58/2857	0.295071	0.46335	0.404221	1099505	1	SCO4068
GO:0006022	aminoglycan metabolic process	1/17	59/2857	0.299353	0.46335	0.404221	1097523	1	SCO2089
GO:0009152	purine ribonucleotide biosynthetic process	1/17	59/2857	0.299353	0.46335	0.404221	1099505	1	SCO4068
GO:0009124	nucleoside monophosphate biosynthetic process	1/17	61/2857	0.307842	0.46335	0.404221	1099505	1	SCO4068
GO:0009126	purine nucleoside monophosphate metabolic process	1/17	61/2857	0.307842	0.46335	0.404221	1099505	1	SCO4068
GO:0009167	purine ribonucleoside monophosphate metabolic process	1/17	61/2857	0.307842	0.46335	0.404221	1099505	1	SCO4068
GO:0006164	purine nucleotide biosynthetic process	1/17	63/2857	0.316235	0.47021	0.410205	1099505	1	SCO4068
GO:0032259	methylation	1/17	64/2857	0.320395	0.47021	0.410205	1097526	1	SCO2092
GO:0071554	cell wall organization or biogenesis	1/17	67/2857	0.332734	0.47021	0.410205	1097523	1	SCO2089
GO:0044267	cellular protein metabolic process	2/17	199/2857	0.334067	0.47021	0.410205	1096899/1100181	2	SCO1473/SCO4740
GO:0009110	vitamin biosynthetic process	1/17	69/2857	0.340842	0.47021	0.410205	1096869	1	SCO1443
GO:0042364	water-soluble vitamin biosynthetic process	1/17	69/2857	0.340842	0.47021	0.410205	1096869	1	SCO1443
GO:0072522	purine-containing compound biosynthetic process	1/17	69/2857	0.340842	0.47021	0.410205	1099505	1	SCO4068
GO:0006310	DNA recombination	1/17	70/2857	0.344862	0.47021	0.410205	1098385	1	SCO2952
GO:0009161	ribonucleoside monophosphate metabolic process	1/17	71/2857	0.348858	0.47021	0.410205	1099505	1	SCO4068
GO:0009260	ribonucleotide biosynthetic process	1/17	71/2857	0.348858	0.47021	0.410205	1099505	1	SCO4068
GO:0055086	nucleobase-containing small molecule metabolic process	2/17	208/2857	0.354267	0.47021	0.410205	1099505/1100181	2	SCO4068/SCO4740
GO:0046390	ribose phosphate biosynthetic process	1/17	73/2857	0.356781	0.47021	0.410205	1099505	1	SCO4068
GO:0006766	vitamin metabolic process	1/17	74/2857	0.360709	0.47021	0.410205	1096869	1	SCO1443
GO:0006767	water-soluble vitamin metabolic process	1/17	74/2857	0.360709	0.47021	0.410205	1096869	1	SCO1443
GO:0009123	nucleoside monophosphate metabolic process	1/17	74/2857	0.360709	0.47021	0.410205	1099505	1	SCO4068
GO:0051716	cellular response to stimulus	2/17	213/2857	0.365424	0.472141	0.411889	1098385/1098060	2	SCO2626/SCO2952
GO:0019538	protein metabolic process	2/17	235/2857	0.413786	0.529936	0.462309	1096899/1100181	2	SCO1473/SCO4740
GO:0009150	purine ribonucleotide metabolic process	1/17	94/2857	0.434679	0.543176	0.47386	1099505	1	SCO4068
GO:0009165	nucleotide biosynthetic process	1/17	94/2857	0.434679	0.543176	0.47386	1099505	1	SCO4068
GO:0019637	organophosphate metabolic process	2/17	245/2857	0.435285	0.543176	0.47386	1099505/1100181	2	SCO4068/SCO4740
GO:0006163	purine nucleotide metabolic process	1/17	99/2857	0.45187	0.554395	0.483647	1099505	1	SCO4068
GO:1901293	nucleoside phosphate biosynthetic process	1/17	99/2857	0.45187	0.554395	0.483647	1099505	1	SCO4068
GO:0009259	ribonucleotide metabolic process	1/17	107/2857	0.478356	0.582	0.507729	1099505	1	SCO4068
GO:0006796	phosphate-containing compound metabolic process	2/17	273/2857	0.493493	0.595454	0.519466	1099505/1100181	2	SCO4068/SCO4740
GO:0072521	purine-containing compound metabolic process	1/17	114/2857	0.500538	0.599005	0.522564	1099505	1	SCO4068
GO:0016043	cellular component organization	1/17	116/2857	0.506711	0.601462	0.524707	1097523	1	SCO2089
GO:0006793	phosphorus metabolic process	2/17	285/2857	0.517428	0.60923	0.531484	1099505/1100181	2	SCO4068/SCO4740
GO:0019693	ribose phosphate metabolic process	1/17	123/2857	0.527756	0.616419	0.537755	1099505	1	SCO4068
GO:0050896	response to stimulus	2/17	307/2857	0.559574	0.648395	0.565651	1098385/1098060	2	SCO2626/SCO2952
GO:0090407	organophosphate biosynthetic process	1/17	158/2857	0.620895	0.710932	0.620207	1099505	1	SCO4068
GO:0009117	nucleotide metabolic process	1/17	159/2857	0.623283	0.710932	0.620207	1099505	1	SCO4068
GO:0006753	nucleoside phosphate metabolic process	1/17	163/2857	0.632693	0.716071	0.624691	1099505	1	SCO4068
GO:0017144	drug metabolic process	1/17	223/2857	0.749829	0.842116	0.73465	1096869	1	SCO1443
GO:0005975	carbohydrate metabolic process	1/17	303/2857	0.852151	0.949726	0.828528	1100181	1	SCO4740
GO:0006355	regulation of transcription, DNA-templated	1/17	442/2857	0.943073	0.952331	0.830801	1102452	1	SCO7014
GO:0051252	regulation of RNA metabolic process	1/17	443/2857	0.943474	0.952331	0.830801	1102452	1	SCO7014
GO:1903506	regulation of nucleic acid-templated transcription	1/17	443/2857	0.943474	0.952331	0.830801	1102452	1	SCO7014
GO:2001141	regulation of RNA biosynthetic process	1/17	443/2857	0.943474	0.952331	0.830801	1102452	1	SCO7014
GO:0019219	regulation of nucleobase-containing compound metabolic process	1/17	447/2857	0.94505	0.952331	0.830801	1102452	1	SCO7014
GO:0009889	regulation of biosynthetic process	1/17	455/2857	0.94808	0.952331	0.830801	1102452	1	SCO7014
GO:0010556	regulation of macromolecule biosynthetic process	1/17	455/2857	0.94808	0.952331	0.830801	1102452	1	SCO7014
GO:0031326	regulation of cellular biosynthetic process	1/17	455/2857	0.94808	0.952331	0.830801	1102452	1	SCO7014
GO:2000112	regulation of cellular macromolecule biosynthetic process	1/17	455/2857	0.94808	0.952331	0.830801	1102452	1	SCO7014
GO:0010468	regulation of gene expression	1/17	460/2857	0.949893	0.952331	0.830801	1102452	1	SCO7014
GO:0051171	regulation of nitrogen compound metabolic process	1/17	460/2857	0.949893	0.952331	0.830801	1102452	1	SCO7014
GO:0080090	regulation of primary metabolic process	1/17	460/2857	0.949893	0.952331	0.830801	1102452	1	SCO7014
GO:0031323	regulation of cellular metabolic process	1/17	461/2857	0.950248	0.952331	0.830801	1102452	1	SCO7014
GO:0060255	regulation of macromolecule metabolic process	1/17	464/2857	0.9513	0.952331	0.830801	1102452	1	SCO7014
GO:0019222	regulation of metabolic process	1/17	467/2857	0.952331	0.952331	0.830801	1102452	1	SCO7014

## Sheet: goBP.CbpVan_Dalonly.DOWN
ID	Description	GeneRatio	BgRatio	pvalue	p.adjust	qvalue	geneID	Count	transcript
GO:0006412	translation	14/50	115/2857	3.68372e-09	9.90921e-07	9.42257e-07	1101142/1100093/1098558/1100142/1100176/1101005/1101175/1100143/1100101/1100145/1100146/1099345/1100090/1097492	14	SCO2058/SCO3124/SCO3909/SCO4649/SCO4652/SCO4660/SCO4701/SCO4702/SCO4704/SCO4705/SCO4735/SCO5564/SCO5703/SCO5736
GO:0043043	peptide biosynthetic process	14/50	127/2857	1.38382e-08	1.86124e-06	1.76983e-06	1101142/1100093/1098558/1100142/1100176/1101005/1101175/1100143/1100101/1100145/1100146/1099345/1100090/1097492	14	SCO2058/SCO3124/SCO3909/SCO4649/SCO4652/SCO4660/SCO4701/SCO4702/SCO4704/SCO4705/SCO4735/SCO5564/SCO5703/SCO5736
GO:0006518	peptide metabolic process	14/50	142/2857	5.95763e-08	5.34201e-06	5.07967e-06	1101142/1100093/1098558/1100142/1100176/1101005/1101175/1100143/1100101/1100145/1100146/1099345/1100090/1097492	14	SCO2058/SCO3124/SCO3909/SCO4649/SCO4652/SCO4660/SCO4701/SCO4702/SCO4704/SCO4705/SCO4735/SCO5564/SCO5703/SCO5736
GO:0043604	amide biosynthetic process	14/50	151/2857	1.31284e-07	8.82886e-06	8.39527e-06	1101142/1100093/1098558/1100142/1100176/1101005/1101175/1100143/1100101/1100145/1100146/1099345/1100090/1097492	14	SCO2058/SCO3124/SCO3909/SCO4649/SCO4652/SCO4660/SCO4701/SCO4702/SCO4704/SCO4705/SCO4735/SCO5564/SCO5703/SCO5736
GO:0044267	cellular protein metabolic process	14/50	199/2857	4.0193e-06	0.000185825	0.000176699	1101142/1100093/1098558/1100142/1100176/1101005/1101175/1100143/1100101/1100145/1100146/1099345/1100090/1097492	14	SCO2058/SCO3124/SCO3909/SCO4649/SCO4652/SCO4660/SCO4701/SCO4702/SCO4704/SCO4705/SCO4735/SCO5564/SCO5703/SCO5736
GO:0043603	cellular amide metabolic process	14/50	201/2857	4.53064e-06	0.000185825	0.000176699	1101142/1100093/1098558/1100142/1100176/1101005/1101175/1100143/1100101/1100145/1100146/1099345/1100090/1097492	14	SCO2058/SCO3124/SCO3909/SCO4649/SCO4652/SCO4660/SCO4701/SCO4702/SCO4704/SCO4705/SCO4735/SCO5564/SCO5703/SCO5736
GO:0022613	ribonucleoprotein complex biogenesis	7/50	42/2857	5.5264e-06	0.000185825	0.000176699	1099321/1101142/1100093/1100101/1100145/1100090/1098029	7	SCO2595/SCO3885/SCO4649/SCO4652/SCO4660/SCO4704/SCO5703
GO:0042254	ribosome biogenesis	7/50	42/2857	5.5264e-06	0.000185825	0.000176699	1099321/1101142/1100093/1100101/1100145/1100090/1098029	7	SCO2595/SCO3885/SCO4649/SCO4652/SCO4660/SCO4704/SCO5703
GO:0019538	protein metabolic process	14/50	235/2857	2.82165e-05	0.00084336	0.000801943	1101142/1100093/1098558/1100142/1100176/1101005/1101175/1100143/1100101/1100145/1100146/1099345/1100090/1097492	14	SCO2058/SCO3124/SCO3909/SCO4649/SCO4652/SCO4660/SCO4701/SCO4702/SCO4704/SCO4705/SCO4735/SCO5564/SCO5703/SCO5736
GO:0044085	cellular component biogenesis	8/50	107/2857	0.000431179	0.0115987	0.0110291	1099321/1101142/1100093/1100101/1100145/1097521/1100090/1098029	8	SCO2087/SCO2595/SCO3885/SCO4649/SCO4652/SCO4660/SCO4704/SCO5703
GO:0071840	cellular component organization or biogenesis	9/50	158/2857	0.00136082	0.0332782	0.0316439	1099321/1101142/1100093/1101143/1100101/1100145/1097521/1100090/1098029	9	SCO2087/SCO2595/SCO3885/SCO4649/SCO4652/SCO4660/SCO4704/SCO5703/SCO5704
GO:0043933	protein-containing complex subunit organization	4/50	34/2857	0.00261576	0.051763	0.0492209	1101142/1101143/1100101/1100145	4	SCO4660/SCO4704/SCO5703/SCO5704
GO:0022618	ribonucleoprotein complex assembly	3/50	17/2857	0.00288641	0.051763	0.0492209	1101142/1100101/1100145	3	SCO4660/SCO4704/SCO5703
GO:0042255	ribosome assembly	3/50	17/2857	0.00288641	0.051763	0.0492209	1101142/1100101/1100145	3	SCO4660/SCO4704/SCO5703
GO:0070925	organelle assembly	3/50	17/2857	0.00288641	0.051763	0.0492209	1101142/1100101/1100145	3	SCO4660/SCO4704/SCO5703
GO:0071826	ribonucleoprotein complex subunit organization	3/50	18/2857	0.00342126	0.0575199	0.0546952	1101142/1100101/1100145	3	SCO4660/SCO4704/SCO5703
GO:0034622	cellular protein-containing complex assembly	3/50	25/2857	0.00884792	0.140005	0.13313	1101142/1100101/1100145	3	SCO4660/SCO4704/SCO5703
GO:0065003	protein-containing complex assembly	3/50	29/2857	0.0133843	0.20002	0.190197	1101142/1100101/1100145	3	SCO4660/SCO4704/SCO5703
GO:0042274	ribosomal small subunit biogenesis	2/50	11/2857	0.0149283	0.211353	0.200974	1101142/1100101	2	SCO4660/SCO5703
GO:0009060	aerobic respiration	3/50	36/2857	0.0240108	0.322945	0.307085	1100299/1097585/1100296	3	SCO2151/SCO4855/SCO4858
GO:0033212	iron import into cell	2/50	15/2857	0.0272583	0.349166	0.332019	1098215/1096420	2	SCO0997/SCO2781
GO:0017144	drug metabolic process	8/50	223/2857	0.0373334	0.427226	0.406245	1100299/1100808/1097283/1100296/1095528/1099543/1101739/1101402	8	SCO0103/SCO1849/SCO4106/SCO4855/SCO4858/SCO5368/SCO5960/SCO6298
GO:0006996	organelle organization	3/50	43/2857	0.0381168	0.427226	0.406245	1101142/1100101/1100145	3	SCO4660/SCO4704/SCO5703
GO:0022607	cellular component assembly	3/50	43/2857	0.0381168	0.427226	0.406245	1101142/1100101/1100145	3	SCO4660/SCO4704/SCO5703
GO:0015980	energy derivation by oxidation of organic compounds	4/50	79/2857	0.0477078	0.45243	0.430211	1100299/1097585/1100296/1101739	4	SCO2151/SCO4855/SCO4858/SCO6298
GO:0034470	ncRNA processing	3/50	47/2857	0.047715	0.45243	0.430211	1099321/1100090/1099317	3	SCO3881/SCO3885/SCO4649
GO:0016043	cellular component organization	5/50	116/2857	0.0500328	0.45243	0.430211	1101142/1101143/1100101/1100145/1097521	5	SCO2087/SCO4660/SCO4704/SCO5703/SCO5704
GO:0006099	tricarboxylic acid cycle	2/50	21/2857	0.0510156	0.45243	0.430211	1100299/1100296	2	SCO4855/SCO4858
GO:0006101	citrate metabolic process	2/50	21/2857	0.0510156	0.45243	0.430211	1100299/1100296	2	SCO4855/SCO4858
GO:0006364	rRNA processing	2/50	22/2857	0.0555025	0.45243	0.430211	1099321/1100090	2	SCO3885/SCO4649
GO:0006879	cellular iron ion homeostasis	2/50	22/2857	0.0555025	0.45243	0.430211	1098215/1096420	2	SCO0997/SCO2781
GO:0016072	rRNA metabolic process	2/50	22/2857	0.0555025	0.45243	0.430211	1099321/1100090	2	SCO3885/SCO4649
GO:0072350	tricarboxylic acid metabolic process	2/50	22/2857	0.0555025	0.45243	0.430211	1100299/1100296	2	SCO4855/SCO4858
GO:0046916	cellular transition metal ion homeostasis	2/50	23/2857	0.0601235	0.462092	0.439399	1098215/1096420	2	SCO0997/SCO2781
GO:0055072	iron ion homeostasis	2/50	23/2857	0.0601235	0.462092	0.439399	1098215/1096420	2	SCO0997/SCO2781
GO:0006875	cellular metal ion homeostasis	2/50	24/2857	0.0648727	0.467516	0.444557	1098215/1096420	2	SCO0997/SCO2781
GO:0055076	transition metal ion homeostasis	2/50	25/2857	0.0697444	0.467516	0.444557	1098215/1096420	2	SCO0997/SCO2781
GO:0006396	RNA processing	3/50	55/2857	0.0701049	0.467516	0.444557	1099321/1100090/1099317	3	SCO3881/SCO3885/SCO4649
GO:0009235	cobalamin metabolic process	2/50	26/2857	0.0747331	0.467516	0.444557	1097283/1101402	2	SCO1849/SCO5960
GO:0009236	cobalamin biosynthetic process	2/50	26/2857	0.0747331	0.467516	0.444557	1097283/1101402	2	SCO1849/SCO5960
GO:0030003	cellular cation homeostasis	2/50	26/2857	0.0747331	0.467516	0.444557	1098215/1096420	2	SCO0997/SCO2781
GO:0051128	regulation of cellular component organization	2/50	26/2857	0.0747331	0.467516	0.444557	1101143/1097521	2	SCO2087/SCO5704
GO:0055065	metal ion homeostasis	2/50	26/2857	0.0747331	0.467516	0.444557	1098215/1096420	2	SCO0997/SCO2781
GO:0006873	cellular ion homeostasis	2/50	27/2857	0.0798334	0.488072	0.464103	1098215/1096420	2	SCO0997/SCO2781
GO:0022900	electron transport chain	2/50	28/2857	0.08504	0.497299	0.472877	1097585/1100296	2	SCO2151/SCO4855
GO:0022904	respiratory electron transport chain	2/50	28/2857	0.08504	0.497299	0.472877	1097585/1100296	2	SCO2151/SCO4855
GO:0055082	cellular chemical homeostasis	2/50	29/2857	0.0903478	0.517097	0.491702	1098215/1096420	2	SCO0997/SCO2781
GO:0006091	generation of precursor metabolites and energy	4/50	100/2857	0.0955808	0.529318	0.503323	1100299/1097585/1100296/1101739	4	SCO2151/SCO4855/SCO4858/SCO6298
GO:0016999	antibiotic metabolic process	3/50	63/2857	0.0964185	0.529318	0.503323	1100299/1100296/1101739	3	SCO4855/SCO4858/SCO6298
GO:0055080	cation homeostasis	2/50	32/2857	0.10683	0.574744	0.546518	1098215/1096420	2	SCO0997/SCO2781
GO:0098771	inorganic ion homeostasis	2/50	33/2857	0.112494	0.593351	0.564212	1098215/1096420	2	SCO0997/SCO2781
GO:0009110	vitamin biosynthetic process	3/50	69/2857	0.118438	0.601128	0.571607	1097283/1099543/1101402	3	SCO1849/SCO4106/SCO5960
GO:0042364	water-soluble vitamin biosynthetic process	3/50	69/2857	0.118438	0.601128	0.571607	1097283/1099543/1101402	3	SCO1849/SCO4106/SCO5960
GO:0045333	cellular respiration	3/50	70/2857	0.12228	0.606726	0.57693	1100299/1097585/1100296	3	SCO2151/SCO4855/SCO4858
GO:0042737	drug catabolic process	2/50	35/2857	0.124052	0.606726	0.57693	1095528/1101739	2	SCO0103/SCO6298
GO:0050801	ion homeostasis	2/50	36/2857	0.129937	0.608999	0.579092	1098215/1096420	2	SCO0997/SCO2781
GO:0007154	cell communication	4/50	113/2857	0.133436	0.608999	0.579092	1096293/1097714/1098215/1100984	4	SCO0870/SCO2281/SCO2781/SCO5544
GO:0009142	nucleoside triphosphate biosynthetic process	2/50	37/2857	0.135886	0.608999	0.579092	1099114/1100808	2	SCO3678/SCO5368
GO:0006766	vitamin metabolic process	3/50	74/2857	0.1381	0.608999	0.579092	1097283/1099543/1101402	3	SCO1849/SCO4106/SCO5960
GO:0006767	water-soluble vitamin metabolic process	3/50	74/2857	0.1381	0.608999	0.579092	1097283/1099543/1101402	3	SCO1849/SCO4106/SCO5960
GO:0034660	ncRNA metabolic process	3/50	74/2857	0.1381	0.608999	0.579092	1099321/1100090/1099317	3	SCO3881/SCO3885/SCO4649
GO:0048878	chemical homeostasis	2/50	38/2857	0.141898	0.615652	0.585418	1098215/1096420	2	SCO0997/SCO2781
GO:0033014	tetrapyrrole biosynthetic process	2/50	40/2857	0.154088	0.651501	0.619506	1097283/1101402	2	SCO1849/SCO5960
GO:0031167	rRNA methylation	1/50	10/2857	0.162086	0.651501	0.619506	1099321	1	SCO3885
GO:0072511	divalent inorganic cation transport	1/50	10/2857	0.162086	0.651501	0.619506	1101402	1	SCO5960
GO:0072593	reactive oxygen species metabolic process	1/50	10/2857	0.162086	0.651501	0.619506	1095528	1	SCO0103
GO:0051716	cellular response to stimulus	6/50	213/2857	0.164851	0.651501	0.619506	1096293/1095528/1096678/1097714/1098215/1100984	6	SCO0103/SCO0870/SCO1255/SCO2281/SCO2781/SCO5544
GO:0033013	tetrapyrrole metabolic process	2/50	42/2857	0.166479	0.651501	0.619506	1097283/1101402	2	SCO1849/SCO5960
GO:0000154	rRNA modification	1/50	11/2857	0.176801	0.651501	0.619506	1099321	1	SCO3885
GO:0006855	drug transmembrane transport	1/50	11/2857	0.176801	0.651501	0.619506	1099938	1	SCO4498
GO:0009129	pyrimidine nucleoside monophosphate metabolic process	1/50	11/2857	0.176801	0.651501	0.619506	1099114	1	SCO3678
GO:0009130	pyrimidine nucleoside monophosphate biosynthetic process	1/50	11/2857	0.176801	0.651501	0.619506	1099114	1	SCO3678
GO:0015807	L-amino acid transport	1/50	11/2857	0.176801	0.651501	0.619506	1099938	1	SCO4498
GO:0065008	regulation of biological quality	4/50	128/2857	0.183597	0.664893	0.63224	1097521/1095528/1098215/1096420	4	SCO0103/SCO0997/SCO2087/SCO2781
GO:0006260	DNA replication	2/50	45/2857	0.185379	0.664893	0.63224	1096724/1101247	2	SCO1301/SCO5805
GO:0006417	regulation of translation	1/50	12/2857	0.191264	0.668181	0.635367	1100090	1	SCO4649
GO:0034248	regulation of cellular amide metabolic process	1/50	12/2857	0.191264	0.668181	0.635367	1100090	1	SCO4649
GO:0010608	posttranscriptional regulation of gene expression	1/50	13/2857	0.205477	0.674065	0.640962	1100090	1	SCO4649
GO:0032268	regulation of cellular protein metabolic process	1/50	13/2857	0.205477	0.674065	0.640962	1100090	1	SCO4649
GO:0051246	regulation of protein metabolic process	1/50	13/2857	0.205477	0.674065	0.640962	1100090	1	SCO4649
GO:1903825	organic acid transmembrane transport	1/50	13/2857	0.205477	0.674065	0.640962	1099938	1	SCO4498
GO:1905039	carboxylic acid transmembrane transport	1/50	13/2857	0.205477	0.674065	0.640962	1099938	1	SCO4498
GO:0001510	RNA methylation	1/50	14/2857	0.219446	0.696929	0.662703	1099321	1	SCO3885
GO:0006553	lysine metabolic process	1/50	14/2857	0.219446	0.696929	0.662703	1101739	1	SCO6298
GO:0007165	signal transduction	3/50	94/2857	0.225846	0.696929	0.662703	1096293/1097714/1100984	3	SCO0870/SCO2281/SCO5544
GO:0023052	signaling	3/50	94/2857	0.225846	0.696929	0.662703	1096293/1097714/1100984	3	SCO0870/SCO2281/SCO5544
GO:0034220	ion transmembrane transport	2/50	52/2857	0.230516	0.696929	0.662703	1099938/1100808	2	SCO4498/SCO5368
GO:0001505	regulation of neurotransmitter levels	1/50	15/2857	0.233173	0.696929	0.662703	1095528	1	SCO0103
GO:0042133	neurotransmitter metabolic process	1/50	15/2857	0.233173	0.696929	0.662703	1095528	1	SCO0103
GO:1902600	proton transmembrane transport	1/50	15/2857	0.233173	0.696929	0.662703	1100808	1	SCO5368
GO:0006221	pyrimidine nucleotide biosynthetic process	1/50	17/2857	0.259922	0.734607	0.698531	1099114	1	SCO3678
GO:0043414	macromolecule methylation	1/50	17/2857	0.259922	0.734607	0.698531	1099321	1	SCO3885
GO:0009141	nucleoside triphosphate metabolic process	2/50	57/2857	0.263235	0.734607	0.698531	1099114/1100808	2	SCO3678/SCO5368
GO:0006771	riboflavin metabolic process	1/50	18/2857	0.272952	0.734607	0.698531	1099543	1	SCO4106
GO:0009231	riboflavin biosynthetic process	1/50	18/2857	0.272952	0.734607	0.698531	1099543	1	SCO4106
GO:0042726	flavin-containing compound metabolic process	1/50	18/2857	0.272952	0.734607	0.698531	1099543	1	SCO4106
GO:0042727	flavin-containing compound biosynthetic process	1/50	18/2857	0.272952	0.734607	0.698531	1099543	1	SCO4106
GO:0055114	oxidation-reduction process	4/50	154/2857	0.282162	0.734607	0.698531	1100299/1097585/1100296/1101739	4	SCO2151/SCO4855/SCO4858/SCO6298
GO:0006220	pyrimidine nucleotide metabolic process	1/50	19/2857	0.285757	0.734607	0.698531	1099114	1	SCO3678
GO:0006284	base-excision repair	1/50	19/2857	0.285757	0.734607	0.698531	1096678	1	SCO1255
GO:0031668	cellular response to extracellular stimulus	1/50	19/2857	0.285757	0.734607	0.698531	1098215	1	SCO2781
GO:0071496	cellular response to external stimulus	1/50	19/2857	0.285757	0.734607	0.698531	1098215	1	SCO2781
GO:2001057	reactive nitrogen species metabolic process	1/50	19/2857	0.285757	0.734607	0.698531	1095528	1	SCO0103
GO:0050896	response to stimulus	7/50	307/2857	0.28717	0.734607	0.698531	1096293/1099938/1095528/1096678/1097714/1098215/1100984	7	SCO0103/SCO0870/SCO1255/SCO2281/SCO2781/SCO4498/SCO5544
GO:0033554	cellular response to stress	3/50	107/2857	0.287782	0.734607	0.698531	1095528/1096678/1098215	3	SCO0103/SCO1255/SCO2781
GO:0009124	nucleoside monophosphate biosynthetic process	2/50	61/2857	0.289473	0.734607	0.698531	1099114/1100808	2	SCO3678/SCO5368
GO:0015893	drug transport	1/50	20/2857	0.29834	0.743088	0.706595	1099938	1	SCO4498
GO:0098656	anion transmembrane transport	1/50	20/2857	0.29834	0.743088	0.706595	1099938	1	SCO4498
GO:0000041	transition metal ion transport	1/50	22/2857	0.322859	0.755209	0.718121	1101402	1	SCO5960
GO:0000902	cell morphogenesis	1/50	22/2857	0.322859	0.755209	0.718121	1097521	1	SCO2087
GO:0008360	regulation of cell shape	1/50	22/2857	0.322859	0.755209	0.718121	1097521	1	SCO2087
GO:0009605	response to external stimulus	1/50	22/2857	0.322859	0.755209	0.718121	1098215	1	SCO2781
GO:0009991	response to extracellular stimulus	1/50	22/2857	0.322859	0.755209	0.718121	1098215	1	SCO2781
GO:0022604	regulation of cell morphogenesis	1/50	22/2857	0.322859	0.755209	0.718121	1097521	1	SCO2087
GO:0046467	membrane lipid biosynthetic process	1/50	22/2857	0.322859	0.755209	0.718121	1103025	1	SCO7587
GO:0032989	cellular component morphogenesis	1/50	23/2857	0.334801	0.77051	0.73267	1097521	1	SCO2087
GO:0019725	cellular homeostasis	2/50	68/2857	0.335129	0.77051	0.73267	1098215/1096420	2	SCO0997/SCO2781
GO:0006643	membrane lipid metabolic process	1/50	24/2857	0.346538	0.779151	0.740887	1103025	1	SCO7587
GO:0072528	pyrimidine-containing compound biosynthetic process	1/50	24/2857	0.346538	0.779151	0.740887	1099114	1	SCO3678
GO:0022603	regulation of anatomical structure morphogenesis	1/50	25/2857	0.358071	0.779151	0.740887	1097521	1	SCO2087
GO:0044270	cellular nitrogen compound catabolic process	2/50	73/2857	0.367279	0.779151	0.740887	1095528/1101738	2	SCO0103/SCO6297
GO:0006754	ATP biosynthetic process	1/50	26/2857	0.369404	0.779151	0.740887	1100808	1	SCO5368
GO:0006865	amino acid transport	1/50	26/2857	0.369404	0.779151	0.740887	1099938	1	SCO4498
GO:0007049	cell cycle	1/50	26/2857	0.369404	0.779151	0.740887	1097521	1	SCO2087
GO:0050793	regulation of developmental process	1/50	26/2857	0.369404	0.779151	0.740887	1097521	1	SCO2087
GO:0006811	ion transport	3/50	124/2857	0.370549	0.779151	0.740887	1099938/1100808/1101402	3	SCO4498/SCO5368/SCO5960
GO:0000160	phosphorelay signal transduction system	2/50	74/2857	0.373645	0.779151	0.740887	1096293/1097714	2	SCO0870/SCO2281
GO:0006812	cation transport	2/50	74/2857	0.373645	0.779151	0.740887	1100808/1101402	2	SCO5368/SCO5960
GO:0009123	nucleoside monophosphate metabolic process	2/50	74/2857	0.373645	0.779151	0.740887	1099114/1100808	2	SCO3678/SCO5368
GO:0015672	monovalent inorganic cation transport	1/50	27/2857	0.380541	0.781417	0.743042	1100808	1	SCO5368
GO:0042493	response to drug	1/50	27/2857	0.380541	0.781417	0.743042	1099938	1	SCO4498
GO:0042592	homeostatic process	2/50	76/2857	0.386304	0.78724	0.748579	1098215/1096420	2	SCO0997/SCO2781
GO:0008033	tRNA processing	1/50	28/2857	0.391486	0.791802	0.752917	1099317	1	SCO3881
GO:0035556	intracellular signal transduction	2/50	78/2857	0.398857	0.793184	0.754231	1096293/1097714	2	SCO0870/SCO2281
GO:0009145	purine nucleoside triphosphate biosynthetic process	1/50	29/2857	0.402241	0.793184	0.754231	1100808	1	SCO5368
GO:0009206	purine ribonucleoside triphosphate biosynthetic process	1/50	29/2857	0.402241	0.793184	0.754231	1100808	1	SCO5368
GO:0009653	anatomical structure morphogenesis	1/50	30/2857	0.412809	0.793184	0.754231	1097521	1	SCO2087
GO:0048856	anatomical structure development	1/50	30/2857	0.412809	0.793184	0.754231	1097521	1	SCO2087
GO:0048869	cellular developmental process	1/50	30/2857	0.412809	0.793184	0.754231	1097521	1	SCO2087
GO:0098662	inorganic cation transmembrane transport	1/50	30/2857	0.412809	0.793184	0.754231	1100808	1	SCO5368
GO:0032502	developmental process	1/50	31/2857	0.423195	0.807372	0.767722	1097521	1	SCO2087
GO:0006575	cellular modified amino acid metabolic process	1/50	32/2857	0.4334	0.813973	0.773999	1101738	1	SCO6297
GO:0009201	ribonucleoside triphosphate biosynthetic process	1/50	32/2857	0.4334	0.813973	0.773999	1100808	1	SCO5368
GO:0009252	peptidoglycan biosynthetic process	1/50	33/2857	0.443428	0.813973	0.773999	1097521	1	SCO2087
GO:0009451	RNA modification	1/50	33/2857	0.443428	0.813973	0.773999	1099321	1	SCO3885
GO:0045229	external encapsulating structure organization	1/50	34/2857	0.453283	0.813973	0.773999	1097521	1	SCO2087
GO:0071555	cell wall organization	1/50	34/2857	0.453283	0.813973	0.773999	1097521	1	SCO2087
GO:0072527	pyrimidine-containing compound metabolic process	1/50	34/2857	0.453283	0.813973	0.773999	1099114	1	SCO3678
GO:0006950	response to stress	3/50	142/2857	0.456552	0.813973	0.773999	1095528/1096678/1098215	3	SCO0103/SCO1255/SCO2781
GO:0006023	aminoglycan biosynthetic process	1/50	35/2857	0.462966	0.813973	0.773999	1097521	1	SCO2087
GO:0006024	glycosaminoglycan biosynthetic process	1/50	35/2857	0.462966	0.813973	0.773999	1097521	1	SCO2087
GO:0009273	peptidoglycan-based cell wall biogenesis	1/50	35/2857	0.462966	0.813973	0.773999	1097521	1	SCO2087
GO:0098655	cation transmembrane transport	1/50	35/2857	0.462966	0.813973	0.773999	1100808	1	SCO5368
GO:0030001	metal ion transport	1/50	36/2857	0.472481	0.814727	0.774716	1101402	1	SCO5960
GO:0046942	carboxylic acid transport	1/50	36/2857	0.472481	0.814727	0.774716	1099938	1	SCO4498
GO:0098660	inorganic ion transmembrane transport	1/50	36/2857	0.472481	0.814727	0.774716	1100808	1	SCO5368
GO:0015849	organic acid transport	1/50	37/2857	0.481831	0.82523	0.784703	1099938	1	SCO4498
GO:0009165	nucleotide biosynthetic process	2/50	94/2857	0.494682	0.82523	0.784703	1099114/1100808	2	SCO3678/SCO5368
GO:0009066	aspartate family amino acid metabolic process	1/50	39/2857	0.500046	0.82523	0.784703	1101739	1	SCO6298
GO:0015711	organic anion transport	1/50	39/2857	0.500046	0.82523	0.784703	1099938	1	SCO4498
GO:0044038	cell wall macromolecule biosynthetic process	1/50	39/2857	0.500046	0.82523	0.784703	1097521	1	SCO2087
GO:0046034	ATP metabolic process	1/50	39/2857	0.500046	0.82523	0.784703	1100808	1	SCO5368
GO:0070589	cellular component macromolecule biosynthetic process	1/50	39/2857	0.500046	0.82523	0.784703	1097521	1	SCO2087
GO:0055085	transmembrane transport	6/50	323/2857	0.504534	0.827559	0.786917	1099938/1100808/1095798/1101922/1096178/1102196	6	SCO0375/SCO0755/SCO4498/SCO5368/SCO6483/SCO6757
GO:1901606	alpha-amino acid catabolic process	1/50	41/2857	0.517633	0.843899	0.802455	1101739	1	SCO6298
GO:1901293	nucleoside phosphate biosynthetic process	2/50	99/2857	0.52269	0.84701	0.805414	1099114/1100808	2	SCO3678/SCO5368
GO:0042546	cell wall biogenesis	1/50	42/2857	0.526198	0.847588	0.805964	1097521	1	SCO2087
GO:0009205	purine ribonucleoside triphosphate metabolic process	1/50	44/2857	0.542883	0.869259	0.82657	1100808	1	SCO5368
GO:1901137	carbohydrate derivative biosynthetic process	3/50	162/2857	0.546313	0.869576	0.826871	1099114/1097521/1100808	3	SCO2087/SCO3678/SCO5368
GO:0051301	cell division	1/50	45/2857	0.551008	0.871889	0.829071	1097521	1	SCO2087
GO:0009144	purine nucleoside triphosphate metabolic process	1/50	47/2857	0.566836	0.883155	0.839784	1100808	1	SCO5368
GO:0009063	cellular amino acid catabolic process	1/50	48/2857	0.574543	0.883155	0.839784	1101739	1	SCO6298
GO:0009127	purine nucleoside monophosphate biosynthetic process	1/50	48/2857	0.574543	0.883155	0.839784	1100808	1	SCO5368
GO:0009168	purine ribonucleoside monophosphate biosynthetic process	1/50	48/2857	0.574543	0.883155	0.839784	1100808	1	SCO5368
GO:0009199	ribonucleoside triphosphate metabolic process	1/50	48/2857	0.574543	0.883155	0.839784	1100808	1	SCO5368
GO:0006259	DNA metabolic process	3/50	174/2857	0.596086	0.901267	0.857006	1096724/1101247/1096678	3	SCO1255/SCO1301/SCO5805
GO:0044036	cell wall macromolecule metabolic process	1/50	51/2857	0.596868	0.901267	0.857006	1097521	1	SCO2087
GO:0006810	transport	8/50	479/2857	0.617645	0.901267	0.857006	1099938/1100808/1095798/1101922/1096178/1098215/1101402/1102196	8	SCO0375/SCO0755/SCO2781/SCO4498/SCO5368/SCO5960/SCO6483/SCO6757
GO:0006399	tRNA metabolic process	1/50	54/2857	0.618044	0.901267	0.857006	1099317	1	SCO3881
GO:0006644	phospholipid metabolic process	1/50	54/2857	0.618044	0.901267	0.857006	1103025	1	SCO7587
GO:0051234	establishment of localization	8/50	480/2857	0.620174	0.901267	0.857006	1099938/1100808/1095798/1101922/1096178/1098215/1101402/1102196	8	SCO0375/SCO0755/SCO2781/SCO4498/SCO5368/SCO5960/SCO6483/SCO6757
GO:0000270	peptidoglycan metabolic process	1/50	55/2857	0.624858	0.901267	0.857006	1097521	1	SCO2087
GO:0006820	anion transport	1/50	55/2857	0.624858	0.901267	0.857006	1099938	1	SCO4498
GO:0051179	localization	8/50	486/2857	0.63518	0.901267	0.857006	1099938/1100808/1095798/1101922/1096178/1098215/1101402/1102196	8	SCO0375/SCO0755/SCO2781/SCO4498/SCO5368/SCO5960/SCO6483/SCO6757
GO:0030203	glycosaminoglycan metabolic process	1/50	57/2857	0.638129	0.901267	0.857006	1097521	1	SCO2087
GO:0009156	ribonucleoside monophosphate biosynthetic process	1/50	58/2857	0.644591	0.901267	0.857006	1100808	1	SCO5368
GO:0006022	aminoglycan metabolic process	1/50	59/2857	0.65094	0.901267	0.857006	1097521	1	SCO2087
GO:0009152	purine ribonucleotide biosynthetic process	1/50	59/2857	0.65094	0.901267	0.857006	1100808	1	SCO5368
GO:0006631	fatty acid metabolic process	1/50	61/2857	0.663306	0.901267	0.857006	1101738	1	SCO6297
GO:0009126	purine nucleoside monophosphate metabolic process	1/50	61/2857	0.663306	0.901267	0.857006	1100808	1	SCO5368
GO:0009167	purine ribonucleoside monophosphate metabolic process	1/50	61/2857	0.663306	0.901267	0.857006	1100808	1	SCO5368
GO:0006164	purine nucleotide biosynthetic process	1/50	63/2857	0.675242	0.901267	0.857006	1100808	1	SCO5368
GO:0032259	methylation	1/50	64/2857	0.681054	0.901267	0.857006	1099321	1	SCO3885
GO:0071554	cell wall organization or biogenesis	1/50	67/2857	0.697884	0.901267	0.857006	1097521	1	SCO2087
GO:0009889	regulation of biosynthetic process	7/50	455/2857	0.705307	0.901267	0.857006	1101512/1101246/1101143/1100090/1099825/1097714/1096614	7	SCO1191/SCO2281/SCO4385/SCO4649/SCO5704/SCO5804/SCO6071
GO:0010556	regulation of macromolecule biosynthetic process	7/50	455/2857	0.705307	0.901267	0.857006	1101512/1101246/1101143/1100090/1099825/1097714/1096614	7	SCO1191/SCO2281/SCO4385/SCO4649/SCO5704/SCO5804/SCO6071
GO:0031326	regulation of cellular biosynthetic process	7/50	455/2857	0.705307	0.901267	0.857006	1101512/1101246/1101143/1100090/1099825/1097714/1096614	7	SCO1191/SCO2281/SCO4385/SCO4649/SCO5704/SCO5804/SCO6071
GO:2000112	regulation of cellular macromolecule biosynthetic process	7/50	455/2857	0.705307	0.901267	0.857006	1101512/1101246/1101143/1100090/1099825/1097714/1096614	7	SCO1191/SCO2281/SCO4385/SCO4649/SCO5704/SCO5804/SCO6071
GO:0072522	purine-containing compound biosynthetic process	1/50	69/2857	0.708618	0.901267	0.857006	1100808	1	SCO5368
GO:0006310	DNA recombination	1/50	70/2857	0.713843	0.901267	0.857006	1096724	1	SCO1301
GO:0010468	regulation of gene expression	7/50	460/2857	0.71672	0.901267	0.857006	1101512/1101246/1101143/1100090/1099825/1097714/1096614	7	SCO1191/SCO2281/SCO4385/SCO4649/SCO5704/SCO5804/SCO6071
GO:0051171	regulation of nitrogen compound metabolic process	7/50	460/2857	0.71672	0.901267	0.857006	1101512/1101246/1101143/1100090/1099825/1097714/1096614	7	SCO1191/SCO2281/SCO4385/SCO4649/SCO5704/SCO5804/SCO6071
GO:0080090	regulation of primary metabolic process	7/50	460/2857	0.71672	0.901267	0.857006	1101512/1101246/1101143/1100090/1099825/1097714/1096614	7	SCO1191/SCO2281/SCO4385/SCO4649/SCO5704/SCO5804/SCO6071
GO:0031323	regulation of cellular metabolic process	7/50	461/2857	0.718969	0.901267	0.857006	1101512/1101246/1101143/1100090/1099825/1097714/1096614	7	SCO1191/SCO2281/SCO4385/SCO4649/SCO5704/SCO5804/SCO6071
GO:0009161	ribonucleoside monophosphate metabolic process	1/50	71/2857	0.718977	0.901267	0.857006	1100808	1	SCO5368
GO:0009260	ribonucleotide biosynthetic process	1/50	71/2857	0.718977	0.901267	0.857006	1100808	1	SCO5368
GO:1901565	organonitrogen compound catabolic process	2/50	142/2857	0.720115	0.901267	0.857006	1101738/1101739	2	SCO6297/SCO6298
GO:0060255	regulation of macromolecule metabolic process	7/50	464/2857	0.725648	0.901267	0.857006	1101512/1101246/1101143/1100090/1099825/1097714/1096614	7	SCO1191/SCO2281/SCO4385/SCO4649/SCO5704/SCO5804/SCO6071
GO:0046390	ribose phosphate biosynthetic process	1/50	73/2857	0.728975	0.901267	0.857006	1100808	1	SCO5368
GO:0019222	regulation of metabolic process	7/50	467/2857	0.732226	0.901267	0.857006	1101512/1101246/1101143/1100090/1099825/1097714/1096614	7	SCO1191/SCO2281/SCO4385/SCO4649/SCO5704/SCO5804/SCO6071
GO:0045892	negative regulation of transcription, DNA-templated	1/50	74/2857	0.733843	0.901267	0.857006	1101246	1	SCO5804
GO:0045934	negative regulation of nucleobase-containing compound metabolic process	1/50	75/2857	0.738625	0.901267	0.857006	1101246	1	SCO5804
GO:0051253	negative regulation of RNA metabolic process	1/50	75/2857	0.738625	0.901267	0.857006	1101246	1	SCO5804
GO:1902679	negative regulation of RNA biosynthetic process	1/50	75/2857	0.738625	0.901267	0.857006	1101246	1	SCO5804
GO:1903507	negative regulation of nucleic acid-templated transcription	1/50	75/2857	0.738625	0.901267	0.857006	1101246	1	SCO5804
GO:0032787	monocarboxylic acid metabolic process	2/50	148/2857	0.74156	0.901267	0.857006	1101738/1101739	2	SCO6297/SCO6298
GO:0051188	cofactor biosynthetic process	2/50	149/2857	0.744999	0.901267	0.857006	1097283/1101402	2	SCO1849/SCO5960
GO:0006281	DNA repair	1/50	80/2857	0.761299	0.901267	0.857006	1096678	1	SCO1255
GO:0009890	negative regulation of biosynthetic process	1/50	80/2857	0.761299	0.901267	0.857006	1101246	1	SCO5804
GO:0010558	negative regulation of macromolecule biosynthetic process	1/50	80/2857	0.761299	0.901267	0.857006	1101246	1	SCO5804
GO:0031327	negative regulation of cellular biosynthetic process	1/50	80/2857	0.761299	0.901267	0.857006	1101246	1	SCO5804
GO:0051172	negative regulation of nitrogen compound metabolic process	1/50	80/2857	0.761299	0.901267	0.857006	1101246	1	SCO5804
GO:2000113	negative regulation of cellular macromolecule biosynthetic process	1/50	80/2857	0.761299	0.901267	0.857006	1101246	1	SCO5804
GO:0044255	cellular lipid metabolic process	2/50	155/2857	0.764839	0.901267	0.857006	1101738/1103025	2	SCO6297/SCO7587
GO:0031324	negative regulation of cellular metabolic process	1/50	81/2857	0.765597	0.901267	0.857006	1101246	1	SCO5804
GO:0010605	negative regulation of macromolecule metabolic process	1/50	83/2857	0.773966	0.901267	0.857006	1101246	1	SCO5804
GO:0010629	negative regulation of gene expression	1/50	83/2857	0.773966	0.901267	0.857006	1101246	1	SCO5804
GO:0090407	organophosphate biosynthetic process	2/50	158/2857	0.774261	0.901267	0.857006	1099114/1100808	2	SCO3678/SCO5368
GO:0009117	nucleotide metabolic process	2/50	159/2857	0.77733	0.901267	0.857006	1099114/1100808	2	SCO3678/SCO5368
GO:0006974	cellular response to DNA damage stimulus	1/50	84/2857	0.778041	0.901267	0.857006	1096678	1	SCO1255
GO:0009892	negative regulation of metabolic process	1/50	84/2857	0.778041	0.901267	0.857006	1101246	1	SCO5804
GO:0006753	nucleoside phosphate metabolic process	2/50	163/2857	0.789253	0.901267	0.857006	1099114/1100808	2	SCO3678/SCO5368
GO:0048523	negative regulation of cellular process	1/50	90/2857	0.801016	0.901267	0.857006	1101246	1	SCO5804
GO:0016054	organic acid catabolic process	1/50	91/2857	0.804612	0.901267	0.857006	1101739	1	SCO6298
GO:0046395	carboxylic acid catabolic process	1/50	91/2857	0.804612	0.901267	0.857006	1101739	1	SCO6298
GO:0042221	response to chemical	1/50	92/2857	0.808144	0.901267	0.857006	1099938	1	SCO4498
GO:0006355	regulation of transcription, DNA-templated	6/50	442/2857	0.808586	0.901267	0.857006	1101512/1101246/1101143/1099825/1097714/1096614	6	SCO1191/SCO2281/SCO4385/SCO5704/SCO5804/SCO6071
GO:0051252	regulation of RNA metabolic process	6/50	443/2857	0.810395	0.901267	0.857006	1101512/1101246/1101143/1099825/1097714/1096614	6	SCO1191/SCO2281/SCO4385/SCO5704/SCO5804/SCO6071
GO:1903506	regulation of nucleic acid-templated transcription	6/50	443/2857	0.810395	0.901267	0.857006	1101512/1101246/1101143/1099825/1097714/1096614	6	SCO1191/SCO2281/SCO4385/SCO5704/SCO5804/SCO6071
GO:2001141	regulation of RNA biosynthetic process	6/50	443/2857	0.810395	0.901267	0.857006	1101512/1101246/1101143/1099825/1097714/1096614	6	SCO1191/SCO2281/SCO4385/SCO5704/SCO5804/SCO6071
GO:0048519	negative regulation of biological process	1/50	93/2857	0.811613	0.901267	0.857006	1101246	1	SCO5804
GO:0009150	purine ribonucleotide metabolic process	1/50	94/2857	0.815021	0.901267	0.857006	1100808	1	SCO5368
GO:0019637	organophosphate metabolic process	3/50	245/2857	0.816368	0.901267	0.857006	1099114/1100808/1103025	3	SCO3678/SCO5368/SCO7587
GO:0019219	regulation of nucleobase-containing compound metabolic process	6/50	447/2857	0.817506	0.901267	0.857006	1101512/1101246/1101143/1099825/1097714/1096614	6	SCO1191/SCO2281/SCO4385/SCO5704/SCO5804/SCO6071
GO:0006163	purine nucleotide metabolic process	1/50	99/2857	0.831175	0.912596	0.867779	1100808	1	SCO5368
GO:0044248	cellular catabolic process	3/50	256/2857	0.839617	0.918118	0.873029	1095528/1101738/1101739	3	SCO0103/SCO6297/SCO6298
GO:0043412	macromolecule modification	1/50	106/2857	0.85149	0.922798	0.87748	1099321	1	SCO3885
GO:0006629	lipid metabolic process	2/50	188/2857	0.852006	0.922798	0.87748	1101738/1103025	2	SCO6297/SCO7587
GO:0009259	ribonucleotide metabolic process	1/50	107/2857	0.854189	0.922798	0.87748	1100808	1	SCO5368
GO:0071705	nitrogen compound transport	1/50	109/2857	0.859444	0.924762	0.879347	1099938	1	SCO4498
GO:0006796	phosphate-containing compound metabolic process	3/50	273/2857	0.870678	0.926915	0.881395	1099114/1100808/1103025	3	SCO3678/SCO5368/SCO7587
GO:0008610	lipid biosynthetic process	1/50	114/2857	0.871783	0.926915	0.881395	1103025	1	SCO7587
GO:0072521	purine-containing compound metabolic process	1/50	114/2857	0.871783	0.926915	0.881395	1100808	1	SCO5368
GO:0006793	phosphorus metabolic process	3/50	285/2857	0.889374	0.936639	0.89064	1099114/1100808/1103025	3	SCO3678/SCO5368/SCO7587
GO:0055086	nucleobase-containing small molecule metabolic process	2/50	208/2857	0.889654	0.936639	0.89064	1099114/1100808	2	SCO3678/SCO5368
GO:0019693	ribose phosphate metabolic process	1/50	123/2857	0.891374	0.936639	0.89064	1100808	1	SCO5368
GO:0051186	cofactor metabolic process	2/50	212/2857	0.896055	0.937894	0.891835	1097283/1101402	2	SCO1849/SCO5960
GO:1901135	carbohydrate derivative metabolic process	3/50	301/2857	0.910629	0.949454	0.902826	1099114/1097521/1100808	3	SCO2087/SCO3678/SCO5368
GO:0044282	small molecule catabolic process	1/50	139/2857	0.919216	0.95281	0.906018	1101739	1	SCO6298
GO:0044283	small molecule biosynthetic process	3/50	310/2857	0.920932	0.95281	0.906018	1097283/1099543/1101402	3	SCO1849/SCO4106/SCO5960
GO:0019752	carboxylic acid metabolic process	4/50	409/2857	0.941955	0.970827	0.92315	1100299/1100296/1101738/1101739	4	SCO4855/SCO4858/SCO6297/SCO6298
GO:0009056	catabolic process	3/50	340/2857	0.948075	0.971131	0.923439	1095528/1101738/1101739	3	SCO0103/SCO6297/SCO6298
GO:0043436	oxoacid metabolic process	4/50	428/2857	0.954959	0.971131	0.923439	1100299/1100296/1101738/1101739	4	SCO4855/SCO4858/SCO6297/SCO6298
GO:0006082	organic acid metabolic process	4/50	434/2857	0.958488	0.971131	0.923439	1100299/1100296/1101738/1101739	4	SCO4855/SCO4858/SCO6297/SCO6298
GO:0071702	organic substance transport	1/50	177/2857	0.960301	0.971131	0.923439	1099938	1	SCO4498
GO:1901605	alpha-amino acid metabolic process	1/50	177/2857	0.960301	0.971131	0.923439	1101739	1	SCO6298
GO:1901575	organic substance catabolic process	2/50	318/2857	0.98084	0.988187	0.939658	1101738/1101739	2	SCO6297/SCO6298
GO:0006520	cellular amino acid metabolic process	1/50	230/2857	0.985513	0.98919	0.940611	1101739	1	SCO6298
GO:0005975	carbohydrate metabolic process	1/50	303/2857	0.996507	0.996507	0.947569	1098061	1	SCO2627

[truncated: 9 more sheets: goBP.CbpVan_Dalonly.UP, goBP.Van_Dalonly.UP, goBP.Van_CbpVANonly.UP, goBP.commonUP, goBP.VanCbpVanDOWN_DAL.UP, goBP.CbpVanDOWN_DAL.UP, goBP.CbpVanUP_DAL.DOWN, goBP.VanUP_DAL.DOWN, goBP.VanCbpVANUP_DAL.DOWN]
